# Supplementary material for: Effects of day length- and temperature-regulated genes on annual transcriptome dynamics in Japanese cedar (Cryptomeria japonica D. Don), a gymnosperm indeterminate species
Source: PLoS One. 2020 Mar 9;15(3):e0229843. doi: 10.1371/journal.pone.0229843 (PMC7062269; doi:10.1371/journal.pone.0229843)
Supplement: S1 Table — *Reference [27]. (XLSX) [file pone.0229843.s006.xlsx]

## Sheet: 表
gene	NGS sequence ID	primer name	sequence (5'-3')	primer name	sequence (5'-3')
MFT	reCj16177ex_ne:-LSW_isotig16144	qPCR_MFT_f	ATGGAACAAAGCAGGTCACCAA	qPCR_MFT_r	GCATCTGGGTCGGTCATCAC
TEM1	reCj10348ex_ne:-LSW_isotig10315	qPCR_TEM1_2_f	CCCCCATCTGAATCCATCCTC	qPCR_TEM1_2_r	ATTGGGTGTTGTTGTGTTGTTCT
RNA-binding (RRM/RBD/RNP motifs) family protein	reCj02764ex_ne:M-SW_isotig02742	qPCR_RNAbinding_f	ACACCACCTCTGAAACCCTAA	qPCR_RNAbinding_r	CCGGTCGCCTTGTCCATTAT
LHY/CjLHYb*	reCj08322ex_ne:-LSW:isotig08289	qPCR_LHYb_f	AATGGCAAATGGGACAAAGCTGAGA	qPCR_LHYb_r	TTGGGAAAACAGAGCATCAAATGGAGT
HEAT SHOCK PROTEIN 81-1	reCj03866ex_ne:-L-W_isotig03839	qPCR_HSP81_2_f	TCATCTGGCGGTCAAGCATT	qPCR_HSP81_2_r	TTGATGTTGTTGGGCTTTTTCCT
EIF4E1	reCj15226ex_ne_M-SW_isotig15193	qPCR_EIF4E1_f	CTGCCCAGATGAGTGTTGCTAA	qPCR_EIF4E1_r	CTTTGCGTCGTCATGGAATAT
PP2AA2	reCj09278ex_ne_MLSW_isotig09245	qPCR_PP2AA2_f	CAGGCGAGTGGTTTACAGCAA	qPCR_PP2AA2_r	GCAATTCAGTTTTTAGAAGTTCAGGTG
