# Supplementary material for: Effects of day length- and temperature-regulated genes on annual transcriptome dynamics in Japanese cedar (Cryptomeria japonica D. Don), a gymnosperm indeterminate species
Source: PLoS One. 2020 Mar 9;15(3):e0229843. doi: 10.1371/journal.pone.0229843 (PMC7062269; doi:10.1371/journal.pone.0229843)
Supplement: S2 Table — SD-up, SD-down, LT-up, and LT-down indicate SD up-regulated targets, SD down-regulated targets, LT up-regulated targets, and LT down-regulated targets, respectively. (XLSX) [file pone.0229843.s007.xlsx]

## Sheet: PC+
ProbeName	SEQ_ID	Arabi_ID	e-value	Discription	PC1 score	ranking	SD-up	LT-up
CUST_1668_PI429115894	reCj01688ex_ne:-LSW:isotig01666	-	-	-	0.0654612	PC1+0001	-	-
CUST_1670_PI429115894	reCj01690ex_ne:-LSW:isotig01668	-	-	-	0.065238	PC1+0002	SD-up	-
CUST_533_PI429115894	reCj00550ex_ne:---W:isotig00528	-	-	-	0.065037	PC1+0003	-	-
CUST_18312_PI429115894	reCj18334ex_ne:--SW:isotig18301	AT1G71050	1.08e-45	HIPP20 Heavy metal transport/detoxification superfamily protein	0.0626276	PC1+0004	-	-
CUST_20645_PI429115894	reCj20667ex_ne:-LSW:isotig20634	-	-	-	0.0625616	PC1+0005	-	-
CUST_22159_PI429115894	reCj22182ex_ne:-LS-:isotig22149	-	-	-	0.0616757	PC1+0006	-	-
CUST_565_PI429115894	reCj00582ex_ne:-LS-:isotig00560	AT3G22840	3.84e-43	ELIP1, ELIP Chlorophyll A-B binding family protein	0.0575842	PC1+0007	-	-
CUST_567_PI429115894	reCj00584ex_ne:--S-:isotig00562	AT3G22840	9.17e-48	ELIP1, ELIP Chlorophyll A-B binding family protein	0.0572912	PC1+0008	-	-
CUST_569_PI429115894	reCj00586ex_ne:--S-:isotig00564	AT3G22840	2.38e-43	ELIP1, ELIP Chlorophyll A-B binding family protein	0.0571365	PC1+0009	-	-
CUST_564_PI429115894	reCj00581ex_ne:----:isotig00559	AT3G22840	8.29e-44	ELIP1, ELIP Chlorophyll A-B binding family protein	0.0570384	PC1+0010	-	-
CUST_568_PI429115894	reCj00585ex_ne:-LS-:isotig00563	AT3G22840	7.57e-32	ELIP1, ELIP Chlorophyll A-B binding family protein	0.0568472	PC1+0011	-	-
CUST_566_PI429115894	reCj00583ex_ne:--S-:isotig00561	AT3G22840	4.53e-48	ELIP1, ELIP Chlorophyll A-B binding family protein	0.0567035	PC1+0012	-	-
CUST_571_PI429115894	reCj00588ex_ne:--S-:isotig00566	AT3G22840	6.87e-32	ELIP1, ELIP Chlorophyll A-B binding family protein	0.0566011	PC1+0013	-	-
CUST_562_PI429115894	reCj00579ex_ne:-LS-:isotig00557	AT3G22840	1.49e-47	ELIP1, ELIP Chlorophyll A-B binding family protein	0.0562946	PC1+0014	-	-
CUST_560_PI429115894	reCj00577ex_ne:-L--:isotig00555	AT3G22840	1.31e-43	ELIP1, ELIP Chlorophyll A-B binding family protein	0.0562652	PC1+0015	-	-
CUST_563_PI429115894	reCj00580ex_ne:--S-:isotig00558	AT3G22840	1.09e-43	ELIP1, ELIP Chlorophyll A-B binding family protein	0.0559621	PC1+0016	-	-
CUST_15055_PI429115894	reCj15077ex_ne:-LS-:isotig15044	AT5G25610	6.59e-43	RD22, ATRD22 BURP domain-containing protein	0.0556187	PC1+0017	SD-up	-
CUST_561_PI429115894	reCj00578ex_ne:-LS-:isotig00556	AT3G22840	7.3e-48	ELIP1, ELIP Chlorophyll A-B binding family protein	0.0554453	PC1+0018	-	-
CUST_1669_PI429115894	reCj01689ex_ne:-LSW:isotig01667	-	-	-	0.0549824	PC1+0019	-	-
CUST_17716_PI429115894	reCj17738ex_ne:-LS-:isotig17705	-	-	-	0.0546773	PC1+0020	SD-up	LT-up
CUST_1666_PI429115894	reCj01686ex_ne:-LSW:isotig01664	-	-	-	0.0545647	PC1+0021	-	-
CUST_17593_PI429115894	reCj17615ex_ne:-LS-:isotig17582	AT3G22840	2.9e-42	ELIP1, ELIP Chlorophyll A-B binding family protein	0.0540968	PC1+0022	-	-
CUST_20564_PI429115894	reCj20586ex_ne:--S-:isotig20553	AT3G26510	1.17e-29	Octicosapeptide/Phox/Bem1p family protein	0.0502215	PC1+0023	-	-
CUST_1667_PI429115894	reCj01687ex_ne:-LSW:isotig01665	-	-	-	0.0480138	PC1+0024	-	-
CUST_19771_PI429115894	reCj19793ex_ne:-LSW:isotig19760	-	-	-	0.0474836	PC1+0025	-	-
CUST_1665_PI429115894	reCj01685ex_ne:-LSW:isotig01663	-	-	-	0.0468151	PC1+0026	-	-
CUST_5994_PI429115894	reCj06014ex_ne:--SW:isotig05988	AT1G56300	7.25e-39	Chaperone DnaJ-domain superfamily protein	0.0439531	PC1+0027	-	-
CUST_6742_PI429115894	reCj06762ex_ne:----:isotig06736	-	-	-	0.0437249	PC1+0028	-	-
CUST_17894_PI429115894	reCj17916ex_ne:----:isotig17883	-	-	-	0.0433655	PC1+0029	-	-
CUST_17560_PI429115894	reCj17582ex_ne:-LSW:isotig17549	AT2G39050	4.23e-54	hydroxyproline-rich glycoprotein family protein	0.0429525	PC1+0030	-	-
CUST_4750_PI429115894	reCj04770ex_ne:--SW:isotig04744	AT5G59080	3.06e-07	unknown protein; FUNCTIONS IN: molecular function unknown; INVOLVED IN: response to oxidative stress; LOCATED IN: chloroplast; EXPRESSED IN: 18 plant structures; EXPRESSED DU	0.042099	PC1+0031	-	-
CUST_7444_PI429115894	reCj07466ex_ne:-LSW:isotig07433	-	-	-	0.041328	PC1+0032	-	LT-up
CUST_14879_PI429115894	reCj14901ex_ne:-L-W:isotig14868	AT3G26510	6.1e-31	Octicosapeptide/Phox/Bem1p family protein	0.0412272	PC1+0033	-	-
CUST_5469_PI429115894	reCj05489ex_ne:----:isotig05463	AT3G11930	3.08e-17	Adenine nucleotide alpha hydrolases-like superfamily protein	0.0412132	PC1+0034	-	-
CUST_4687_PI429115894	reCj04707ex_ne:---W:isotig04681	AT4G36850	2.74e-50	PQ-loop repeat family protein / transmembrane family protein	0.0403008	PC1+0035	-	-
CUST_5470_PI429115894	reCj05490ex_ne:--SW:isotig05464	AT3G11930	2.54e-23	Adenine nucleotide alpha hydrolases-like superfamily protein	0.0399751	PC1+0036	-	-
CUST_5518_PI429115894	reCj05538ex_ne:-LS-:isotig05512	AT2G23810	7.21e-85	TET8 tetraspanin8	0.0399352	PC1+0037	-	-
CUST_5517_PI429115894	reCj05537ex_ne:---W:isotig05511	AT2G23810	1.55e-63	TET8 tetraspanin8	0.0399043	PC1+0038	-	-
CUST_21283_PI429115894	reCj21305ex_ne:-LSW:isotig21272	-	-	-	0.0396957	PC1+0039	-	LT-up
CUST_18107_PI429115894	reCj18129ex_ne:-LSW:isotig18096	AT1G24020	1.21e-09	MLP423 MLP-like protein 423	0.0389045	PC1+0040	SD-up	LT-up
CUST_5873_PI429115894	reCj05893ex_ne:-LSW:isotig05867	AT4G11650	7.27e-80	ATOSM34, OSM34 osmotin 34	0.038818	PC1+0041	-	-
CUST_21733_PI429115894	reCj21755ex_ne:---W:isotig21722	AT5G21960	1.54e-11	Integrase-type DNA-binding superfamily protein	0.0383345	PC1+0042	SD-up	-
CUST_19759_PI429115894	reCj19781ex_ne:--S-:isotig19748	AT3G45970	2.12e-64	ATEXLA1, EXPL1, ATEXPL1, ATHEXP BETA 2.1, EXLA1 expansin-like A1	0.0382276	PC1+0043	SD-up	-
CUST_14940_PI429115894	reCj14962ex_ne:-LSW:isotig14929	-	-	-	0.0377248	PC1+0044	SD-up	LT-up
CUST_18674_PI429115894	reCj18696ex_ne:--SW:isotig18663	-	-	-	0.0374276	PC1+0045	-	-
CUST_17090_PI429115894	reCj17112ex_ne:-LSW:isotig17079	AT1G75750	7.05e-25	GASA1 GAST1 protein homolog 1	0.0373493	PC1+0046	-	-
CUST_15628_PI429115894	reCj15650ex_ne:-LSW:isotig15617	AT1G48130	1.12e-93	ATPER1, PER1 1-cysteine peroxiredoxin 1	0.0371384	PC1+0047	SD-up	-
CUST_6741_PI429115894	reCj06761ex_ne:---W:isotig06735	-	-	-	0.0368936	PC1+0048	-	-
CUST_15695_PI429115894	reCj15717ex_ne:---W:isotig15684	AT5G47390	1.47e-38	myb-like transcription factor family protein	0.0358542	PC1+0049	-	-
CUST_21674_PI429115894	reCj21696ex_ne:----:isotig21663	-	-	-	0.0357318	PC1+0050	-	-
CUST_10062_PI429115894	reCj10084ex_ne:--S-:isotig10051	AT1G27170	1.38e-57	transmembrane receptors;ATP binding	0.0354688	PC1+0051	-	LT-up
CUST_4964_PI429115894	reCj04984ex_ne:-LS-:isotig04958	AT2G26150	4.33e-57	ATHSFA2, HSFA2 heat shock transcription factor A2	0.0353251	PC1+0052	-	-
CUST_15096_PI429115894	reCj15118ex_ne:---W:isotig15085	AT4G38410	5.92e-10	Dehydrin family protein	0.0348965	PC1+0053	-	-
CUST_6454_PI429115894	reCj06474ex_ne:--SW:isotig06448	-	-	-	0.0343969	PC1+0054	SD-up	LT-up
CUST_5754_PI429115894	reCj05774ex_ne:-LSW:isotig05748	AT1G71050	3.55e-46	HIPP20 Heavy metal transport/detoxification superfamily protein	0.0339015	PC1+0055	-	LT-up
CUST_5753_PI429115894	reCj05773ex_ne:---W:isotig05747	AT1G71050	2.78e-29	HIPP20 Heavy metal transport/detoxification superfamily protein	0.0338101	PC1+0056	-	LT-up
CUST_2896_PI429115894	reCj02916ex_ne:MLS-:contig03918	AT4G11650	5.3e-41	ATOSM34, OSM34 osmotin 34	0.0337338	PC1+0057	-	LT-up
CUST_19152_PI429115894	reCj19174ex_ne:-LSW:isotig19141	AT5G47220	6.06e-16	ATERF2, ATERF-2, ERF2 ethylene responsive element binding factor 2	0.0328596	PC1+0058	SD-up	LT-up
CUST_408_PI429115894	reCj00425ex_ne:--S-:isotig00403	AT1G65590	0	HEXO3, ATHEX1 beta-hexosaminidase 3	0.0320804	PC1+0059	SD-up	LT-up
CUST_406_PI429115894	reCj00423ex_ne:M-S-:isotig00401	AT1G65590	0	HEXO3, ATHEX1 beta-hexosaminidase 3	0.0319797	PC1+0060	SD-up	-
CUST_4963_PI429115894	reCj04983ex_ne:---W:isotig04957	AT2G26150	3.04e-56	ATHSFA2, HSFA2 heat shock transcription factor A2	0.0319355	PC1+0061	SD-up	-
CUST_413_PI429115894	reCj00430ex_ne:MLSW:isotig00408	-	-	-	0.0318994	PC1+0062	SD-up	-
CUST_403_PI429115894	reCj00420ex_ne:MLSW:isotig00398	AT1G65590	0	HEXO3, ATHEX1 beta-hexosaminidase 3	0.0318018	PC1+0063	SD-up	LT-up
CUST_409_PI429115894	reCj00426ex_ne:--S-:isotig00404	AT1G65590	0	HEXO3, ATHEX1 beta-hexosaminidase 3	0.031801	PC1+0064	SD-up	LT-up
CUST_6453_PI429115894	reCj06473ex_ne:--SW:isotig06447	-	-	-	0.0317561	PC1+0065	SD-up	LT-up
CUST_401_PI429115894	reCj00418ex_ne:--S-:isotig00396	AT1G65590	0	HEXO3, ATHEX1 beta-hexosaminidase 3	0.0313993	PC1+0066	SD-up	-
CUST_397_PI429115894	reCj00414ex_ne:--S-:isotig00392	AT1G65590	0	HEXO3, ATHEX1 beta-hexosaminidase 3	0.0313435	PC1+0067	SD-up	-
CUST_399_PI429115894	reCj00416ex_ne:M-S-:isotig00394	AT1G65590	0	HEXO3, ATHEX1 beta-hexosaminidase 3	0.0312604	PC1+0068	SD-up	-
CUST_396_PI429115894	reCj00413ex_ne:M-S-:isotig00391	AT1G65590	0	HEXO3, ATHEX1 beta-hexosaminidase 3	0.0312497	PC1+0069	SD-up	-
CUST_394_PI429115894	reCj00411ex_ne:MLSW:isotig00389	AT1G65590	0	HEXO3, ATHEX1 beta-hexosaminidase 3	0.0312318	PC1+0070	SD-up	LT-up
CUST_395_PI429115894	reCj00412ex_ne:MLSW:isotig00390	AT1G65590	0	HEXO3, ATHEX1 beta-hexosaminidase 3	0.0311987	PC1+0071	SD-up	-
CUST_400_PI429115894	reCj00417ex_ne:--S-:isotig00395	AT1G65590	0	HEXO3, ATHEX1 beta-hexosaminidase 3	0.0311795	PC1+0072	SD-up	-
CUST_405_PI429115894	reCj00422ex_ne:--S-:isotig00400	AT1G65590	0	HEXO3, ATHEX1 beta-hexosaminidase 3	0.0311726	PC1+0073	SD-up	-
CUST_411_PI429115894	reCj00428ex_ne:M-SW:isotig00406	-	-	-	0.0311606	PC1+0074	SD-up	-
CUST_410_PI429115894	reCj00427ex_ne:MLSW:isotig00405	-	-	-	0.0311574	PC1+0075	SD-up	-
CUST_13826_PI429115894	reCj13848ex_ne:--SW:isotig13815	AT5G56590	2.31e-75	O-Glycosyl hydrolases family 17 protein	0.0309214	PC1+0076	-	-
CUST_18516_PI429115894	reCj18538ex_ne:--SW:isotig18505	AT2G39050	7.59e-53	hydroxyproline-rich glycoprotein family protein	0.0307061	PC1+0077	-	-
CUST_20792_PI429115894	reCj20814ex_ne:--SW:isotig20781	AT2G23240	7.8e-13	Plant EC metallothionein-like protein, family 15	0.0304155	PC1+0078	SD-up	-
CUST_6873_PI429115894	reCj06893ex_ne:----:isotig06867	AT3G05890	4.69e-15	RCI2B Low temperature and salt responsive protein family	0.0302628	PC1+0079	SD-up	LT-up
CUST_19352_PI429115894	reCj19374ex_ne:---W:isotig19341	AT3G26770	3.22e-39	NAD(P)-binding Rossmann-fold superfamily protein	0.0297638	PC1+0080	SD-up	-
CUST_14867_PI429115894	reCj14889ex_ne:--S-:isotig14856	AT2G38290	8.61e-127	ATAMT2, AMT2;1, AMT2 ammonium transporter 2	0.0296453	PC1+0081	-	LT-up
CUST_13641_PI429115894	reCj13663ex_ne:----:isotig13630	AT5G13930	0	CHS, TT4, ATCHS Chalcone and stilbene synthase family protein	0.0296059	PC1+0082	-	-
CUST_6031_PI429115894	reCj06051ex_ne:--SW:isotig06025	AT2G39050	1.69e-54	hydroxyproline-rich glycoprotein family protein	0.029596	PC1+0083	-	-
CUST_2671_PI429115894	reCj02691ex_ne:-LSW:isotig02669	-	-	-	0.029252	PC1+0084	SD-up	LT-up
CUST_6874_PI429115894	reCj06894ex_ne:----:isotig06868	AT3G05890	5.14e-24	RCI2B Low temperature and salt responsive protein family	0.0292444	PC1+0085	SD-up	-
CUST_15301_PI429115894	reCj15323ex_ne:---W:isotig15290	AT4G34320	2.75e-57	Protein of unknown function (DUF677)	0.0290764	PC1+0086	SD-up	-
CUST_570_PI429115894	reCj00587ex_ne:-LS-:isotig00565	AT3G22840	7.22e-32	ELIP1, ELIP Chlorophyll A-B binding family protein	0.0290161	PC1+0087	-	-
CUST_5361_PI429115894	reCj05381ex_ne:-LS-:isotig05355	AT5G62420	6.08e-110	NAD(P)-linked oxidoreductase superfamily protein	0.028646	PC1+0088	-	-
CUST_5819_PI429115894	reCj05839ex_ne:-LSW:isotig05813	AT5G53190	2.39e-51	SWEET3, AtSWEET3 Nodulin MtN3 family protein	0.0285301	PC1+0089	-	-
CUST_2224_PI429115894	reCj02244ex_ne:--S-:isotig02222	AT1G53210	2.02e-45	sodium/calcium exchanger family protein / calcium-binding EF hand family protein	0.0285114	PC1+0090	-	-
CUST_16761_PI429115894	reCj16783ex_ne:MLSW:isotig16750	AT1G24020	1.91e-08	MLP423 MLP-like protein 423	0.0282886	PC1+0091	SD-up	LT-up
CUST_2225_PI429115894	reCj02245ex_ne:----:isotig02223	AT1G53210	2.6e-24	sodium/calcium exchanger family protein / calcium-binding EF hand family protein	0.0282834	PC1+0092	SD-up	-
CUST_6175_PI429115894	reCj06195ex_ne:-LSW:isotig06169	AT5G18810	2.27e-31	SCL28, At-SCL28 SC35-like splicing factor 28	0.0280381	PC1+0093	-	-
CUST_12193_PI429115894	reCj12215ex_ne:-LSW:isotig12182	AT5G54160	6.26e-66	ATOMT1, OMT1 O-methyltransferase 1	0.0274297	PC1+0094	-	-
CUST_16867_PI429115894	reCj16889ex_ne:--SW:isotig16856	AT5G52390	1.85e-47	PAR1 protein	0.0268223	PC1+0095	-	-
CUST_18245_PI429115894	reCj18267ex_ne:-LSW:isotig18234	AT2G39050	4.57e-54	hydroxyproline-rich glycoprotein family protein	0.0267156	PC1+0096	-	-
CUST_5826_PI429115894	reCj05846ex_ne:----:isotig05820	AT1G67100	2.48e-52	LBD40 LOB domain-containing protein 40	0.026517	PC1+0097	SD-up	-
CUST_21593_PI429115894	reCj21615ex_ne:-LS-:isotig21582	AT3G12500	1.09e-06	ATHCHIB, PR3, PR-3, CHI-B, B-CHI, HCHIB basic chitinase	0.0262199	PC1+0098	SD-up	-
CUST_5825_PI429115894	reCj05845ex_ne:---W:isotig05819	AT1G67100	1.08e-26	LBD40 LOB domain-containing protein 40	0.0261933	PC1+0099	SD-up	-
CUST_6459_PI429115894	reCj06479ex_ne:-L--:isotig06453	AT5G06570	4.19e-51	alpha/beta-Hydrolases superfamily protein	0.0260652	PC1+0100	-	-
CUST_14479_PI429115894	reCj14501ex_ne:-LSW:isotig14468	-	-	-	0.0258418	PC1+0101	SD-up	-
CUST_4780_PI429115894	reCj04800ex_ne:---W:isotig04774	AT1G73220	2.95e-35	AtOCT1, 1-Oct organic cation/carnitine transporter1	0.025727	PC1+0102	SD-up	LT-up
CUST_19174_PI429115894	reCj19196ex_ne:--S-:isotig19163	AT1G24020	5.02e-08	MLP423 MLP-like protein 423	0.0255351	PC1+0103	-	-
CUST_8609_PI429115894	reCj08631ex_ne:-LSW:isotig08598	AT5G52300	6.6e-09	RD29B, LTI65 CAP160 protein	0.0252021	PC1+0104	SD-up	LT-up
CUST_19647_PI429115894	reCj19669ex_ne:----:isotig19636	-	-	-	0.0249898	PC1+0105	-	-
CUST_3355_PI429115894	reCj03375ex_ne:-LSW:isotig03350	AT1G01470	1.09e-47	LEA14, LSR3 Late embryogenesis abundant protein	0.0248131	PC1+0106	SD-up	LT-up
CUST_3354_PI429115894	reCj03374ex_ne:---W:isotig03349	AT1G01470	1.31e-35	LEA14, LSR3 Late embryogenesis abundant protein	0.0248082	PC1+0107	SD-up	LT-up
CUST_2280_PI429115894	reCj02300ex_ne:----:isotig02278	-	-	-	0.0245181	PC1+0108	SD-up	LT-up
CUST_13343_PI429115894	reCj13365ex_ne:---W:isotig13332	AT2G29380	8.86e-93	HAI3 highly ABA-induced PP2C gene 3	0.0244849	PC1+0109	SD-up	-
CUST_2278_PI429115894	reCj02298ex_ne:---W:isotig02276	-	-	-	0.0244449	PC1+0110	SD-up	LT-up
CUST_404_PI429115894	reCj00421ex_ne:--S-:isotig00399	AT1G65590	0	HEXO3, ATHEX1 beta-hexosaminidase 3	0.0244133	PC1+0111	SD-up	-
CUST_5058_PI429115894	reCj05078ex_ne:----:isotig05052	AT4G03550	1.92e-89	ATGSL05, GSL05, ATGSL5, PMR4, GSL5 glucan synthase-like 5	0.0243604	PC1+0112	SD-up	-
CUST_398_PI429115894	reCj00415ex_ne:MLSW:isotig00393	AT1G65590	0	HEXO3, ATHEX1 beta-hexosaminidase 3	0.0243203	PC1+0113	SD-up	-
CUST_402_PI429115894	reCj00419ex_ne:M-S-:isotig00397	AT1G65590	0	HEXO3, ATHEX1 beta-hexosaminidase 3	0.0242675	PC1+0114	SD-up	-
CUST_2281_PI429115894	reCj02301ex_ne:M-SW:isotig02279	-	-	-	0.0242641	PC1+0115	SD-up	LT-up
CUST_15293_PI429115894	reCj15315ex_ne:-LS-:isotig15282	AT3G12500	4.17e-100	ATHCHIB, PR3, PR-3, CHI-B, B-CHI, HCHIB basic chitinase	0.0242482	PC1+0116	SD-up	-
CUST_407_PI429115894	reCj00424ex_ne:--S-:isotig00402	AT1G65590	0	HEXO3, ATHEX1 beta-hexosaminidase 3	0.0242148	PC1+0117	SD-up	-
CUST_2279_PI429115894	reCj02299ex_ne:M---:isotig02277	-	-	-	0.0241389	PC1+0118	SD-up	LT-up
CUST_21345_PI429115894	reCj21367ex_ne:----:isotig21334	-	-	-	0.0240003	PC1+0119	SD-up	-
CUST_18038_PI429115894	reCj18060ex_ne:-LS-:isotig18027	AT3G22840	1.84e-44	ELIP1, ELIP Chlorophyll A-B binding family protein	0.0239743	PC1+0120	-	LT-up
CUST_16187_PI429115894	reCj16209ex_ne:-LS-:isotig16176	AT4G26160	2.82e-14	ACHT1 atypical CYS HIS rich thioredoxin 1	0.0238579	PC1+0121	-	LT-up
CUST_21889_PI429115894	reCj21911ex_ne:----:isotig21878	AT3G26510	4.13e-32	Octicosapeptide/Phox/Bem1p family protein	0.0235799	PC1+0122	-	-
CUST_17469_PI429115894	reCj17491ex_ne:--S-:isotig17458	AT1G64160	8.78e-64	Disease resistance-responsive (dirigent-like protein) family protein	0.0235	PC1+0123	-	-
CUST_6043_PI429115894	reCj06063ex_ne:MLS-:isotig06037	AT3G22840	1.47e-47	ELIP1, ELIP Chlorophyll A-B binding family protein	0.0232837	PC1+0124	-	-
CUST_18769_PI429115894	reCj18791ex_ne:-LS-:isotig18758	AT5G61600	1.8e-22	ERF104 ethylene response factor 104	0.0232354	PC1+0125	SD-up	-
CUST_12658_PI429115894	reCj12680ex_ne:----:isotig12647	AT3G63060	1.12e-78	EDL3 EID1-like 3	0.0231244	PC1+0126	SD-up	LT-up
CUST_923_PI429115894	reCj00942ex_ne:----:isotig00920	AT2G43590	6.96e-74	Chitinase family protein	0.0227766	PC1+0127	-	-
CUST_11638_PI429115894	reCj11660ex_ne:-LSW:isotig11627	AT4G25000	8.77e-141	ATAMY1, AMY1 alpha-amylase-like	0.0225758	PC1+0128	SD-up	-
CUST_14941_PI429115894	reCj14963ex_ne:-LS-:isotig14930	AT1G03220	6.22e-78	Eukaryotic aspartyl protease family protein	0.0225429	PC1+0129	-	-
CUST_19303_PI429115894	reCj19325ex_ne:-LS-:isotig19292	AT5G25280	9.26e-18	serine-rich protein-related	0.0224842	PC1+0130	SD-up	-
CUST_6188_PI429115894	reCj06208ex_ne:MLS-:isotig06182	AT4G11650	3.8e-72	ATOSM34, OSM34 osmotin 34	0.0224309	PC1+0131	-	-
CUST_13728_PI429115894	reCj13750ex_ne:--SW:isotig13717	AT1G71000	1.9e-37	Chaperone DnaJ-domain superfamily protein	0.022258	PC1+0132	SD-up	LT-up
CUST_10828_PI429115894	reCj10850ex_ne:--SW:isotig10817	AT1G64890	3.03e-138	Major facilitator superfamily protein	0.0219192	PC1+0133	SD-up	LT-up
CUST_6176_PI429115894	reCj06196ex_ne:----:isotig06170	AT5G18810	8.3e-32	SCL28, At-SCL28 SC35-like splicing factor 28	0.0218988	PC1+0134	-	LT-up
CUST_12317_PI429115894	reCj12339ex_ne:M--W:isotig12306	AT3G07350	2.69e-50	Protein of unknown function (DUF506)	0.0216086	PC1+0135	-	-
CUST_15070_PI429115894	reCj15092ex_ne:--S-:isotig15059	AT1G15520	3.88e-163	PDR12, ATPDR12, ABCG40, ATABCG40 pleiotropic drug resistance 12	0.0213064	PC1+0136	-	-
CUST_2744_PI429115894	reCj02764ex_ne:M-SW:isotig02742	AT2G41060	4.32e-82	RNA-binding (RRM/RBD/RNP motifs) family protein	0.0212554	PC1+0137	-	LT-up
CUST_11104_PI429115894	reCj11126ex_ne:-LS-:isotig11093	AT2G36780	3.07e-77	UDP-Glycosyltransferase superfamily protein	0.0212541	PC1+0138	-	LT-up
CUST_21481_PI429115894	reCj21503ex_ne:----:isotig21470	AT2G25820	1.92e-15	Integrase-type DNA-binding superfamily protein	0.0212371	PC1+0139	-	-
CUST_18111_PI429115894	reCj18133ex_ne:--S-:isotig18100	AT3G16200	1.52e-64	unknown protein; Has 97 Blast hits to 97 proteins in 15 species: Archae - 0; Bacteria - 8; Metazoa - 0; Fungi - 0; Plants - 36; Viruses - 0; Other Eukaryotes - 53 (source: NC	0.0212063	PC1+0140	SD-up	-
CUST_13739_PI429115894	reCj13761ex_ne:MLSW:isotig13728	AT3G12500	8.59e-123	ATHCHIB, PR3, PR-3, CHI-B, B-CHI, HCHIB basic chitinase	0.0211266	PC1+0141	-	-
CUST_1559_PI429115894	reCj01579ex_ne:--SW:isotig01557	AT1G60470	5.43e-116	AtGolS4, GolS4 galactinol synthase 4	0.021057	PC1+0142	-	-
CUST_1561_PI429115894	reCj01581ex_ne:---W:isotig01559	AT1G60470	2.57e-117	AtGolS4, GolS4 galactinol synthase 4	0.0210024	PC1+0143	-	-
CUST_10279_PI429115894	reCj10301ex_ne:---W:isotig10268	AT3G15510	2.42e-95	ATNAC2, ANAC056, NARS1, NAC2 NAC domain containing protein 2	0.0209981	PC1+0144	SD-up	-
CUST_1560_PI429115894	reCj01580ex_ne:--S-:isotig01558	AT1G60470	6.03e-114	AtGolS4, GolS4 galactinol synthase 4	0.0208645	PC1+0145	-	-
CUST_12014_PI429115894	reCj12036ex_ne:--SW:isotig12003	-	-	-	0.0208497	PC1+0146	SD-up	-
CUST_1562_PI429115894	reCj01582ex_ne:----:isotig01560	AT2G47180	2.01e-117	AtGolS1, GolS1 galactinol synthase 1	0.0208327	PC1+0147	-	-
CUST_1450_PI429115894	reCj01470ex_ne:---W:isotig01448	AT5G59720	9.08e-58	HSP18.2 heat shock protein 18.2	0.0205242	PC1+0148	-	-
CUST_15603_PI429115894	reCj15625ex_ne:----:isotig15592	AT5G56590	2.26e-87	O-Glycosyl hydrolases family 17 protein	0.0204553	PC1+0149	-	-
CUST_1453_PI429115894	reCj01473ex_ne:---W:isotig01451	AT5G59720	1.32e-43	HSP18.2 heat shock protein 18.2	0.0204395	PC1+0150	SD-up	-
CUST_1449_PI429115894	reCj01469ex_ne:---W:isotig01447	AT5G59720	1.27e-57	HSP18.2 heat shock protein 18.2	0.0203414	PC1+0151	-	-
CUST_2973_PI429115894	reCj02993ex_ne:-LS-:isotig02968	AT3G52970	9.72e-48	CYP76G1 cytochrome P450, family 76, subfamily G, polypeptide 1	0.0203232	PC1+0152	SD-up	-
CUST_1452_PI429115894	reCj01472ex_ne:---W:isotig01450	AT5G59720	5.96e-53	HSP18.2 heat shock protein 18.2	0.0202894	PC1+0153	-	-
CUST_1454_PI429115894	reCj01474ex_ne:----:isotig01452	AT5G59720	7.98e-40	HSP18.2 heat shock protein 18.2	0.0202893	PC1+0154	-	-
CUST_1451_PI429115894	reCj01471ex_ne:---W:isotig01449	AT5G59720	8.23e-53	HSP18.2 heat shock protein 18.2	0.0202869	PC1+0155	-	-
CUST_7891_PI429115894	reCj07913ex_ne:--SW:isotig07880	AT5G54380	0	THE1 protein kinase family protein	0.020231	PC1+0156	SD-up	-
CUST_7716_PI429115894	reCj07738ex_ne:MLSW:isotig07705	AT1G04920	0	ATSPS3F, SPS3F sucrose phosphate synthase 3F	0.0201699	PC1+0157	-	LT-up
CUST_10154_PI429115894	reCj10176ex_ne:MLS-:isotig10143	-	-	-	0.0200991	PC1+0158	SD-up	LT-up
CUST_16540_PI429115894	reCj16562ex_ne:----:isotig16529	AT3G55740	2.75e-92	PROT2, ATPROT2 proline transporter 2	0.0199951	PC1+0159	SD-up	-
CUST_22138_PI429115894	reCj22160ex_ne:MLSW:isotig22127	AT3G12500	4.01e-23	ATHCHIB, PR3, PR-3, CHI-B, B-CHI, HCHIB basic chitinase	0.0199792	PC1+0160	SD-up	-
CUST_3401_PI429115894	reCj03421ex_ne:-LS-:isotig03396	-	-	-	0.0198991	PC1+0161	-	-
CUST_20418_PI429115894	reCj20440ex_ne:--SW:isotig20407	AT3G53980	3.85e-33	Bifunctional inhibitor/lipid-transfer protein/seed storage 2S albumin superfamily protein	0.019841	PC1+0162	-	-
CUST_14203_PI429115894	reCj14225ex_ne:--SW:isotig14192	AT2G33380	3.35e-98	RD20, CLO-3 Caleosin-related family protein	0.0197843	PC1+0163	-	-
CUST_12215_PI429115894	reCj12237ex_ne:-LSW:isotig12204	AT5G19875	7.98e-26	unknown protein; FUNCTIONS IN: molecular function unknown; INVOLVED IN: response to oxidative stress; LOCATED IN: endomembrane system; EXPRESSED IN: 21 plant structures; EXPR	0.019688	PC1+0164	SD-up	-
CUST_3402_PI429115894	reCj03422ex_ne:-LS-:isotig03397	-	-	-	0.0196496	PC1+0165	-	-
CUST_21794_PI429115894	reCj21816ex_ne:--SW:isotig21783	AT1G57550	8.27e-11	Low temperature and salt responsive protein family	0.01952	PC1+0166	-	-
CUST_17129_PI429115894	reCj17151ex_ne:-LS-:isotig17118	AT3G22840	4.59e-40	ELIP1, ELIP Chlorophyll A-B binding family protein	0.0194483	PC1+0167	-	LT-up
CUST_20450_PI429115894	reCj20472ex_ne:----:isotig20439	-	-	-	0.0194224	PC1+0168	-	-
CUST_3379_PI429115894	reCj03399ex_ne:MLSW:isotig03374	-	-	-	0.0193989	PC1+0169	-	LT-up
CUST_17502_PI429115894	reCj17524ex_ne:---W:isotig17491	AT3G22490	6.77e-52	Seed maturation protein	0.0193072	PC1+0170	-	-
CUST_11995_PI429115894	reCj12017ex_ne:----:isotig11984	AT1G25560	2.86e-82	TEM1, EDF1 AP2/B3 transcription factor family protein	0.0193022	PC1+0171	SD-up	LT-up
CUST_16581_PI429115894	reCj16603ex_ne:---W:isotig16570	AT2G38310	1.4e-71	PYL4, RCAR10 PYR1-like 4	0.0192129	PC1+0172	-	-
CUST_21204_PI429115894	reCj21226ex_ne:---W:isotig21193	AT5G18810	4.14e-18	SCL28, At-SCL28 SC35-like splicing factor 28	0.019008	PC1+0173	-	LT-up
CUST_3362_PI429115894	reCj03382ex_ne:---W:isotig03357	-	-	-	0.0190013	PC1+0174	-	-
CUST_10264_PI429115894	reCj10286ex_ne:-L-W:isotig10253	AT1G22770	1.36e-113	GI, FB gigantea protein (GI)	0.0188472	PC1+0175	-	-
CUST_3363_PI429115894	reCj03383ex_ne:--SW:isotig03358	-	-	-	0.0186869	PC1+0176	-	-
CUST_2378_PI429115894	reCj02398ex_ne:MLSW:isotig02376	AT1G28330	2.98e-25	DRM1, DYL1 dormancy-associated protein-like 1	0.018278	PC1+0177	-	-
CUST_21353_PI429115894	reCj21375ex_ne:----:isotig21342	-	-	-	0.0182502	PC1+0178	-	-
CUST_21999_PI429115894	reCj22021ex_ne:----:isotig21988	AT1G19320	6.38e-28	Pathogenesis-related thaumatin superfamily protein	0.0181776	PC1+0179	-	-
CUST_20204_PI429115894	reCj20226ex_ne:--SW:isotig20193	AT4G10140	3.99e-45	unknown protein; FUNCTIONS IN: molecular function unknown; INVOLVED IN: N-terminal protein myristoylation; EXPRESSED IN: 24 plant structures; EXPRESSED DURING: 15 growth stag	0.0181446	PC1+0180	-	LT-up
CUST_665_PI429115894	reCj00682ex_ne:--SW:isotig00660	-	-	-	0.0181431	PC1+0181	SD-up	-
CUST_666_PI429115894	reCj00683ex_ne:--SW:isotig00661	-	-	-	0.0180946	PC1+0182	SD-up	-
CUST_19828_PI429115894	reCj19850ex_ne:-L--:isotig19817	AT2G47180	1.86e-94	AtGolS1, GolS1 galactinol synthase 1	0.0180098	PC1+0183	-	-
CUST_2379_PI429115894	reCj02399ex_ne:MLSW:isotig02377	AT1G28330	2.17e-25	DRM1, DYL1 dormancy-associated protein-like 1	0.0179701	PC1+0184	SD-up	-
CUST_10336_PI429115894	reCj10358ex_ne:-LSW:isotig10325	AT4G17090	0	CT-BMY, BAM3, BMY8 chloroplast beta-amylase	0.0178798	PC1+0185	-	-
CUST_19624_PI429115894	reCj19646ex_ne:--S-:isotig19613	AT4G16260	2.77e-57	Glycosyl hydrolase superfamily protein	0.0177996	PC1+0186	-	-
CUST_4692_PI429115894	reCj04712ex_ne:--SW:isotig04686	AT5G65280	3.49e-157	GCL1 GCR2-like 1	0.0177487	PC1+0187	SD-up	-
CUST_4691_PI429115894	reCj04711ex_ne:-LSW:isotig04685	AT5G65280	2.94e-156	GCL1 GCR2-like 1	0.0177449	PC1+0188	SD-up	-
CUST_671_PI429115894	reCj00688ex_ne:--SW:isotig00666	-	-	-	0.0176376	PC1+0189	SD-up	-
CUST_22037_PI429115894	reCj22059ex_ne:---W:isotig22026	AT2G33830	1.62e-12	Dormancy/auxin associated family protein	0.0175415	PC1+0190	SD-up	-
CUST_16334_PI429115894	reCj16356ex_ne:MLSW:isotig16323	AT2G28900	8.63e-46	OEP16, ATOEP16-L, ATOEP16-1, OEP16-1 outer plastid envelope protein 16-1	0.0173598	PC1+0191	SD-up	LT-up
CUST_7750_PI429115894	reCj07772ex_ne:M-SW:isotig07739	AT2G40840	0	DPE2 disproportionating enzyme 2	0.0173076	PC1+0192	SD-up	LT-up
CUST_13457_PI429115894	reCj13479ex_ne:---W:isotig13446	AT1G03370	6.28e-124	C2 calcium/lipid-binding and GRAM domain containing protein	0.0172953	PC1+0193	-	LT-up
CUST_6460_PI429115894	reCj06480ex_ne:-LS-:isotig06454	AT5G06570	2.43e-51	alpha/beta-Hydrolases superfamily protein	0.017239	PC1+0194	-	-
CUST_9706_PI429115894	reCj09728ex_ne:-LSW:isotig09695	AT1G75020	5.66e-146	LPAT4 lysophosphatidyl acyltransferase 4	0.017113	PC1+0195	SD-up	LT-up
CUST_14183_PI429115894	reCj14205ex_ne:---W:isotig14172	AT4G33540	4.15e-72	metallo-beta-lactamase family protein	0.0170718	PC1+0196	SD-up	-
CUST_15886_PI429115894	reCj15908ex_ne:--SW:isotig15875	AT5G55050	7.01e-85	GDSL-like Lipase/Acylhydrolase superfamily protein	0.0170283	PC1+0197	-	-
CUST_15322_PI429115894	reCj15344ex_ne:--S-:isotig15311	AT1G55290	4.87e-64	2-oxoglutarate (2OG) and Fe(II)-dependent oxygenase superfamily protein	0.0169815	PC1+0198	-	-
CUST_6281_PI429115894	reCj06301ex_ne:----:isotig06275	AT1G74780	5.92e-64	Nodulin-like / Major Facilitator Superfamily protein	0.0169307	PC1+0199	-	-
CUST_6282_PI429115894	reCj06302ex_ne:----:isotig06276	AT1G74780	3.29e-24	Nodulin-like / Major Facilitator Superfamily protein	0.016865	PC1+0200	-	-
CUST_17364_PI429115894	reCj17386ex_ne:--S-:isotig17353	AT1G18280	6.53e-07	Bifunctional inhibitor/lipid-transfer protein/seed storage 2S albumin superfamily protein	0.0168087	PC1+0201	-	-
CUST_622_PI429115894	reCj00639ex_ne:--S-:isotig00617	AT3G54450	1.52e-98	Major facilitator superfamily protein	0.0167874	PC1+0202	SD-up	LT-up
CUST_6600_PI429115894	reCj06620ex_ne:----:isotig06594	AT1G22400	2.15e-37	UGT85A1, ATUGT85A1 UDP-Glycosyltransferase superfamily protein	0.0167133	PC1+0203	SD-up	-
CUST_618_PI429115894	reCj00635ex_ne:-LS-:isotig00613	AT1G22540	9.66e-170	Major facilitator superfamily protein	0.0166957	PC1+0204	SD-up	LT-up
CUST_616_PI429115894	reCj00633ex_ne:-LS-:isotig00611	AT1G22540	5.57e-142	Major facilitator superfamily protein	0.0166668	PC1+0205	SD-up	LT-up
CUST_13263_PI429115894	reCj13285ex_ne:-LSW:isotig13252	AT5G51570	2.73e-156	SPFH/Band 7/PHB domain-containing membrane-associated protein family	0.0166453	PC1+0206	SD-up	LT-up
CUST_20954_PI429115894	reCj20976ex_ne:-LS-:isotig20943	AT4G14690	9.68e-48	ELIP2 Chlorophyll A-B binding family protein	0.0166199	PC1+0207	-	-
CUST_19763_PI429115894	reCj19785ex_ne:---W:isotig19752	AT3G62550	6.11e-42	Adenine nucleotide alpha hydrolases-like superfamily protein	0.0166126	PC1+0208	-	-
CUST_1425_PI429115894	reCj01445ex_ne:MLS-:isotig01423	AT4G16260	3.89e-98	Glycosyl hydrolase superfamily protein	0.0165679	PC1+0209	-	-
CUST_1427_PI429115894	reCj01447ex_ne:MLS-:isotig01425	AT4G16260	7.2e-94	Glycosyl hydrolase superfamily protein	0.0165591	PC1+0210	-	-
CUST_1426_PI429115894	reCj01446ex_ne:MLS-:isotig01424	AT4G16260	3.89e-98	Glycosyl hydrolase superfamily protein	0.0164878	PC1+0211	-	-
CUST_1428_PI429115894	reCj01448ex_ne:MLS-:isotig01426	AT4G16260	7.2e-94	Glycosyl hydrolase superfamily protein	0.0164806	PC1+0212	-	-
CUST_17624_PI429115894	reCj17646ex_ne:--SW:isotig17613	-	-	-	0.0164321	PC1+0213	SD-up	LT-up
CUST_1880_PI429115894	reCj01900ex_ne:-LS-:isotig01878	AT3G10300	1.65e-68	Calcium-binding EF-hand family protein	0.0162937	PC1+0214	-	-
CUST_5174_PI429115894	reCj05194ex_ne:-LSW:isotig05168	AT4G25700	4.1e-75	BETA-OHASE 1, B1, chy1, BCH1 beta-hydroxylase 1	0.0162908	PC1+0215	-	LT-up
CUST_1881_PI429115894	reCj01901ex_ne:---W:isotig01879	AT3G10300	1e-65	Calcium-binding EF-hand family protein	0.0162471	PC1+0216	-	-
CUST_10857_PI429115894	reCj10879ex_ne:-LSW:isotig10846	AT3G59030	0	TT12, ATTT12 MATE efflux family protein	0.0161769	PC1+0217	-	LT-up
CUST_2740_PI429115894	reCj02760ex_ne:--SW:isotig02738	AT5G20190	7.11e-28	Tetratricopeptide repeat (TPR)-like superfamily protein	0.0161733	PC1+0218	SD-up	-
CUST_10803_PI429115894	reCj10825ex_ne:-LSW:isotig10792	AT1G01720	1.7e-87	ATAF1, ANAC002 NAC (No Apical Meristem) domain transcriptional regulator superfamily protein	0.016119	PC1+0219	-	-
CUST_17785_PI429115894	reCj17807ex_ne:---W:isotig17774	AT1G69550	5.44e-41	disease resistance protein (TIR-NBS-LRR class)	0.0161092	PC1+0220	SD-up	LT-up
CUST_11150_PI429115894	reCj11172ex_ne:MLSW:isotig11139	AT5G45820	0	CIPK20, SnRK3.6, PKS18 CBL-interacting protein kinase 20	0.0161088	PC1+0221	-	-
CUST_14991_PI429115894	reCj15013ex_ne:--SW:isotig14980	AT3G12500	2.46e-119	ATHCHIB, PR3, PR-3, CHI-B, B-CHI, HCHIB basic chitinase	0.0158972	PC1+0222	SD-up	-
CUST_15782_PI429115894	reCj15804ex_ne:----:isotig15771	AT3G25700	1.95e-69	Eukaryotic aspartyl protease family protein	0.0158289	PC1+0223	SD-up	-
CUST_6675_PI429115894	reCj06695ex_ne:---W:isotig06669	AT1G61600	8.79e-39	Protein of unknown function (DUF1262)	0.0157913	PC1+0224	SD-up	LT-up
CUST_1429_PI429115894	reCj01449ex_ne:MLS-:isotig01427	AT4G16260	1.89e-98	Glycosyl hydrolase superfamily protein	0.0157391	PC1+0225	-	-
CUST_3715_PI429115894	reCj03735ex_ne:-L-W:isotig03709	AT5G40390	0	SIP1 Raffinose synthase family protein	0.0157226	PC1+0226	SD-up	-
CUST_3716_PI429115894	reCj03736ex_ne:-LSW:isotig03710	AT5G40390	0	SIP1 Raffinose synthase family protein	0.0156903	PC1+0227	SD-up	-
CUST_1430_PI429115894	reCj01450ex_ne:MLS-:isotig01428	AT4G16260	3.54e-94	Glycosyl hydrolase superfamily protein	0.0156797	PC1+0228	-	-
CUST_17289_PI429115894	reCj17311ex_ne:--S-:isotig17278	AT4G11600	3.31e-85	ATGPX6, PHGPX, LSC803, GPX6 glutathione peroxidase 6	0.015671	PC1+0229	-	-
CUST_14567_PI429115894	reCj14589ex_ne:MLSW:isotig14556	AT3G50830	2.79e-67	COR413-PM2, ATCOR413-PM2 cold-regulated 413-plasma membrane 2	0.0156705	PC1+0230	-	LT-up
CUST_5426_PI429115894	reCj05446ex_ne:--SW:isotig05420	AT1G19530	3.78e-13	unknown protein; FUNCTIONS IN: molecular function unknown; INVOLVED IN: N-terminal protein myristoylation, anaerobic respiration; LOCATED IN: cellular component unknown; EXPR	0.0156488	PC1+0231	SD-up	-
CUST_6676_PI429115894	reCj06696ex_ne:----:isotig06670	AT1G61600	3.92e-28	Protein of unknown function (DUF1262)	0.0155893	PC1+0232	SD-up	LT-up
CUST_14425_PI429115894	reCj14447ex_ne:MLSW:isotig14414	AT4G30470	2.05e-51	NAD(P)-binding Rossmann-fold superfamily protein	0.0153827	PC1+0233	-	LT-up
CUST_11887_PI429115894	reCj11909ex_ne:---W:isotig11876	AT5G07050	4.71e-136	nodulin MtN21 /EamA-like transporter family protein	0.0152249	PC1+0234	SD-up	-
CUST_12379_PI429115894	reCj12401ex_ne:--SW:isotig12368	AT3G54260	1.06e-83	TBL36 TRICHOME BIREFRINGENCE-LIKE 36	0.0151015	PC1+0235	-	LT-up
CUST_11704_PI429115894	reCj11726ex_ne:---W:isotig11693	AT5G07990	7.82e-157	TT7, CYP75B1, D501 Cytochrome P450 superfamily protein	0.015064	PC1+0236	-	-
CUST_16958_PI429115894	reCj16980ex_ne:----:isotig16947	AT1G75400	9.66e-17	RING/U-box superfamily protein	0.0150256	PC1+0237	-	-
CUST_10326_PI429115894	reCj10348ex_ne:-LSW:isotig10315	AT1G25560	7.91e-90	TEM1, EDF1 AP2/B3 transcription factor family protein	0.0149932	PC1+0238	SD-up	LT-up
CUST_3239_PI429115894	reCj03259ex_ne:MLSW:isotig03234	AT1G13440	0	GAPC-2, GAPC2 glyceraldehyde-3-phosphate dehydrogenase C2	0.014992	PC1+0239	SD-up	-
CUST_3240_PI429115894	reCj03260ex_ne:MLSW:isotig03235	AT1G13440	0	GAPC-2, GAPC2 glyceraldehyde-3-phosphate dehydrogenase C2	0.0149311	PC1+0240	SD-up	-
CUST_20410_PI429115894	reCj20432ex_ne:--SW:isotig20399	AT5G05960	4.75e-39	Bifunctional inhibitor/lipid-transfer protein/seed storage 2S albumin superfamily protein	0.0149074	PC1+0241	-	-
CUST_15369_PI429115894	reCj15391ex_ne:--SW:isotig15358	AT5G11590	1.21e-37	TINY2 Integrase-type DNA-binding superfamily protein	0.0148932	PC1+0242	SD-up	-
CUST_5877_PI429115894	reCj05897ex_ne:---W:isotig05871	AT1G71695	2.51e-114	Peroxidase superfamily protein	0.0148779	PC1+0243	-	-
CUST_2971_PI429115894	reCj02991ex_ne:-L--:isotig02966	AT3G52970	7.13e-97	CYP76G1 cytochrome P450, family 76, subfamily G, polypeptide 1	0.01478	PC1+0244	SD-up	-
CUST_2972_PI429115894	reCj02992ex_ne:-L--:isotig02967	AT3G52970	3.42e-74	CYP76G1 cytochrome P450, family 76, subfamily G, polypeptide 1	0.0147312	PC1+0245	SD-up	-
CUST_752_PI429115894	reCj00769ex_ne:--S-:isotig00747	AT4G11820	0	MVA1, FKP1 hydroxymethylglutaryl-CoA synthase / HMG-CoA synthase / 3-hydroxy-3-methylglutaryl coenzyme A synthase	0.0147146	PC1+0246	-	-
CUST_2741_PI429115894	reCj02761ex_ne:MLSW:isotig02739	AT5G20190	3.89e-39	Tetratricopeptide repeat (TPR)-like superfamily protein	0.0147137	PC1+0247	SD-up	-
CUST_755_PI429115894	reCj00772ex_ne:--S-:isotig00750	AT4G11820	2.15e-81	MVA1, FKP1 hydroxymethylglutaryl-CoA synthase / HMG-CoA synthase / 3-hydroxy-3-methylglutaryl coenzyme A synthase	0.0147126	PC1+0248	-	-
CUST_751_PI429115894	reCj00768ex_ne:--S-:isotig00746	AT4G11820	0	MVA1, FKP1 hydroxymethylglutaryl-CoA synthase / HMG-CoA synthase / 3-hydroxy-3-methylglutaryl coenzyme A synthase	0.0146777	PC1+0249	-	-
CUST_750_PI429115894	reCj00767ex_ne:--S-:isotig00745	AT4G11820	0	MVA1, FKP1 hydroxymethylglutaryl-CoA synthase / HMG-CoA synthase / 3-hydroxy-3-methylglutaryl coenzyme A synthase	0.0146692	PC1+0250	-	-
CUST_7123_PI429115894	reCj07143ex_ne:---W:isotig07117	AT5G04750	1.86e-09	F1F0-ATPase inhibitor protein, putative	0.0146385	PC1+0251	SD-up	-
CUST_13467_PI429115894	reCj13489ex_ne:--SW:isotig13456	AT3G19430	7.3e-89	late embryogenesis abundant protein-related / LEA protein-related	0.0145937	PC1+0252	SD-up	LT-up
CUST_3279_PI429115894	reCj03299ex_ne:---W:isotig03274	-	-	-	0.0145687	PC1+0253	-	LT-up
CUST_3443_PI429115894	reCj03463ex_ne:-L--:isotig03438	AT2G37970	7.64e-80	SOUL-1 SOUL heme-binding family protein	0.0145331	PC1+0254	SD-up	-
CUST_619_PI429115894	reCj00636ex_ne:---W:isotig00614	AT3G54450	3.49e-98	Major facilitator superfamily protein	0.0145311	PC1+0255	SD-up	-
CUST_3278_PI429115894	reCj03298ex_ne:---W:isotig03273	-	-	-	0.0145232	PC1+0256	-	LT-up
CUST_615_PI429115894	reCj00632ex_ne:-L-W:isotig00610	AT1G22540	1.22e-141	Major facilitator superfamily protein	0.0144235	PC1+0257	SD-up	-
CUST_20221_PI429115894	reCj20243ex_ne:----:isotig20210	AT5G45310	7.39e-30	unknown protein; LOCATED IN: endomembrane system; EXPRESSED IN: stem, inflorescence meristem, root, leaf; EXPRESSED DURING: LP.04 four leaves visible; Has 30201 Blast hits to	0.0144122	PC1+0258	SD-up	-
CUST_617_PI429115894	reCj00634ex_ne:-L-W:isotig00612	AT1G22540	2.3e-169	Major facilitator superfamily protein	0.014392	PC1+0259	SD-up	-
CUST_936_PI429115894	reCj00955ex_ne:---W:isotig00933	AT3G53420	3.81e-136	PIP2A, PIP2, PIP2;1 plasma membrane intrinsic protein 2A	0.0143838	PC1+0260	-	-
CUST_937_PI429115894	reCj00956ex_ne:MLSW:isotig00934	AT2G16850	2e-160	PIP3B, PIP2;8 plasma membrane intrinsic protein 2;8	0.0143678	PC1+0261	-	-
CUST_12427_PI429115894	reCj12449ex_ne:---W:isotig12416	AT4G02280	0	SUS3, ATSUS3 sucrose synthase 3	0.0143657	PC1+0262	-	-
CUST_11902_PI429115894	reCj11924ex_ne:--SW:isotig11891	AT4G17140	1.93e-91	pleckstrin homology (PH) domain-containing protein	0.0143535	PC1+0263	-	LT-up
CUST_15949_PI429115894	reCj15971ex_ne:---W:isotig15938	AT4G14130	8.03e-105	XTR7, XTH15 xyloglucan endotransglucosylase/hydrolase 15	0.0142877	PC1+0264	-	LT-up
CUST_15632_PI429115894	reCj15654ex_ne:---W:isotig15621	AT1G61110	3.01e-87	anac025, NAC025 NAC domain containing protein 25	0.0142184	PC1+0265	-	-
CUST_7799_PI429115894	reCj07821ex_ne:-LSW:isotig07788	AT1G69830	0	ATAMY3, AMY3 alpha-amylase-like 3	0.0141024	PC1+0266	-	LT-up
CUST_3284_PI429115894	reCj03304ex_ne:M---:isotig03279	AT5G54160	9.47e-131	ATOMT1, OMT1 O-methyltransferase 1	0.0140606	PC1+0267	-	-
CUST_3285_PI429115894	reCj03305ex_ne:M---:isotig03280	AT5G54160	5.9e-132	ATOMT1, OMT1 O-methyltransferase 1	0.0140177	PC1+0268	-	-
CUST_6161_PI429115894	reCj06181ex_ne:----:isotig06155	-	-	-	0.0139118	PC1+0269	-	-
CUST_10843_PI429115894	reCj10865ex_ne:MLSW:isotig10832	AT5G17330	0	GAD, GAD1 glutamate decarboxylase	0.0138806	PC1+0270	SD-up	LT-up
CUST_10456_PI429115894	reCj10478ex_ne:---W:isotig10445	AT5G19780	0	TUA5 tubulin alpha-5	0.0137336	PC1+0271	-	-
CUST_9945_PI429115894	reCj09967ex_ne:-LSW:isotig09934	AT2G26150	5.81e-74	ATHSFA2, HSFA2 heat shock transcription factor A2	0.0137331	PC1+0272	-	-
CUST_18755_PI429115894	reCj18777ex_ne:--S-:isotig18744	-	-	-	0.0136619	PC1+0273	SD-up	-
CUST_4749_PI429115894	reCj04769ex_ne:MLSW:isotig04743	AT1G30500	4.39e-41	NF-YA7 nuclear factor Y, subunit A7	0.0136176	PC1+0274	SD-up	-
CUST_8170_PI429115894	reCj08192ex_ne:ML--:isotig08159	AT1G76140	0	Prolyl oligopeptidase family protein	0.0135814	PC1+0275	-	-
CUST_11307_PI429115894	reCj11329ex_ne:--S-:isotig11296	AT2G28120	5.25e-149	Major facilitator superfamily protein	0.0135522	PC1+0276	-	-
CUST_130_PI429115894	reCj00130ex_ne:---W:isotig00108	AT4G28940	7.48e-26	Phosphorylase superfamily protein	0.0135122	PC1+0277	SD-up	-
CUST_133_PI429115894	reCj00133ex_ne:----:isotig00111	AT4G28940	1.51e-37	Phosphorylase superfamily protein	0.0135089	PC1+0278	SD-up	-
CUST_10216_PI429115894	reCj10238ex_ne:----:isotig10205	AT4G10770	0	ATOPT7, OPT7 oligopeptide transporter 7	0.0135036	PC1+0279	-	-
CUST_16850_PI429115894	reCj16872ex_ne:----:isotig16839	AT5G47560	1.72e-84	ATTDT, ATSDAT, TDT tonoplast dicarboxylate transporter	0.0134981	PC1+0280	-	-
CUST_132_PI429115894	reCj00132ex_ne:---W:isotig00110	AT4G28940	3.04e-32	Phosphorylase superfamily protein	0.0134974	PC1+0281	SD-up	-
CUST_14255_PI429115894	reCj14277ex_ne:--S-:isotig14244	AT1G69550	4.01e-22	disease resistance protein (TIR-NBS-LRR class)	0.0134842	PC1+0282	-	-
CUST_9610_PI429115894	reCj09632ex_ne:M-SW:isotig09599	AT4G01000	3.08e-48	Ubiquitin-like superfamily protein	0.0134781	PC1+0283	-	LT-up
CUST_19575_PI429115894	reCj19597ex_ne:----:isotig19564	AT4G13830	5.23e-17	J20 DNAJ-like 20	0.013368	PC1+0284	-	-
CUST_3312_PI429115894	reCj03332ex_ne:-LSW:isotig03307	AT3G15810	1.44e-40	Protein of unknown function (DUF567)	0.0133589	PC1+0285	-	LT-up
CUST_131_PI429115894	reCj00131ex_ne:----:isotig00109	AT4G28940	3.97e-30	Phosphorylase superfamily protein	0.0133457	PC1+0286	SD-up	-
CUST_12665_PI429115894	reCj12687ex_ne:MLSW:isotig12654	AT5G49120	6.57e-16	Protein of unknown function (DUF581)	0.0133456	PC1+0287	SD-up	-
CUST_3929_PI429115894	reCj03949ex_ne:MLSW:isotig03923	AT4G19210	0	ATRLI2, RLI2 RNAse l inhibitor protein 2	0.0133417	PC1+0288	-	LT-up
CUST_21935_PI429115894	reCj21957ex_ne:----:isotig21924	-	-	-	0.0133286	PC1+0289	SD-up	-
CUST_3313_PI429115894	reCj03333ex_ne:-LSW:isotig03308	AT3G15810	1.08e-40	Protein of unknown function (DUF567)	0.0132947	PC1+0290	-	LT-up
CUST_7869_PI429115894	reCj07891ex_ne:MLSW:isotig07858	AT3G46970	0	ATPHS2, PHS2 alpha-glucan phosphorylase 2	0.013285	PC1+0291	-	LT-up
CUST_2858_PI429115894	reCj02878ex_ne:-LS-:isotig02856	AT2G47770	4.35e-23	ATTSPO, TSPO TSPO(outer membrane tryptophan-rich sensory protein)-related	0.0132585	PC1+0292	SD-up	-
CUST_13802_PI429115894	reCj13824ex_ne:MLSW:isotig13791	AT1G71695	1.61e-136	Peroxidase superfamily protein	0.0132534	PC1+0293	SD-up	-
CUST_2860_PI429115894	reCj02880ex_ne:MLSW:isotig02858	AT2G47770	3.56e-23	ATTSPO, TSPO TSPO(outer membrane tryptophan-rich sensory protein)-related	0.0131971	PC1+0294	SD-up	-
CUST_2859_PI429115894	reCj02879ex_ne:MLSW:isotig02857	AT2G47770	3.56e-23	ATTSPO, TSPO TSPO(outer membrane tryptophan-rich sensory protein)-related	0.0131686	PC1+0295	SD-up	-
CUST_11433_PI429115894	reCj11455ex_ne:--S-:isotig11422	AT5G03570	1.5e-140	IREG2 iron regulated 2	0.0131443	PC1+0296	SD-up	-
CUST_5173_PI429115894	reCj05193ex_ne:-LSW:isotig05167	AT4G25700	1.29e-74	BETA-OHASE 1, B1, chy1, BCH1 beta-hydroxylase 1	0.0131085	PC1+0297	-	-
CUST_18099_PI429115894	reCj18121ex_ne:M-S-:isotig18088	AT4G11650	1.49e-96	ATOSM34, OSM34 osmotin 34	0.0130632	PC1+0298	-	-
CUST_13909_PI429115894	reCj13931ex_ne:---W:isotig13898	-	-	-	0.013018	PC1+0299	-	-
CUST_16978_PI429115894	reCj17000ex_ne:---W:isotig16967	-	-	-	0.0130094	PC1+0300	SD-up	-
CUST_22133_PI429115894	reCj22155ex_ne:--S-:isotig22122	-	-	-	0.0129846	PC1+0301	SD-up	LT-up
CUST_4083_PI429115894	reCj04103ex_ne:MLSW:isotig04077	AT2G38430	6.73e-41	unknown protein; BEST Arabidopsis thaliana protein match is: unknown protein (TAIR:AT3G54310.1); Has 35333 Blast hits to 34131 proteins in 2444 species: Archae - 798; Bacteri	0.0129496	PC1+0302	SD-up	LT-up
CUST_13110_PI429115894	reCj13132ex_ne:----:isotig13099	AT1G15520	2.19e-177	PDR12, ATPDR12, ABCG40, ATABCG40 pleiotropic drug resistance 12	0.0129383	PC1+0303	-	-
CUST_5279_PI429115894	reCj05299ex_ne:--SW:isotig05273	AT2G31320	1.09e-33	PARP2, ATPARP2 poly(ADP-ribose) polymerase 2	0.0128942	PC1+0304	-	-
CUST_4708_PI429115894	reCj04728ex_ne:MLS-:isotig04702	AT4G24220	7.04e-167	VEP1, AWI31 NAD(P)-binding Rossmann-fold superfamily protein	0.0128684	PC1+0305	SD-up	-
CUST_4084_PI429115894	reCj04104ex_ne:-LSW:isotig04078	AT2G38430	3.73e-41	unknown protein; BEST Arabidopsis thaliana protein match is: unknown protein (TAIR:AT3G54310.1); Has 35333 Blast hits to 34131 proteins in 2444 species: Archae - 798; Bacteri	0.0128519	PC1+0306	SD-up	LT-up
CUST_9292_PI429115894	reCj09314ex_ne:MLSW:isotig09281	AT1G27680	0	APL2 ADPGLC-PPase large subunit	0.0128503	PC1+0307	-	-
CUST_16771_PI429115894	reCj16793ex_ne:--SW:isotig16760	-	-	-	0.0128389	PC1+0308	SD-up	-
CUST_17122_PI429115894	reCj17144ex_ne:--S-:isotig17111	AT5G34930	1.5e-84	arogenate dehydrogenase	0.0128347	PC1+0309	-	-
CUST_21349_PI429115894	reCj21371ex_ne:----:isotig21338	-	-	-	0.0128299	PC1+0310	SD-up	LT-up
CUST_10158_PI429115894	reCj10180ex_ne:--SW:isotig10147	AT4G20070	0	ATAAH, AAH allantoate amidohydrolase	0.0128212	PC1+0311	-	LT-up
CUST_7633_PI429115894	reCj07655ex_ne:M-SW:isotig07622	AT5G47910	0	RBOHD, ATRBOHD respiratory burst oxidase homologue D	0.0127271	PC1+0312	SD-up	LT-up
CUST_13919_PI429115894	reCj13941ex_ne:--SW:isotig13908	AT4G11600	6.95e-88	ATGPX6, PHGPX, LSC803, GPX6 glutathione peroxidase 6	0.0127141	PC1+0313	SD-up	LT-up
CUST_5820_PI429115894	reCj05840ex_ne:--S-:isotig05814	AT5G53190	1.54e-50	SWEET3, AtSWEET3 Nodulin MtN3 family protein	0.0126715	PC1+0314	-	LT-up
CUST_13228_PI429115894	reCj13250ex_ne:---W:isotig13217	-	-	-	0.0126573	PC1+0315	SD-up	LT-up
CUST_16684_PI429115894	reCj16706ex_ne:---W:isotig16673	AT4G17140	2.23e-50	pleckstrin homology (PH) domain-containing protein	0.012647	PC1+0316	SD-up	-
CUST_17669_PI429115894	reCj17691ex_ne:-LS-:isotig17658	AT1G76940	1.47e-29	RNA-binding (RRM/RBD/RNP motifs) family protein	0.0126346	PC1+0317	SD-up	LT-up
CUST_10125_PI429115894	reCj10147ex_ne:---W:isotig10114	AT3G12580	0	HSP70, ATHSP70 heat shock protein 70	0.0125562	PC1+0318	-	-
CUST_5881_PI429115894	reCj05901ex_ne:--S-:isotig05875	AT1G50180	5.75e-30	NB-ARC domain-containing disease resistance protein	0.0125117	PC1+0319	-	-
CUST_3236_PI429115894	reCj03256ex_ne:---W:isotig03231	AT2G21660	5.79e-40	ATGRP7, CCR2 cold, circadian rhythm, and rna binding 2	0.0125107	PC1+0320	-	-
CUST_5882_PI429115894	reCj05902ex_ne:----:isotig05876	AT3G50950	4.39e-27	ZAR1 HOPZ-ACTIVATED RESISTANCE 1	0.0124944	PC1+0321	-	-
CUST_5476_PI429115894	reCj05496ex_ne:--S-:isotig05470	AT1G58280	8.93e-116	Phosphoglycerate mutase family protein	0.0124571	PC1+0322	-	-
CUST_18898_PI429115894	reCj18920ex_ne:---W:isotig18887	AT4G39700	5.15e-19	Heavy metal transport/detoxification superfamily protein	0.012456	PC1+0323	SD-up	-
CUST_2805_PI429115894	reCj02825ex_ne:---W:isotig02803	AT1G60470	2.83e-168	AtGolS4, GolS4 galactinol synthase 4	0.0124167	PC1+0324	-	-
CUST_3695_PI429115894	reCj03715ex_ne:---W:isotig03689	AT2G30600	7.04e-135	BTB/POZ domain-containing protein	0.0123744	PC1+0325	-	-
CUST_12404_PI429115894	reCj12426ex_ne:-LSW:isotig12393	AT5G23240	4.26e-26	DNAJ heat shock N-terminal domain-containing protein	0.0123641	PC1+0326	-	-
CUST_3235_PI429115894	reCj03255ex_ne:MLSW:isotig03230	AT2G21660	6.04e-40	ATGRP7, CCR2 cold, circadian rhythm, and rna binding 2	0.0123586	PC1+0327	-	-
CUST_10781_PI429115894	reCj10803ex_ne:MLS-:isotig10770	AT4G02050	0	STP7 sugar transporter protein 7	0.0122596	PC1+0328	-	-
CUST_15864_PI429115894	reCj15886ex_ne:M--W:isotig15853	AT4G14130	4.15e-105	XTR7, XTH15 xyloglucan endotransglucosylase/hydrolase 15	0.0122519	PC1+0329	SD-up	-
CUST_3696_PI429115894	reCj03716ex_ne:---W:isotig03690	AT2G30600	0	BTB/POZ domain-containing protein	0.0122076	PC1+0330	-	-
CUST_10444_PI429115894	reCj10466ex_ne:M-SW:isotig10433	AT2G39050	4.05e-42	hydroxyproline-rich glycoprotein family protein	0.0121867	PC1+0331	-	-
CUST_5164_PI429115894	reCj05184ex_ne:MLSW:isotig05158	AT4G38810	2.22e-97	Calcium-binding EF-hand family protein	0.0121848	PC1+0332	-	-
CUST_14773_PI429115894	reCj14795ex_ne:MLSW:isotig14762	AT5G04830	2.9e-70	Nuclear transport factor 2 (NTF2) family protein	0.0121327	PC1+0333	-	LT-up
CUST_9117_PI429115894	reCj09139ex_ne:---W:isotig09106	AT1G66920	7.51e-92	Protein kinase superfamily protein	0.0121214	PC1+0334	SD-up	-
CUST_5951_PI429115894	reCj05971ex_ne:-LSW:isotig05945	AT2G15890	1.28e-35	MEE14 maternal effect embryo arrest 14	0.0121182	PC1+0335	SD-up	-
CUST_5952_PI429115894	reCj05972ex_ne:----:isotig05946	AT2G15890	7.85e-18	MEE14 maternal effect embryo arrest 14	0.0121076	PC1+0336	SD-up	-
CUST_8205_PI429115894	reCj08227ex_ne:-LSW:isotig08194	AT4G09020	0	ATISA3, ISA3 isoamylase 3	0.0120909	PC1+0337	-	-
CUST_9405_PI429115894	reCj09427ex_ne:-LSW:isotig09394	AT2G26690	0	Major facilitator superfamily protein	0.0120219	PC1+0338	-	-
CUST_3387_PI429115894	reCj03407ex_ne:----:isotig03382	AT5G05280	1.14e-28	RING/U-box superfamily protein	0.0120211	PC1+0339	SD-up	-
CUST_3380_PI429115894	reCj03400ex_ne:MLSW:isotig03375	-	-	-	0.0120179	PC1+0340	SD-up	-
CUST_9963_PI429115894	reCj09985ex_ne:-LS-:isotig09952	AT2G32480	1.28e-114	ARASP ARABIDOPSIS SERIN PROTEASE	0.0120112	PC1+0341	-	LT-up
CUST_9381_PI429115894	reCj09403ex_ne:-LSW:isotig09370	AT4G27410	1e-81	RD26, ANAC072 NAC (No Apical Meristem) domain transcriptional regulator superfamily protein	0.0120107	PC1+0342	SD-up	LT-up
CUST_15436_PI429115894	reCj15458ex_ne:MLSW:isotig15425	AT4G31870	3.14e-99	ATGPX7, GPX7 glutathione peroxidase 7	0.0120044	PC1+0343	-	-
CUST_3388_PI429115894	reCj03408ex_ne:----:isotig03383	AT5G05280	4.02e-28	RING/U-box superfamily protein	0.0119787	PC1+0344	SD-up	-
CUST_9411_PI429115894	reCj09433ex_ne:---W:isotig09400	AT1G67960	4.33e-178	CONTAINS InterPro DOMAIN/s: Membrane protein,Tapt1/CMV receptor (InterPro:IPR008010); Has 447 Blast hits to 428 proteins in 176 species: Archae - 0; Bacteria - 0; Metazoa - 1	0.0119389	PC1+0345	-	-
CUST_7712_PI429115894	reCj07734ex_ne:MLSW:isotig07701	AT1G15520	0	PDR12, ATPDR12, ABCG40, ATABCG40 pleiotropic drug resistance 12	0.0118947	PC1+0346	SD-up	LT-up
CUST_3077_PI429115894	reCj03097ex_ne:MLSW:isotig03072	AT3G23920	0	BAM1, BMY7, TR-BAMY beta-amylase 1	0.0118692	PC1+0347	-	-
CUST_4992_PI429115894	reCj05012ex_ne:----:isotig04986	AT2G03530	4.13e-58	UPS2, ATUPS2 ureide permease 2	0.0118549	PC1+0348	-	-
CUST_4641_PI429115894	reCj04661ex_ne:M---:isotig04635	AT5G13930	0	CHS, TT4, ATCHS Chalcone and stilbene synthase family protein	0.0118534	PC1+0349	-	-
CUST_4370_PI429115894	reCj04390ex_ne:M--W:isotig04364	AT1G79550	4.62e-33	PGK phosphoglycerate kinase	0.011848	PC1+0350	-	LT-up
CUST_2246_PI429115894	reCj02266ex_ne:-LSW:isotig02244	AT3G51240	2.62e-160	F3H, TT6, F3'H flavanone 3-hydroxylase	0.0118432	PC1+0351	-	-
CUST_14615_PI429115894	reCj14637ex_ne:---W:isotig14604	AT1G80280	2.82e-96	alpha/beta-Hydrolases superfamily protein	0.0118427	PC1+0352	-	-
CUST_10378_PI429115894	reCj10400ex_ne:MLSW:isotig10367	AT3G12120	0	FAD2 fatty acid desaturase 2	0.0118337	PC1+0353	-	LT-up
CUST_11162_PI429115894	reCj11184ex_ne:M---:isotig11151	-	-	-	0.0118238	PC1+0354	-	-
CUST_2247_PI429115894	reCj02267ex_ne:-LSW:isotig02245	AT3G51240	7.7e-161	F3H, TT6, F3'H flavanone 3-hydroxylase	0.0118233	PC1+0355	-	-
CUST_4642_PI429115894	reCj04662ex_ne:MLSW:isotig04636	AT5G13930	0	CHS, TT4, ATCHS Chalcone and stilbene synthase family protein	0.0118154	PC1+0356	-	-
CUST_8703_PI429115894	reCj08725ex_ne:-LSW:isotig08692	AT3G56850	1.6e-49	AREB3, DPBF3 ABA-responsive element binding protein 3	0.0118153	PC1+0357	-	LT-up
CUST_672_PI429115894	reCj00689ex_ne:---W:isotig00667	-	-	-	0.0118105	PC1+0358	SD-up	-
CUST_3078_PI429115894	reCj03098ex_ne:-LSW:isotig03073	AT3G23920	0	BAM1, BMY7, TR-BAMY beta-amylase 1	0.01179	PC1+0359	-	-
CUST_5956_PI429115894	reCj05976ex_ne:----:isotig05950	-	-	-	0.0117519	PC1+0360	-	-
CUST_2602_PI429115894	reCj02622ex_ne:ML-W:isotig02600	AT2G15490	9.41e-51	UGT73B4 UDP-glycosyltransferase 73B4	0.0117344	PC1+0361	SD-up	-
CUST_3639_PI429115894	reCj03659ex_ne:--SW:isotig03633	AT5G60100	2.89e-55	PRR3 pseudo-response regulator 3	0.0117249	PC1+0362	SD-up	-
CUST_12334_PI429115894	reCj12356ex_ne:MLS-:isotig12323	AT5G53970	3.29e-138	Tyrosine transaminase family protein	0.0117198	PC1+0363	-	LT-up
CUST_10438_PI429115894	reCj10460ex_ne:M--W:isotig10427	AT4G12070	2.84e-146	unknown protein; INVOLVED IN: biological process unknown; LOCATED IN: plasma membrane; EXPRESSED IN: 22 plant structures; EXPRESSED DURING: 13 growth stages; Has 30201 Blast	0.0117185	PC1+0364	SD-up	-
CUST_5397_PI429115894	reCj05417ex_ne:MLSW:isotig05391	AT1G71695	2.28e-127	Peroxidase superfamily protein	0.0116889	PC1+0365	SD-up	LT-up
CUST_5398_PI429115894	reCj05418ex_ne:MLSW:isotig05392	AT1G71695	7.26e-128	Peroxidase superfamily protein	0.011674	PC1+0366	SD-up	LT-up
CUST_11697_PI429115894	reCj11719ex_ne:MLSW:isotig11686	AT1G18940	3.62e-103	Nodulin-like / Major Facilitator Superfamily protein	0.0116712	PC1+0367	-	-
CUST_20887_PI429115894	reCj20909ex_ne:---W:isotig20876	AT4G22200	1.47e-11	AKT2/3, AKT3, AKT2, KT2/3 potassium transport 2/3	0.0116595	PC1+0368	-	-
CUST_11747_PI429115894	reCj11769ex_ne:--S-:isotig11736	AT4G37680	0	HHP4 heptahelical protein 4	0.0116191	PC1+0369	-	LT-up
CUST_3640_PI429115894	reCj03660ex_ne:--SW:isotig03634	AT5G02810	2.86e-19	PRR7, APRR7 pseudo-response regulator 7	0.0116154	PC1+0370	SD-up	-
CUST_13651_PI429115894	reCj13673ex_ne:MLSW:isotig13640	AT3G17940	1.68e-119	Galactose mutarotase-like superfamily protein	0.0115704	PC1+0371	-	LT-up
CUST_2601_PI429115894	reCj02621ex_ne:ML-W:isotig02599	AT2G15490	2.98e-50	UGT73B4 UDP-glycosyltransferase 73B4	0.0115631	PC1+0372	SD-up	-
CUST_537_PI429115894	reCj00554ex_ne:--S-:isotig00532	AT4G39330	2.53e-134	ATCAD9, CAD9 cinnamyl alcohol dehydrogenase 9	0.0115435	PC1+0373	-	-
CUST_538_PI429115894	reCj00555ex_ne:--S-:isotig00533	AT4G39330	1.79e-134	ATCAD9, CAD9 cinnamyl alcohol dehydrogenase 9	0.0115227	PC1+0374	-	-
CUST_14619_PI429115894	reCj14641ex_ne:-LSW:isotig14608	AT1G22640	9.04e-59	ATMYB3, MYB3 myb domain protein 3	0.0115179	PC1+0375	SD-up	-
CUST_6048_PI429115894	reCj06068ex_ne:--S-:isotig06042	AT5G45340	2.4e-98	CYP707A3 cytochrome P450, family 707, subfamily A, polypeptide 3	0.0115173	PC1+0376	-	-
CUST_8918_PI429115894	reCj08940ex_ne:----:isotig08907	AT2G46340	4.2e-163	SPA1 SPA (suppressor of phyA-105) protein family	0.0115029	PC1+0377	-	-
CUST_1662_PI429115894	reCj01682ex_ne:----:isotig01660	AT4G23990	5.34e-64	ATCSLG3, CSLG3 cellulose synthase like G3	0.0114886	PC1+0378	-	LT-up
CUST_1660_PI429115894	reCj01680ex_ne:--SW:isotig01658	AT4G23990	8.86e-89	ATCSLG3, CSLG3 cellulose synthase like G3	0.0114143	PC1+0379	-	LT-up
CUST_21413_PI429115894	reCj21435ex_ne:MLS-:isotig21402	AT3G05880	2.21e-18	RCI2A Low temperature and salt responsive protein family	0.0114091	PC1+0380	SD-up	-
CUST_6047_PI429115894	reCj06067ex_ne:-L--:isotig06041	AT5G45340	4.32e-113	CYP707A3 cytochrome P450, family 707, subfamily A, polypeptide 3	0.0114051	PC1+0381	-	-
CUST_10278_PI429115894	reCj10300ex_ne:--SW:isotig10267	AT3G23560	7.04e-149	ALF5 MATE efflux family protein	0.0114013	PC1+0382	-	LT-up
CUST_7530_PI429115894	reCj07552ex_ne:MLSW:isotig07519	AT1G10760	0	SEX1, SOP1, SOP, GWD1, GWD Pyruvate phosphate dikinase, PEP/pyruvate binding domain	0.0113815	PC1+0383	-	LT-up
CUST_5655_PI429115894	reCj05675ex_ne:MLSW:isotig05649	AT1G62500	1.23e-27	Bifunctional inhibitor/lipid-transfer protein/seed storage 2S albumin superfamily protein	0.0113783	PC1+0384	-	-
CUST_12435_PI429115894	reCj12457ex_ne:-LSW:isotig12424	AT1G21000	5.36e-82	PLATZ transcription factor family protein	0.0113386	PC1+0385	-	-
CUST_10395_PI429115894	reCj10417ex_ne:MLSW:isotig10384	AT1G10430	0	PP2A-2 protein phosphatase 2A-2	0.0113183	PC1+0386	-	LT-up
CUST_8286_PI429115894	reCj08308ex_ne:--SW:isotig08275	AT1G11720	1.2e-126	ATSS3, SS3 starch synthase 3	0.0113172	PC1+0387	SD-up	-
CUST_5776_PI429115894	reCj05796ex_ne:M-SW:isotig05770	-	-	-	0.0113152	PC1+0388	-	LT-up
CUST_5048_PI429115894	reCj05068ex_ne:MLSW:isotig05042	-	-	-	0.0113013	PC1+0389	-	-
CUST_5387_PI429115894	reCj05407ex_ne:MLSW:isotig05381	AT5G58490	5.52e-144	NAD(P)-binding Rossmann-fold superfamily protein	0.011284	PC1+0390	SD-up	-
CUST_5628_PI429115894	reCj05648ex_ne:-L--:isotig05622	AT2G21620	6.92e-60	RD2 Adenine nucleotide alpha hydrolases-like superfamily protein	0.0112749	PC1+0391	-	-
CUST_5627_PI429115894	reCj05647ex_ne:MLSW:isotig05621	AT2G21620	5.3e-61	RD2 Adenine nucleotide alpha hydrolases-like superfamily protein	0.0112539	PC1+0392	-	-
CUST_5656_PI429115894	reCj05676ex_ne:----:isotig05650	AT1G62500	9.39e-28	Bifunctional inhibitor/lipid-transfer protein/seed storage 2S albumin superfamily protein	0.0112186	PC1+0393	-	-
CUST_20994_PI429115894	reCj21016ex_ne:--SW:isotig20983	-	-	-	0.0112098	PC1+0394	SD-up	-
CUST_5775_PI429115894	reCj05795ex_ne:--SW:isotig05769	-	-	-	0.011208	PC1+0395	-	LT-up
CUST_5127_PI429115894	reCj05147ex_ne:-LSW:isotig05121	AT5G42900	3.79e-09	cold regulated gene 27	0.0112052	PC1+0396	-	-
CUST_12824_PI429115894	reCj12846ex_ne:-L-W:isotig12813	AT2G27180	2.36e-07	unknown protein; BEST Arabidopsis thaliana protein match is: unknown protein (TAIR:AT3G11690.1); Has 99 Blast hits to 99 proteins in 14 species: Archae - 0; Bacteria - 0; Met	0.0111994	PC1+0397	-	-
CUST_9956_PI429115894	reCj09978ex_ne:-L-W:isotig09945	-	-	-	0.0111949	PC1+0398	-	LT-up
CUST_12712_PI429115894	reCj12734ex_ne:----:isotig12701	AT1G69040	6.35e-146	ACR4 ACT domain repeat 4	0.0111793	PC1+0399	SD-up	-
CUST_7816_PI429115894	reCj07838ex_ne:MLSW:isotig07805	AT5G50920	0	CLPC, ATHSP93-V, HSP93-V, DCA1, CLPC1 CLPC homologue 1	0.0111751	PC1+0400	-	LT-up
CUST_11986_PI429115894	reCj12008ex_ne:--SW:isotig11975	AT4G33905	1.77e-76	Peroxisomal membrane 22 kDa (Mpv17/PMP22) family protein	0.011157	PC1+0401	-	-
CUST_2662_PI429115894	reCj02682ex_ne:-LSW:isotig02660	AT5G62420	2.27e-103	NAD(P)-linked oxidoreductase superfamily protein	0.0111153	PC1+0402	SD-up	-
CUST_906_PI429115894	reCj00925ex_ne:-LSW:isotig00903	-	-	-	0.0111125	PC1+0403	SD-up	-
CUST_4507_PI429115894	reCj04527ex_ne:MLSW:isotig04501	AT5G24380	0	YSL2, ATYSL2 YELLOW STRIPE like 2	0.0110722	PC1+0404	-	-
CUST_4508_PI429115894	reCj04528ex_ne:MLSW:isotig04502	AT1G48370	1.14e-136	YSL8 YELLOW STRIPE like 8	0.0110383	PC1+0405	-	-
CUST_5047_PI429115894	reCj05067ex_ne:MLSW:isotig05041	-	-	-	0.0110321	PC1+0406	-	-
CUST_18681_PI429115894	reCj18703ex_ne:----:isotig18670	AT1G62620	8.43e-51	Flavin-binding monooxygenase family protein	0.0109884	PC1+0407	-	-
CUST_905_PI429115894	reCj00924ex_ne:-LSW:isotig00902	-	-	-	0.0109691	PC1+0408	SD-up	-
CUST_910_PI429115894	reCj00929ex_ne:-LSW:isotig00907	-	-	-	0.0109688	PC1+0409	SD-up	-
CUST_20486_PI429115894	reCj20508ex_ne:MLS-:isotig20475	AT4G35160	4.55e-12	O-methyltransferase family protein	0.0109331	PC1+0410	-	-
CUST_909_PI429115894	reCj00928ex_ne:-LSW:isotig00906	-	-	-	0.0109328	PC1+0411	SD-up	-
CUST_5653_PI429115894	reCj05673ex_ne:-L--:isotig05647	AT1G06030	1.48e-145	pfkB-like carbohydrate kinase family protein	0.0109312	PC1+0412	-	-
CUST_9432_PI429115894	reCj09454ex_ne:-LSW:isotig09421	AT5G47810	0	PFK2 phosphofructokinase 2	0.010872	PC1+0413	-	-
CUST_10619_PI429115894	reCj10641ex_ne:----:isotig10608	AT2G46800	1.73e-70	ZAT, ATMTP1, MTP1, ZAT1, ATCDF1 zinc transporter of Arabidopsis thaliana	0.0108699	PC1+0414	-	-
CUST_8561_PI429115894	reCj08583ex_ne:MLS-:isotig08550	AT3G21670	0	Major facilitator superfamily protein	0.0108373	PC1+0415	-	-
CUST_8095_PI429115894	reCj08117ex_ne:MLSW:isotig08084	AT5G57360	0	ZTL, LKP1, ADO1, FKL2 Galactose oxidase/kelch repeat superfamily protein	0.0108102	PC1+0416	SD-up	LT-up
CUST_21250_PI429115894	reCj21272ex_ne:---W:isotig21239	-	-	-	0.010768	PC1+0417	SD-up	-
CUST_15948_PI429115894	reCj15970ex_ne:----:isotig15937	AT3G04300	1.34e-39	RmlC-like cupins superfamily protein	0.0107518	PC1+0418	-	-
CUST_3273_PI429115894	reCj03293ex_ne:---W:isotig03268	AT4G39170	2.33e-70	Sec14p-like phosphatidylinositol transfer family protein	0.0107389	PC1+0419	-	-
CUST_2600_PI429115894	reCj02620ex_ne:M--W:isotig02598	AT2G15490	1.09e-48	UGT73B4 UDP-glycosyltransferase 73B4	0.0107245	PC1+0420	SD-up	-
CUST_13298_PI429115894	reCj13320ex_ne:M-SW:isotig13287	AT3G10330	8.12e-178	Cyclin-like family protein	0.0107235	PC1+0421	SD-up	LT-up
CUST_3272_PI429115894	reCj03292ex_ne:----:isotig03267	AT4G39170	6.68e-70	Sec14p-like phosphatidylinositol transfer family protein	0.0107188	PC1+0422	-	-
CUST_15150_PI429115894	reCj15172ex_ne:M---:isotig15139	AT1G24620	1.3e-49	EF hand calcium-binding protein family	0.0107112	PC1+0423	-	-
CUST_1050_PI429115894	reCj01069ex_ne:---W:isotig01047	AT4G10780	1.69e-28	LRR and NB-ARC domains-containing disease resistance protein	0.0106965	PC1+0424	-	-
CUST_18682_PI429115894	reCj18704ex_ne:--SW:isotig18671	AT5G57685	2.49e-10	ATGDU3, GDU3, LSB1 glutamine dumper 3	0.0106907	PC1+0425	-	-
CUST_10836_PI429115894	reCj10858ex_ne:-LSW:isotig10825	AT3G15180	4.92e-127	ARM repeat superfamily protein	0.0106599	PC1+0426	-	LT-up
CUST_8845_PI429115894	reCj08867ex_ne:MLSW:isotig08834	AT3G23920	0	BAM1, BMY7, TR-BAMY beta-amylase 1	0.0106348	PC1+0427	-	LT-up
CUST_7693_PI429115894	reCj07715ex_ne:--SW:isotig07682	AT5G24810	0	ABC1 family protein	0.0106266	PC1+0428	SD-up	LT-up
CUST_2990_PI429115894	reCj03010ex_ne:----:isotig02985	AT2G45550	1.59e-63	CYP76C4 cytochrome P450, family 76, subfamily C, polypeptide 4	0.0105847	PC1+0429	-	-
CUST_14301_PI429115894	reCj14323ex_ne:---W:isotig14290	AT1G75290	3.04e-81	NAD(P)-binding Rossmann-fold superfamily protein	0.0105822	PC1+0430	SD-up	-
CUST_849_PI429115894	reCj00866ex_ne:--S-:isotig00844	AT5G11860	5.91e-39	SCP1-like small phosphatase 5	0.0105822	PC1+0431	-	-
CUST_10998_PI429115894	reCj11020ex_ne:-L-W:isotig10987	AT3G59990	0	MAP2B methionine aminopeptidase 2B	0.0105749	PC1+0432	-	-
CUST_847_PI429115894	reCj00864ex_ne:--S-:isotig00842	AT5G11860	6.28e-39	SCP1-like small phosphatase 5	0.0105712	PC1+0433	-	-
CUST_1052_PI429115894	reCj01071ex_ne:----:isotig01049	AT1G61300	3.94e-13	LRR and NB-ARC domains-containing disease resistance protein	0.0105122	PC1+0434	-	-
CUST_13253_PI429115894	reCj13275ex_ne:----:isotig13242	AT3G02750	6.94e-115	Protein phosphatase 2C family protein	0.0105098	PC1+0435	SD-up	-
CUST_855_PI429115894	reCj00872ex_ne:--S-:isotig00850	AT5G11860	4.1e-39	SCP1-like small phosphatase 5	0.0105053	PC1+0436	-	-
CUST_854_PI429115894	reCj00871ex_ne:--SW:isotig00849	AT5G11860	8.01e-103	SCP1-like small phosphatase 5	0.0105033	PC1+0437	-	-
CUST_20391_PI429115894	reCj20413ex_ne:----:isotig20380	-	-	-	0.0104926	PC1+0438	-	LT-up
CUST_7880_PI429115894	reCj07902ex_ne:MLSW:isotig07869	AT5G47040	0	LON2 lon protease 2	0.010482	PC1+0439	-	LT-up
CUST_8978_PI429115894	reCj09000ex_ne:----:isotig08967	AT5G60100	5.6e-56	PRR3 pseudo-response regulator 3	0.0104813	PC1+0440	SD-up	-
CUST_850_PI429115894	reCj00867ex_ne:--SW:isotig00845	AT5G11860	2.48e-102	SCP1-like small phosphatase 5	0.0104765	PC1+0441	-	-
CUST_10431_PI429115894	reCj10453ex_ne:-LSW:isotig10420	AT2G46210	2.66e-20	Fatty acid/sphingolipid desaturase	0.0104675	PC1+0442	-	LT-up
CUST_7426_PI429115894	reCj07448ex_ne:-LSW:isotig07422	AT3G05500	5.21e-30	Rubber elongation factor protein (REF)	0.0104475	PC1+0443	-	-
CUST_853_PI429115894	reCj00870ex_ne:--S-:isotig00848	AT5G11860	4.48e-39	SCP1-like small phosphatase 5	0.0104437	PC1+0444	-	-
CUST_2988_PI429115894	reCj03008ex_ne:----:isotig02983	AT2G45570	2.03e-72	CYP76C2 cytochrome P450, family 76, subfamily C, polypeptide 2	0.0104407	PC1+0445	-	-
CUST_856_PI429115894	reCj00873ex_ne:--S-:isotig00851	AT5G11860	3.11e-39	SCP1-like small phosphatase 5	0.0104223	PC1+0446	-	-
CUST_6150_PI429115894	reCj06170ex_ne:--S-:isotig06144	AT5G06410	1.09e-63	DNAJ heat shock N-terminal domain-containing protein	0.0104169	PC1+0447	-	LT-up
CUST_846_PI429115894	reCj00863ex_ne:--SW:isotig00841	AT5G11860	7.32e-102	SCP1-like small phosphatase 5	0.0103988	PC1+0448	-	-
CUST_6149_PI429115894	reCj06169ex_ne:----:isotig06143	AT5G06410	9.67e-33	DNAJ heat shock N-terminal domain-containing protein	0.0103962	PC1+0449	-	LT-up
CUST_851_PI429115894	reCj00868ex_ne:--SW:isotig00846	AT5G11860	1.84e-102	SCP1-like small phosphatase 5	0.0103871	PC1+0450	-	-
CUST_7324_PI429115894	reCj07344ex_ne:----:isotig07318	-	-	-	0.0103825	PC1+0451	-	-
CUST_9615_PI429115894	reCj09637ex_ne:-LSW:isotig09604	AT1G30220	0	ATINT2, INT2 inositol transporter 2	0.0103805	PC1+0452	-	-
CUST_11181_PI429115894	reCj11203ex_ne:M-SW:isotig11170	AT3G24503	0	ALDH2C4, ALDH1A, REF1 aldehyde dehydrogenase 2C4	0.0103616	PC1+0453	SD-up	LT-up
CUST_845_PI429115894	reCj00862ex_ne:--SW:isotig00840	AT5G11860	9.57e-102	SCP1-like small phosphatase 5	0.0103581	PC1+0454	-	-
CUST_5642_PI429115894	reCj05662ex_ne:-L-W:isotig05636	AT4G21400	7.1e-42	CRK28 cysteine-rich RLK (RECEPTOR-like protein kinase) 28	0.0103548	PC1+0455	SD-up	LT-up
CUST_14431_PI429115894	reCj14453ex_ne:-L-W:isotig14420	AT3G10910	8.01e-14	RING/U-box superfamily protein	0.0103313	PC1+0456	-	-
CUST_4310_PI429115894	reCj04330ex_ne:---W:isotig04304	AT5G02100	0	UNE18, ORP3A Oxysterol-binding family protein	0.0103001	PC1+0457	-	-
CUST_10070_PI429115894	reCj10092ex_ne:---W:isotig10059	AT1G32640	2.24e-101	ATMYC2, RD22BP1, JAI1, JIN1, MYC2, ZBF1 Basic helix-loop-helix (bHLH) DNA-binding family protein	0.010263	PC1+0458	-	-
CUST_852_PI429115894	reCj00869ex_ne:--S-:isotig00847	AT5G11860	4.92e-39	SCP1-like small phosphatase 5	0.0102577	PC1+0459	-	-
CUST_19962_PI429115894	reCj19984ex_ne:----:isotig19951	AT3G47580	3.79e-62	Leucine-rich repeat protein kinase family protein	0.0102076	PC1+0460	-	-
CUST_13714_PI429115894	reCj13736ex_ne:----:isotig13703	AT2G04220	5.52e-54	Plant protein of unknown function (DUF868)	0.010205	PC1+0461	-	-
CUST_12868_PI429115894	reCj12890ex_ne:MLS-:isotig12857	AT5G41040	3.13e-57	HXXXD-type acyl-transferase family protein	0.010197	PC1+0462	-	-
CUST_3110_PI429115894	reCj03130ex_ne:-LSW:isotig03105	AT4G03020	0	transducin family protein / WD-40 repeat family protein	0.0101909	PC1+0463	SD-up	LT-up
CUST_10197_PI429115894	reCj10219ex_ne:MLSW:isotig10186	AT2G33500	1.99e-47	B-box type zinc finger protein with CCT domain	0.0101819	PC1+0464	SD-up	LT-up
CUST_8892_PI429115894	reCj08914ex_ne:MLSW:isotig08881	AT3G54660	0	GR, EMB2360, ATGR2 glutathione reductase	0.010179	PC1+0465	SD-up	-
CUST_8835_PI429115894	reCj08857ex_ne:MLSW:isotig08824	AT2G30950	0	VAR2, FTSH2 FtsH extracellular protease family	0.0101712	PC1+0466	-	LT-up
CUST_3109_PI429115894	reCj03129ex_ne:-LS-:isotig03104	AT4G03020	0	transducin family protein / WD-40 repeat family protein	0.0101678	PC1+0467	SD-up	LT-up
CUST_1851_PI429115894	reCj01871ex_ne:----:isotig01849	AT1G17100	2.09e-36	SOUL heme-binding family protein	0.0101652	PC1+0468	-	-
CUST_12146_PI429115894	reCj12168ex_ne:-LSW:isotig12135	AT1G47480	4.91e-50	alpha/beta-Hydrolases superfamily protein	0.0101303	PC1+0469	SD-up	LT-up
CUST_848_PI429115894	reCj00865ex_ne:--SW:isotig00843	AT5G11860	3.46e-102	SCP1-like small phosphatase 5	0.0101225	PC1+0470	-	-
CUST_13792_PI429115894	reCj13814ex_ne:-LSW:isotig13781	AT1G11720	1.34e-97	ATSS3, SS3 starch synthase 3	0.0101147	PC1+0471	SD-up	-
CUST_1853_PI429115894	reCj01873ex_ne:-LS-:isotig01851	AT1G17100	3.85e-58	SOUL heme-binding family protein	0.0101049	PC1+0472	-	-
CUST_17861_PI429115894	reCj17883ex_ne:M---:isotig17850	AT5G54160	7.5e-63	ATOMT1, OMT1 O-methyltransferase 1	0.0101032	PC1+0473	-	-
CUST_8300_PI429115894	reCj08322ex_ne:-LSW:isotig08289	AT1G01060	1.94e-32	LHY, LHY1 Homeodomain-like superfamily protein	0.0100984	PC1+0474	-	LT-up
CUST_10114_PI429115894	reCj10136ex_ne:MLSW:isotig10103	AT5G48300	0	ADG1, APS1 ADP glucose pyrophosphorylase 1	0.0100943	PC1+0475	-	LT-up
CUST_12510_PI429115894	reCj12532ex_ne:MLSW:isotig12499	AT5G61670	7.35e-133	Encodes a close homolog of the Cauliflower OR (Orange) protein. The function of OR is to induce the differentiation of proplastids or other noncolored plastids into chromopl	0.0100854	PC1+0476	-	LT-up
CUST_8761_PI429115894	reCj08783ex_ne:MLS-:isotig08750	AT3G06510	0	SFR2, ATSFR2 Glycosyl hydrolase superfamily protein	0.010057	PC1+0477	-	-
CUST_15978_PI429115894	reCj16000ex_ne:MLSW:isotig15967	AT1G10630	2.83e-124	ATARFA1F, ARFA1F ADP-ribosylation factor A1F	0.0100558	PC1+0478	-	-
CUST_2840_PI429115894	reCj02860ex_ne:MLSW:isotig02838	AT3G11660	1.69e-45	NHL1 NDR1/HIN1-like 1	0.0100528	PC1+0479	-	LT-up
CUST_9145_PI429115894	reCj09167ex_ne:MLSW:isotig09134	AT5G60790	0	ATGCN1, GCN1 ABC transporter family protein	0.0100515	PC1+0480	-	-
CUST_6641_PI429115894	reCj06661ex_ne:----:isotig06635	-	-	-	0.010023	PC1+0481	-	-
CUST_15373_PI429115894	reCj15395ex_ne:--S-:isotig15362	AT3G28960	1.48e-106	Transmembrane amino acid transporter family protein	0.0100151	PC1+0482	-	-
CUST_20361_PI429115894	reCj20383ex_ne:--S-:isotig20350	AT4G36180	8.26e-21	Leucine-rich receptor-like protein kinase family protein	0.0100082	PC1+0483	-	-
CUST_11276_PI429115894	reCj11298ex_ne:-LSW:isotig11265	AT1G06690	1.48e-179	NAD(P)-linked oxidoreductase superfamily protein	0.00998901	PC1+0484	-	-
CUST_1205_PI429115894	reCj01224ex_ne:-LSW:isotig01202	AT3G14200	4.23e-40	Chaperone DnaJ-domain superfamily protein	0.00997735	PC1+0485	SD-up	-
CUST_20607_PI429115894	reCj20629ex_ne:-LS-:isotig20596	AT5G43260	8.63e-14	chaperone protein dnaJ-related	0.00997595	PC1+0486	-	LT-up
CUST_2839_PI429115894	reCj02859ex_ne:M--W:isotig02837	AT3G11660	2.59e-45	NHL1 NDR1/HIN1-like 1	0.00997562	PC1+0487	-	LT-up
CUST_11359_PI429115894	reCj11381ex_ne:MLSW:isotig11348	AT1G30500	1.08e-44	NF-YA7 nuclear factor Y, subunit A7	0.00991882	PC1+0488	SD-up	-
CUST_20039_PI429115894	reCj20061ex_ne:-LS-:isotig20028	AT3G22840	8.53e-49	ELIP1, ELIP Chlorophyll A-B binding family protein	0.00990704	PC1+0489	-	-
CUST_16572_PI429115894	reCj16594ex_ne:----:isotig16561	AT1G01770	6.08e-72	unknown protein; CONTAINS InterPro DOMAIN/s: Protein of unknown function DUF1446 (InterPro:IPR010839); Has 1597 Blast hits to 1509 proteins in 306 species: Archae - 4; Bacter	0.00990096	PC1+0490	-	-
CUST_6444_PI429115894	reCj06464ex_ne:----:isotig06438	AT3G47090	6.06e-09	Leucine-rich repeat protein kinase family protein	0.00989965	PC1+0491	SD-up	-
CUST_12445_PI429115894	reCj12467ex_ne:MLSW:isotig12434	AT4G23630	1.31e-73	BTI1, RTNLB1 VIRB2-interacting protein 1	0.00986852	PC1+0492	SD-up	LT-up
CUST_10730_PI429115894	reCj10752ex_ne:--S-:isotig10719	AT1G49380	0	cytochrome c biogenesis protein family	0.00983921	PC1+0493	SD-up	LT-up
CUST_1206_PI429115894	reCj01225ex_ne:MLSW:isotig01203	AT3G14200	8.87e-40	Chaperone DnaJ-domain superfamily protein	0.00983746	PC1+0494	SD-up	-
CUST_16193_PI429115894	reCj16215ex_ne:---W:isotig16182	AT2G39420	5.14e-142	alpha/beta-Hydrolases superfamily protein	0.00982282	PC1+0495	-	-
CUST_12925_PI429115894	reCj12947ex_ne:---W:isotig12914	AT5G07050	1.17e-129	nodulin MtN21 /EamA-like transporter family protein	0.00982041	PC1+0496	-	-
CUST_9044_PI429115894	reCj09066ex_ne:MLSW:isotig09033	AT1G30270	0	CIPK23, SnRK3.23, ATCIPK23, LKS1 CBL-interacting protein kinase 23	0.00978664	PC1+0497	SD-up	LT-up
CUST_12454_PI429115894	reCj12476ex_ne:-LS-:isotig12443	AT5G04630	3.93e-137	CYP77A9 cytochrome P450, family 77, subfamily A, polypeptide 9	0.00978257	PC1+0498	-	-
CUST_4052_PI429115894	reCj04072ex_ne:-LSW:isotig04046	AT3G11410	2.25e-71	ATPP2CA, AHG3, PP2CA protein phosphatase 2CA	0.00977661	PC1+0499	SD-up	-
CUST_18375_PI429115894	reCj18397ex_ne:----:isotig18364	AT4G13180	3.92e-88	NAD(P)-binding Rossmann-fold superfamily protein	0.00975216	PC1+0500	SD-up	-
CUST_11931_PI429115894	reCj11953ex_ne:--SW:isotig11920	AT5G24490	1.15e-63	30S ribosomal protein, putative	0.0097272	PC1+0501	SD-up	-
CUST_11286_PI429115894	reCj11308ex_ne:---W:isotig11275	AT5G59070	7.93e-135	UDP-Glycosyltransferase superfamily protein	0.00972435	PC1+0502	SD-up	-
CUST_16183_PI429115894	reCj16205ex_ne:-LS-:isotig16172	AT3G26510	1.9e-24	Octicosapeptide/Phox/Bem1p family protein	0.00971819	PC1+0503	SD-up	-
CUST_16374_PI429115894	reCj16396ex_ne:--S-:isotig16363	AT1G80120	5.61e-48	Protein of unknown function (DUF567)	0.00969127	PC1+0504	-	-
CUST_6768_PI429115894	reCj06788ex_ne:---W:isotig06762	-	-	-	0.00968789	PC1+0505	-	LT-up
CUST_4051_PI429115894	reCj04071ex_ne:-LSW:isotig04045	AT3G11410	1.06e-70	ATPP2CA, AHG3, PP2CA protein phosphatase 2CA	0.00967952	PC1+0506	SD-up	-
CUST_13865_PI429115894	reCj13887ex_ne:--SW:isotig13854	AT3G53140	4.61e-146	O-methyltransferase family protein	0.0096646	PC1+0507	SD-up	-
CUST_12387_PI429115894	reCj12409ex_ne:M---:isotig12376	AT3G48990	0	AMP-dependent synthetase and ligase family protein	0.0096641	PC1+0508	-	-
CUST_13003_PI429115894	reCj13025ex_ne:MLSW:isotig12992	AT5G13930	0	CHS, TT4, ATCHS Chalcone and stilbene synthase family protein	0.00959184	PC1+0509	-	-
CUST_4047_PI429115894	reCj04067ex_ne:-LSW:isotig04041	AT4G09180	1.59e-44	basic helix-loop-helix (bHLH) DNA-binding superfamily protein	0.00958972	PC1+0510	SD-up	-
CUST_202_PI429115894	reCj00202ex_ne:M---:isotig00180	AT2G36790	5.39e-62	UGT73C6 UDP-glucosyl transferase 73C6	0.00955437	PC1+0511	SD-up	LT-up
CUST_2660_PI429115894	reCj02680ex_ne:-LSW:isotig02658	AT5G62420	2.44e-107	NAD(P)-linked oxidoreductase superfamily protein	0.00951556	PC1+0512	SD-up	-
CUST_11961_PI429115894	reCj11983ex_ne:--S-:isotig11950	AT5G38280	4.52e-87	PR5K PR5-like receptor kinase	0.00949444	PC1+0513	SD-up	-
CUST_4048_PI429115894	reCj04068ex_ne:----:isotig04042	-	-	-	0.00949371	PC1+0514	SD-up	-
CUST_21637_PI429115894	reCj21659ex_ne:----:isotig21626	AT2G20790	5.51e-51	clathrin adaptor complexes medium subunit family protein	0.00949047	PC1+0515	SD-up	-
CUST_11219_PI429115894	reCj11241ex_ne:--S-:isotig11208	AT1G47530	0	MATE efflux family protein	0.00947986	PC1+0516	-	-
CUST_11721_PI429115894	reCj11743ex_ne:--S-:isotig11710	AT2G36970	7.38e-139	UDP-Glycosyltransferase superfamily protein	0.00946099	PC1+0517	-	-
CUST_11389_PI429115894	reCj11411ex_ne:MLSW:isotig11378	AT1G47530	0	MATE efflux family protein	0.00945235	PC1+0518	SD-up	LT-up
CUST_4707_PI429115894	reCj04727ex_ne:MLSW:isotig04701	AT4G24220	1.8e-167	VEP1, AWI31 NAD(P)-binding Rossmann-fold superfamily protein	0.00943575	PC1+0519	SD-up	-
CUST_17227_PI429115894	reCj17249ex_ne:----:isotig17216	AT5G35970	9.17e-149	P-loop containing nucleoside triphosphate hydrolases superfamily protein	0.00941748	PC1+0520	-	-
CUST_2363_PI429115894	reCj02383ex_ne:--S-:isotig02361	AT4G11600	2.67e-88	ATGPX6, PHGPX, LSC803, GPX6 glutathione peroxidase 6	0.00940979	PC1+0521	-	LT-up
CUST_2362_PI429115894	reCj02382ex_ne:ML-W:isotig02360	AT4G11600	3.43e-88	ATGPX6, PHGPX, LSC803, GPX6 glutathione peroxidase 6	0.00940936	PC1+0522	-	LT-up
CUST_4757_PI429115894	reCj04777ex_ne:MLSW:isotig04751	AT3G53000	3.44e-113	AtPP2-A15, PP2-A15 phloem protein 2-A15	0.00939219	PC1+0523	-	LT-up
CUST_19133_PI429115894	reCj19155ex_ne:---W:isotig19122	AT5G53190	1.8e-68	SWEET3, AtSWEET3 Nodulin MtN3 family protein	0.00938697	PC1+0524	-	-
CUST_2483_PI429115894	reCj02503ex_ne:M-SW:isotig02481	AT5G57110	0	ACA8, AT-ACA8 autoinhibited Ca2+ -ATPase, isoform 8	0.00938691	PC1+0525	SD-up	-
CUST_16391_PI429115894	reCj16413ex_ne:---W:isotig16380	AT5G48300	1.87e-10	ADG1, APS1 ADP glucose pyrophosphorylase 1	0.00935519	PC1+0526	-	-
CUST_2482_PI429115894	reCj02502ex_ne:M-SW:isotig02480	AT5G57110	0	ACA8, AT-ACA8 autoinhibited Ca2+ -ATPase, isoform 8	0.00934478	PC1+0527	SD-up	-
CUST_66_PI429115894	reCj00066ex_ne:-LSW:isotig00044	AT5G13930	0	CHS, TT4, ATCHS Chalcone and stilbene synthase family protein	0.00933827	PC1+0528	-	-
CUST_17731_PI429115894	reCj17753ex_ne:----:isotig17720	-	-	-	0.00933441	PC1+0529	SD-up	-
CUST_14396_PI429115894	reCj14418ex_ne:-LSW:isotig14385	AT5G65840	3.43e-92	Thioredoxin superfamily protein	0.0093333	PC1+0530	-	LT-up
CUST_10768_PI429115894	reCj10790ex_ne:MLS-:isotig10757	AT3G48990	0	AMP-dependent synthetase and ligase family protein	0.00933255	PC1+0531	-	-
CUST_76_PI429115894	reCj00076ex_ne:----:isotig00054	AT5G13930	0	CHS, TT4, ATCHS Chalcone and stilbene synthase family protein	0.00932508	PC1+0532	-	-
CUST_2481_PI429115894	reCj02501ex_ne:M-SW:isotig02479	AT5G57110	0	ACA8, AT-ACA8 autoinhibited Ca2+ -ATPase, isoform 8	0.0093154	PC1+0533	SD-up	-
CUST_65_PI429115894	reCj00065ex_ne:-LSW:isotig00043	AT5G13930	0	CHS, TT4, ATCHS Chalcone and stilbene synthase family protein	0.00930274	PC1+0534	-	-
CUST_15816_PI429115894	reCj15838ex_ne:---W:isotig15805	AT5G03880	2.8e-14	Thioredoxin family protein	0.0092871	PC1+0535	-	-
CUST_69_PI429115894	reCj00069ex_ne:-LSW:isotig00047	AT5G13930	0	CHS, TT4, ATCHS Chalcone and stilbene synthase family protein	0.00927998	PC1+0536	-	-
CUST_14128_PI429115894	reCj14150ex_ne:--SW:isotig14117	AT1G77250	1.06e-44	RING/FYVE/PHD-type zinc finger family protein	0.00927254	PC1+0537	SD-up	-
CUST_63_PI429115894	reCj00063ex_ne:-LSW:isotig00041	AT5G13930	0	CHS, TT4, ATCHS Chalcone and stilbene synthase family protein	0.00927245	PC1+0538	-	-
CUST_1776_PI429115894	reCj01796ex_ne:-LSW:isotig01774	AT3G14130	1.66e-158	Aldolase-type TIM barrel family protein	0.00926751	PC1+0539	SD-up	LT-up
CUST_20374_PI429115894	reCj20396ex_ne:--S-:isotig20363	AT5G55050	8.41e-60	GDSL-like Lipase/Acylhydrolase superfamily protein	0.00926106	PC1+0540	-	-
CUST_67_PI429115894	reCj00067ex_ne:-LSW:isotig00045	AT5G13930	0	CHS, TT4, ATCHS Chalcone and stilbene synthase family protein	0.00925028	PC1+0541	-	-
CUST_71_PI429115894	reCj00071ex_ne:-LSW:isotig00049	AT5G13930	0	CHS, TT4, ATCHS Chalcone and stilbene synthase family protein	0.00924862	PC1+0542	-	-
CUST_70_PI429115894	reCj00070ex_ne:-LSW:isotig00048	AT5G13930	0	CHS, TT4, ATCHS Chalcone and stilbene synthase family protein	0.00924251	PC1+0543	-	-
CUST_3275_PI429115894	reCj03295ex_ne:--SW:isotig03270	AT3G18570	2.91e-14	Oleosin family protein	0.00924185	PC1+0544	SD-up	-
CUST_14192_PI429115894	reCj14214ex_ne:MLSW:isotig14181	AT4G33625	3.02e-61	FUNCTIONS IN: molecular function unknown; INVOLVED IN: biological process unknown; LOCATED IN: plasma membrane; EXPRESSED IN: cultured cell; CONTAINS InterPro DOMAIN/s: Golgi	0.00923864	PC1+0545	-	LT-up
CUST_68_PI429115894	reCj00068ex_ne:-LSW:isotig00046	AT5G13930	0	CHS, TT4, ATCHS Chalcone and stilbene synthase family protein	0.0092344	PC1+0546	-	-
CUST_10069_PI429115894	reCj10091ex_ne:--SW:isotig10058	AT3G62700	0	ATMRP10, MRP10, ABCC14 multidrug resistance-associated protein 10	0.00922391	PC1+0547	-	-
CUST_2112_PI429115894	reCj02132ex_ne:-LSW:isotig02110	AT5G66760	0	SDH1-1 succinate dehydrogenase 1-1	0.00921829	PC1+0548	-	-
CUST_11485_PI429115894	reCj11507ex_ne:----:isotig11474	AT1G30500	1.44e-37	NF-YA7 nuclear factor Y, subunit A7	0.00921579	PC1+0549	-	-
CUST_9288_PI429115894	reCj09310ex_ne:-LSW:isotig09277	AT4G18810	0	NAD(P)-binding Rossmann-fold superfamily protein	0.00921062	PC1+0550	-	-
CUST_2113_PI429115894	reCj02133ex_ne:-LSW:isotig02111	AT5G66760	0	SDH1-1 succinate dehydrogenase 1-1	0.00920577	PC1+0551	-	-
CUST_1779_PI429115894	reCj01799ex_ne:-L-W:isotig01777	AT3G14130	6.81e-158	Aldolase-type TIM barrel family protein	0.00918124	PC1+0552	SD-up	-
CUST_1778_PI429115894	reCj01798ex_ne:-LSW:isotig01776	AT3G14130	2.45e-157	Aldolase-type TIM barrel family protein	0.00917277	PC1+0553	SD-up	-
CUST_2380_PI429115894	reCj02400ex_ne:MLS-:isotig02378	AT1G28330	1.35e-25	DRM1, DYL1 dormancy-associated protein-like 1	0.00913829	PC1+0554	SD-up	-
CUST_3274_PI429115894	reCj03294ex_ne:--SW:isotig03269	AT3G18570	2.96e-14	Oleosin family protein	0.00913743	PC1+0555	SD-up	-
CUST_1777_PI429115894	reCj01797ex_ne:-L-W:isotig01775	AT3G14130	4.78e-159	Aldolase-type TIM barrel family protein	0.00912812	PC1+0556	SD-up	-
CUST_2381_PI429115894	reCj02401ex_ne:MLS-:isotig02379	AT1G28330	9.78e-26	DRM1, DYL1 dormancy-associated protein-like 1	0.00912207	PC1+0557	SD-up	-
CUST_15525_PI429115894	reCj15547ex_ne:----:isotig15514	AT4G36470	1.52e-71	S-adenosyl-L-methionine-dependent methyltransferases superfamily protein	0.00908448	PC1+0558	SD-up	-
CUST_5770_PI429115894	reCj05790ex_ne:-LS-:isotig05764	AT2G21970	3.34e-35	SEP2 stress enhanced protein 2	0.00908092	PC1+0559	-	-
CUST_8099_PI429115894	reCj08121ex_ne:--SW:isotig08088	AT1G70300	0	KUP6 K+ uptake permease 6	0.00907613	PC1+0560	-	LT-up
CUST_11113_PI429115894	reCj11135ex_ne:---W:isotig11102	AT4G10960	0	UGE5 UDP-D-glucose/UDP-D-galactose 4-epimerase 5	0.00907447	PC1+0561	-	-
CUST_10124_PI429115894	reCj10146ex_ne:M-SW:isotig10113	AT1G27760	3.98e-92	SAT32, ATSAT32 interferon-related developmental regulator family protein / IFRD protein family	0.00906947	PC1+0562	-	LT-up
CUST_2365_PI429115894	reCj02385ex_ne:--S-:isotig02363	AT4G11600	4.36e-89	ATGPX6, PHGPX, LSC803, GPX6 glutathione peroxidase 6	0.00906233	PC1+0563	-	-
CUST_11705_PI429115894	reCj11727ex_ne:--SW:isotig11694	AT3G48530	1.8e-125	KING1 SNF1-related protein kinase regulatory subunit gamma 1	0.00905636	PC1+0564	SD-up	LT-up
CUST_7739_PI429115894	reCj07761ex_ne:-LSW:isotig07728	AT3G19170	0	ATPREP1, ATZNMP, PREP1 presequence protease 1	0.00904416	PC1+0565	-	LT-up
CUST_2364_PI429115894	reCj02384ex_ne:M---:isotig02362	AT4G11600	5.69e-89	ATGPX6, PHGPX, LSC803, GPX6 glutathione peroxidase 6	0.00903492	PC1+0566	-	-
CUST_10912_PI429115894	reCj10934ex_ne:--SW:isotig10901	AT5G50850	0	MAB1 Transketolase family protein	0.00901478	PC1+0567	-	LT-up
CUST_1303_PI429115894	reCj01323ex_ne:-LSW:isotig01301	AT3G04240	0	SEC Tetratricopeptide repeat (TPR)-like superfamily protein	0.00899654	PC1+0568	-	LT-up
CUST_20824_PI429115894	reCj20846ex_ne:----:isotig20813	AT4G11650	2.45e-46	ATOSM34, OSM34 osmotin 34	0.00899063	PC1+0569	-	-
CUST_20665_PI429115894	reCj20687ex_ne:---W:isotig20654	AT2G18196	2.24e-41	Heavy metal transport/detoxification superfamily protein	0.00898358	PC1+0570	-	-
CUST_12549_PI429115894	reCj12571ex_ne:-LSW:isotig12538	AT3G54260	3.85e-102	TBL36 TRICHOME BIREFRINGENCE-LIKE 36	0.00897391	PC1+0571	SD-up	-
CUST_17695_PI429115894	reCj17717ex_ne:-LSW:isotig17684	AT1G50640	1.09e-24	ERF3, ATERF3 ethylene responsive element binding factor 3	0.00896261	PC1+0572	-	-
CUST_3122_PI429115894	reCj03142ex_ne:-LSW:isotig03117	AT3G19940	0	Major facilitator superfamily protein	0.00894931	PC1+0573	-	-
CUST_1301_PI429115894	reCj01321ex_ne:-LSW:isotig01299	AT3G04240	0	SEC Tetratricopeptide repeat (TPR)-like superfamily protein	0.00894272	PC1+0574	-	LT-up
CUST_1304_PI429115894	reCj01324ex_ne:-LSW:isotig01302	AT3G04240	0	SEC Tetratricopeptide repeat (TPR)-like superfamily protein	0.00893151	PC1+0575	-	LT-up
CUST_3981_PI429115894	reCj04001ex_ne:----:isotig03975	AT3G26744	2.38e-99	ICE1, ATICE1, SCRM basic helix-loop-helix (bHLH) DNA-binding superfamily protein	0.00890459	PC1+0576	SD-up	-
CUST_3121_PI429115894	reCj03141ex_ne:-LSW:isotig03116	AT3G19940	0	Major facilitator superfamily protein	0.00890056	PC1+0577	-	-
CUST_8947_PI429115894	reCj08969ex_ne:-LS-:isotig08936	AT4G00370	0	ANTR2, PHT4;4 Major facilitator superfamily protein	0.00887822	PC1+0578	-	-
CUST_16807_PI429115894	reCj16829ex_ne:-LSW:isotig16796	AT4G27450	3.8e-78	Aluminium induced protein with YGL and LRDR motifs	0.00887151	PC1+0579	SD-up	LT-up
CUST_1302_PI429115894	reCj01322ex_ne:-LSW:isotig01300	AT3G04240	0	SEC Tetratricopeptide repeat (TPR)-like superfamily protein	0.00886308	PC1+0580	-	LT-up
CUST_9454_PI429115894	reCj09476ex_ne:-LSW:isotig09443	AT5G64170	7.66e-11	dentin sialophosphoprotein-related	0.00886255	PC1+0581	-	-
CUST_14434_PI429115894	reCj14456ex_ne:---W:isotig14423	-	-	-	0.00885138	PC1+0582	-	-
CUST_10517_PI429115894	reCj10539ex_ne:---W:isotig10506	AT1G80530	0	Major facilitator superfamily protein	0.00884719	PC1+0583	SD-up	-
CUST_18534_PI429115894	reCj18556ex_ne:----:isotig18523	-	-	-	0.00884187	PC1+0584	SD-up	-
CUST_11430_PI429115894	reCj11452ex_ne:-LSW:isotig11419	AT5G58290	0	RPT3 regulatory particle triple-A ATPase 3	0.00883755	PC1+0585	SD-up	LT-up
CUST_7415_PI429115894	reCj07437ex_ne:-L--:isotig07411	AT5G19220	0	ADG2, APL1 ADP glucose pyrophosphorylase large subunit 1	0.00883722	PC1+0586	-	LT-up
CUST_7783_PI429115894	reCj07805ex_ne:-LSW:isotig07772	AT3G04910	7.48e-178	WNK1, ZIK4, ATWNK1 with no lysine (K) kinase 1	0.00883048	PC1+0587	-	-
CUST_12442_PI429115894	reCj12464ex_ne:MLSW:isotig12431	AT5G61500	1.3e-175	ATATG3, ATG3 autophagy 3 (APG3)	0.00882689	PC1+0588	-	-
CUST_11699_PI429115894	reCj11721ex_ne:--SW:isotig11688	AT3G13540	3.33e-68	ATMYB5, MYB5 myb domain protein 5	0.00882368	PC1+0589	-	-
CUST_16291_PI429115894	reCj16313ex_ne:-LS-:isotig16280	AT3G43120	3.65e-26	SAUR-like auxin-responsive protein family	0.00881451	PC1+0590	-	-
CUST_8879_PI429115894	reCj08901ex_ne:MLSW:isotig08868	AT1G50250	0	FTSH1 FTSH protease 1	0.00878925	PC1+0591	-	-
CUST_18874_PI429115894	reCj18896ex_ne:-L--:isotig18863	AT5G52420	2.28e-44	unknown protein; FUNCTIONS IN: molecular function unknown; INVOLVED IN: biological process unknown; LOCATED IN: endoplasmic reticulum; EXPRESSED IN: 24 plant structures; EXPR	0.00878903	PC1+0592	SD-up	-
CUST_8271_PI429115894	reCj08293ex_ne:MLSW:isotig08260	AT2G19810	1.18e-69	CCCH-type zinc finger family protein	0.00877219	PC1+0593	SD-up	-
CUST_19560_PI429115894	reCj19582ex_ne:----:isotig19549	AT3G58850	1.27e-07	PAR2, HLH2 phy rapidly regulated 2	0.00876959	PC1+0594	SD-up	-
CUST_17088_PI429115894	reCj17110ex_ne:----:isotig17077	AT5G40470	3.08e-40	RNI-like superfamily protein	0.0087682	PC1+0595	-	-
CUST_11392_PI429115894	reCj11414ex_ne:-LS-:isotig11381	AT5G47860	2.41e-177	Protein of unknown function (DUF1350)	0.00875333	PC1+0596	-	-
CUST_4103_PI429115894	reCj04123ex_ne:--S-:isotig04097	AT4G29060	1.41e-56	emb2726 elongation factor Ts family protein	0.00871903	PC1+0597	-	LT-up
CUST_13114_PI429115894	reCj13136ex_ne:-LS-:isotig13103	AT2G32640	2.17e-166	Lycopene beta/epsilon cyclase protein	0.00871826	PC1+0598	-	LT-up
CUST_20308_PI429115894	reCj20330ex_ne:----:isotig20297	AT3G11110	1.73e-09	RING/U-box superfamily protein	0.00871768	PC1+0599	-	LT-up
CUST_9467_PI429115894	reCj09489ex_ne:MLSW:isotig09456	AT1G34220	6.87e-115	Regulator of Vps4 activity in the MVB pathway protein	0.00871087	PC1+0600	SD-up	-
CUST_5878_PI429115894	reCj05898ex_ne:----:isotig05872	AT1G71695	9.4e-91	Peroxidase superfamily protein	0.0087068	PC1+0601	SD-up	-
CUST_12638_PI429115894	reCj12660ex_ne:MLSW:isotig12627	AT1G60000	4.86e-46	RNA-binding (RRM/RBD/RNP motifs) family protein	0.00870423	PC1+0602	SD-up	LT-up
CUST_16632_PI429115894	reCj16654ex_ne:----:isotig16621	AT5G54590	1.02e-77	CRLK1 Protein kinase superfamily protein	0.00870381	PC1+0603	SD-up	-
CUST_19836_PI429115894	reCj19858ex_ne:----:isotig19825	-	-	-	0.00870314	PC1+0604	SD-up	LT-up
CUST_1186_PI429115894	reCj01205ex_ne:---W:isotig01183	AT1G71980	1.84e-74	Protease-associated (PA) RING/U-box zinc finger family protein	0.00869396	PC1+0605	SD-up	LT-up
CUST_18321_PI429115894	reCj18343ex_ne:--S-:isotig18310	-	-	-	0.00869199	PC1+0606	-	-
CUST_2212_PI429115894	reCj02232ex_ne:MLSW:isotig02210	AT2G46210	1.27e-172	Fatty acid/sphingolipid desaturase	0.00869044	PC1+0607	SD-up	LT-up
CUST_2720_PI429115894	reCj02740ex_ne:---W:isotig02718	AT1G77120	2.08e-174	ADH1, ADH, ATADH, ATADH1 alcohol dehydrogenase 1	0.00868762	PC1+0608	-	-
CUST_12332_PI429115894	reCj12354ex_ne:-LS-:isotig12321	AT5G17230	0	PSY PHYTOENE SYNTHASE	0.0086858	PC1+0609	-	-
CUST_3986_PI429115894	reCj04006ex_ne:----:isotig03980	-	-	-	0.008684	PC1+0610	-	LT-up
CUST_5229_PI429115894	reCj05249ex_ne:M-SW:isotig05223	AT1G50020	8.74e-44	unknown protein; FUNCTIONS IN: molecular function unknown; INVOLVED IN: biological process unknown; LOCATED IN: chloroplast thylakoid membrane, chloroplast; EXPRESSED IN: 24	0.00868242	PC1+0611	-	LT-up
CUST_3805_PI429115894	reCj03825ex_ne:MLSW:isotig03799	AT3G10340	0	PAL4 phenylalanine ammonia-lyase 4	0.00868192	PC1+0612	-	-
CUST_8705_PI429115894	reCj08727ex_ne:---W:isotig08694	AT4G39420	0	unknown protein; INVOLVED IN: biological process unknown; LOCATED IN: cellular component unknown; EXPRESSED IN: leaf; EXPRESSED DURING: LP.04 four leaves visible, LP.02 two l	0.00866237	PC1+0613	-	-
CUST_1184_PI429115894	reCj01203ex_ne:---W:isotig01181	AT1G71980	9.63e-62	Protease-associated (PA) RING/U-box zinc finger family protein	0.00866083	PC1+0614	SD-up	LT-up
CUST_5161_PI429115894	reCj05181ex_ne:MLSW:isotig05155	AT3G56460	2.69e-137	GroES-like zinc-binding alcohol dehydrogenase family protein	0.00865748	PC1+0615	SD-up	-
CUST_5516_PI429115894	reCj05536ex_ne:---W:isotig05510	AT3G23590	1.83e-96	RFR1, MED33A REF4-related 1	0.00864258	PC1+0616	-	-
CUST_2213_PI429115894	reCj02233ex_ne:MLSW:isotig02211	AT2G46210	7.55e-173	Fatty acid/sphingolipid desaturase	0.00864127	PC1+0617	SD-up	LT-up
CUST_11437_PI429115894	reCj11459ex_ne:--SW:isotig11426	AT5G67420	4.29e-63	LBD37, ASL39 LOB domain-containing protein 37	0.00863763	PC1+0618	-	LT-up
CUST_4180_PI429115894	reCj04200ex_ne:--S-:isotig04174	AT4G30780	1.98e-96	unknown protein; BEST Arabidopsis thaliana protein match is: unknown protein (TAIR:AT2G24100.1); Has 109 Blast hits to 109 proteins in 18 species: Archae - 0; Bacteria - 0; M	0.00863258	PC1+0619	-	-
CUST_6814_PI429115894	reCj06834ex_ne:--S-:isotig06808	AT3G51420	1.02e-41	SSL4, ATSSL4 strictosidine synthase-like 4	0.0086306	PC1+0620	SD-up	LT-up
CUST_5547_PI429115894	reCj05567ex_ne:MLSW:isotig05541	AT2G20890	8.01e-101	PSB29, THF1 photosystem II reaction center PSB29 protein	0.00862826	PC1+0621	SD-up	-
CUST_6969_PI429115894	reCj06989ex_ne:--S-:isotig06963	AT1G01490	3.22e-13	Heavy metal transport/detoxification superfamily protein	0.00861493	PC1+0622	-	-
CUST_13210_PI429115894	reCj13232ex_ne:MLSW:isotig13199	AT2G37660	4.27e-138	NAD(P)-binding Rossmann-fold superfamily protein	0.00861484	PC1+0623	-	LT-up
CUST_1183_PI429115894	reCj01202ex_ne:---W:isotig01180	AT1G71980	7.72e-37	Protease-associated (PA) RING/U-box zinc finger family protein	0.00860693	PC1+0624	SD-up	LT-up
CUST_12724_PI429115894	reCj12746ex_ne:-LSW:isotig12713	AT2G41040	1.01e-119	S-adenosyl-L-methionine-dependent methyltransferases superfamily protein	0.00859818	PC1+0625	-	-
CUST_7830_PI429115894	reCj07852ex_ne:MLSW:isotig07819	AT1G78230	1.3e-92	Outer arm dynein light chain 1 protein	0.008592	PC1+0626	-	-
CUST_3806_PI429115894	reCj03826ex_ne:MLSW:isotig03800	AT3G10340	0	PAL4 phenylalanine ammonia-lyase 4	0.00859119	PC1+0627	-	-
CUST_1187_PI429115894	reCj01206ex_ne:-LSW:isotig01184	AT1G71980	2.66e-102	Protease-associated (PA) RING/U-box zinc finger family protein	0.00858974	PC1+0628	SD-up	LT-up
CUST_13461_PI429115894	reCj13483ex_ne:--SW:isotig13450	AT4G33950	4.75e-177	OST1, SNRK2-6, SRK2E, SNRK2.6, P44, ATOST1 Protein kinase superfamily protein	0.00858012	PC1+0629	SD-up	-
CUST_9056_PI429115894	reCj09078ex_ne:-LSW:isotig09045	AT2G39210	2.09e-94	Major facilitator superfamily protein	0.00857944	PC1+0630	-	-
CUST_18175_PI429115894	reCj18197ex_ne:--S-:isotig18164	-	-	-	0.00857703	PC1+0631	-	-
CUST_7706_PI429115894	reCj07728ex_ne:MLSW:isotig07695	AT1G75660	0	XRN3, AtXRN3 5'-3' exoribonuclease 3	0.00856144	PC1+0632	SD-up	LT-up
CUST_7586_PI429115894	reCj07608ex_ne:MLSW:isotig07575	AT2G29200	0	APUM1, PUM1 pumilio 1	0.00855991	PC1+0633	-	LT-up
CUST_81_PI429115894	reCj00081ex_ne:MLSW:isotig00059	AT5G13930	2.2e-131	CHS, TT4, ATCHS Chalcone and stilbene synthase family protein	0.00853028	PC1+0634	-	-
CUST_83_PI429115894	reCj00083ex_ne:MLSW:isotig00061	AT5G13930	2.12e-131	CHS, TT4, ATCHS Chalcone and stilbene synthase family protein	0.00852851	PC1+0635	-	-
CUST_5230_PI429115894	reCj05250ex_ne:MLSW:isotig05224	AT1G50020	4.06e-44	unknown protein; FUNCTIONS IN: molecular function unknown; INVOLVED IN: biological process unknown; LOCATED IN: chloroplast thylakoid membrane, chloroplast; EXPRESSED IN: 24	0.0085189	PC1+0636	-	LT-up
CUST_748_PI429115894	reCj00765ex_ne:--SW:isotig00743	AT4G11820	0	MVA1, FKP1 hydroxymethylglutaryl-CoA synthase / HMG-CoA synthase / 3-hydroxy-3-methylglutaryl coenzyme A synthase	0.00851787	PC1+0637	SD-up	-
CUST_16380_PI429115894	reCj16402ex_ne:----:isotig16369	AT2G42770	2.06e-70	Peroxisomal membrane 22 kDa (Mpv17/PMP22) family protein	0.00850636	PC1+0638	-	-
CUST_12450_PI429115894	reCj12472ex_ne:-LSW:isotig12439	AT1G30500	1.4e-41	NF-YA7 nuclear factor Y, subunit A7	0.00850063	PC1+0639	-	-
CUST_3854_PI429115894	reCj03874ex_ne:--SW:isotig03848	AT5G41460	2.08e-161	Protein of unknown function (DUF604)	0.00849262	PC1+0640	-	-
CUST_6187_PI429115894	reCj06207ex_ne:M-S-:isotig06181	AT4G11650	8.23e-73	ATOSM34, OSM34 osmotin 34	0.00849177	PC1+0641	-	-
CUST_15092_PI429115894	reCj15114ex_ne:-LS-:isotig15081	AT5G24090	5.47e-103	ATCHIA, CHIA chitinase A	0.00848842	PC1+0642	-	-
CUST_2248_PI429115894	reCj02268ex_ne:--S-:isotig02246	AT3G51240	1.33e-121	F3H, TT6, F3'H flavanone 3-hydroxylase	0.00848662	PC1+0643	-	-
CUST_2249_PI429115894	reCj02269ex_ne:--S-:isotig02247	AT3G51240	3.97e-122	F3H, TT6, F3'H flavanone 3-hydroxylase	0.0084822	PC1+0644	-	-
CUST_7720_PI429115894	reCj07742ex_ne:---W:isotig07709	AT5G62000	0	ARF2, ARF1-BP, HSS, ORE14 auxin response factor 2	0.00847325	PC1+0645	SD-up	-
CUST_84_PI429115894	reCj00084ex_ne:MLSW:isotig00062	AT5G13930	7.17e-132	CHS, TT4, ATCHS Chalcone and stilbene synthase family protein	0.00846583	PC1+0646	-	-
CUST_753_PI429115894	reCj00770ex_ne:--SW:isotig00748	AT4G11820	1.42e-81	MVA1, FKP1 hydroxymethylglutaryl-CoA synthase / HMG-CoA synthase / 3-hydroxy-3-methylglutaryl coenzyme A synthase	0.00846116	PC1+0647	SD-up	-
CUST_10977_PI429115894	reCj10999ex_ne:-L-W:isotig10966	AT3G22750	0	Protein kinase superfamily protein	0.00844923	PC1+0648	-	-
CUST_9322_PI429115894	reCj09344ex_ne:MLSW:isotig09311	AT2G01170	1.31e-144	BAT1 bidirectional amino acid transporter 1	0.00844042	PC1+0649	-	LT-up
CUST_11892_PI429115894	reCj11914ex_ne:-LSW:isotig11881	AT1G67340	2.23e-112	HCP-like superfamily protein with MYND-type zinc finger	0.00843579	PC1+0650	-	-
CUST_82_PI429115894	reCj00082ex_ne:MLSW:isotig00060	AT5G13930	6.49e-131	CHS, TT4, ATCHS Chalcone and stilbene synthase family protein	0.0084164	PC1+0651	-	-
CUST_5235_PI429115894	reCj05255ex_ne:-LSW:isotig05229	AT1G03250	7.33e-41	unknown protein; Has 89 Blast hits to 89 proteins in 31 species: Archae - 0; Bacteria - 0; Metazoa - 31; Fungi - 0; Plants - 48; Viruses - 0; Other Eukaryotes - 10 (source: N	0.00840194	PC1+0652	-	-
CUST_13598_PI429115894	reCj13620ex_ne:----:isotig13587	AT4G04320	5.46e-167	malonyl-CoA decarboxylase family protein	0.00839835	PC1+0653	SD-up	-
CUST_8118_PI429115894	reCj08140ex_ne:-L-W:isotig08107	AT2G03890	0	ATPI4K GAMMA 7, UBDK GAMMA 7, PI4K GAMMA 7 phosphoinositide 4-kinase gamma 7	0.0083805	PC1+0654	SD-up	-
CUST_16185_PI429115894	reCj16207ex_ne:-LS-:isotig16174	AT1G55370	4.69e-41	NDF5 NDH-dependent cyclic electron flow 5	0.00836355	PC1+0655	SD-up	-
CUST_17264_PI429115894	reCj17286ex_ne:--S-:isotig17253	AT3G09085	5.46e-46	Protein of unknown function (DUF962)	0.00835896	PC1+0656	-	-
CUST_1852_PI429115894	reCj01872ex_ne:----:isotig01850	AT1G17100	2.03e-36	SOUL heme-binding family protein	0.00834359	PC1+0657	-	-
CUST_746_PI429115894	reCj00763ex_ne:--SW:isotig00741	AT4G11820	0	MVA1, FKP1 hydroxymethylglutaryl-CoA synthase / HMG-CoA synthase / 3-hydroxy-3-methylglutaryl coenzyme A synthase	0.00833982	PC1+0658	SD-up	-
CUST_7466_PI429115894	reCj07488ex_ne:MLSW:isotig07455	AT1G36160	0	ACC1 acetyl-CoA carboxylase 1	0.00833249	PC1+0659	-	-
CUST_8559_PI429115894	reCj08581ex_ne:MLSW:isotig08548	AT3G54540	0	ATGCN4, GCN4 general control non-repressible 4	0.00832519	PC1+0660	-	LT-up
CUST_11237_PI429115894	reCj11259ex_ne:--SW:isotig11226	AT3G45240	2.12e-144	GRIK1 geminivirus rep interacting kinase 1	0.00832078	PC1+0661	SD-up	-
CUST_11834_PI429115894	reCj11856ex_ne:-L-W:isotig11823	AT1G08250	0	ADT6 arogenate dehydratase 6	0.00831809	PC1+0662	-	-
CUST_8564_PI429115894	reCj08586ex_ne:-LSW:isotig08553	AT4G16110	3.54e-69	ARR2, RR2 response regulator 2	0.00830933	PC1+0663	-	-
CUST_18600_PI429115894	reCj18622ex_ne:MLSW:isotig18589	AT5G14680	3.16e-74	Adenine nucleotide alpha hydrolases-like superfamily protein	0.00830879	PC1+0664	-	-
CUST_1937_PI429115894	reCj01957ex_ne:--SW:isotig01935	AT5G63480	5.94e-29	unknown protein; Has 30201 Blast hits to 17322 proteins in 780 species: Archae - 12; Bacteria - 1396; Metazoa - 17338; Fungi - 3422; Plants - 5037; Viruses - 0; Other Eukaryo	0.00830148	PC1+0665	SD-up	LT-up
CUST_5236_PI429115894	reCj05256ex_ne:--S-:isotig05230	AT1G03250	4.18e-41	unknown protein; Has 89 Blast hits to 89 proteins in 31 species: Archae - 0; Bacteria - 0; Metazoa - 31; Fungi - 0; Plants - 48; Viruses - 0; Other Eukaryotes - 10 (source: N	0.00829158	PC1+0666	-	LT-up
CUST_13096_PI429115894	reCj13118ex_ne:-LSW:isotig13085	AT5G39790	9.94e-65	5'-AMP-activated protein kinase-related	0.00829069	PC1+0667	-	-
CUST_744_PI429115894	reCj00761ex_ne:--SW:isotig00739	AT4G11820	0	MVA1, FKP1 hydroxymethylglutaryl-CoA synthase / HMG-CoA synthase / 3-hydroxy-3-methylglutaryl coenzyme A synthase	0.00828488	PC1+0668	SD-up	-
CUST_5641_PI429115894	reCj05661ex_ne:-LSW:isotig05635	AT4G21410	2.76e-98	CRK29 cysteine-rich RLK (RECEPTOR-like protein kinase) 29	0.00826919	PC1+0669	SD-up	-
CUST_10603_PI429115894	reCj10625ex_ne:----:isotig10592	AT3G02450	0	cell division protein ftsH, putative	0.00826183	PC1+0670	-	-
CUST_7058_PI429115894	reCj07078ex_ne:----:isotig07052	AT4G32870	1.18e-14	Polyketide cyclase/dehydrase and lipid transport superfamily protein	0.0082508	PC1+0671	-	-
CUST_18707_PI429115894	reCj18729ex_ne:----:isotig18696	AT3G21420	3.06e-75	2-oxoglutarate (2OG) and Fe(II)-dependent oxygenase superfamily protein	0.00824479	PC1+0672	SD-up	-
CUST_8308_PI429115894	reCj08330ex_ne:---W:isotig08297	AT4G03560	0	ATTPC1, TPC1, ATCCH1, FOU2 two-pore channel 1	0.00824145	PC1+0673	-	-
CUST_5098_PI429115894	reCj05118ex_ne:-LSW:isotig05092	AT1G14520	1.97e-163	MIOX1 myo-inositol oxygenase 1	0.00821365	PC1+0674	-	LT-up
CUST_11967_PI429115894	reCj11989ex_ne:MLSW:isotig11956	AT3G51240	6.94e-161	F3H, TT6, F3'H flavanone 3-hydroxylase	0.00820808	PC1+0675	-	-
CUST_2965_PI429115894	reCj02985ex_ne:--SW:isotig02960	AT1G33490	2.31e-44	unknown protein; CONTAINS InterPro DOMAIN/s: Protein of unknown function DUF2062 (InterPro:IPR018639); BEST Arabidopsis thaliana protein match is: unknown protein (TAIR:AT4G1	0.00820628	PC1+0676	-	LT-up
CUST_1938_PI429115894	reCj01958ex_ne:--SW:isotig01936	AT5G63480	3.54e-29	unknown protein; Has 30201 Blast hits to 17322 proteins in 780 species: Archae - 12; Bacteria - 1396; Metazoa - 17338; Fungi - 3422; Plants - 5037; Viruses - 0; Other Eukaryo	0.00820449	PC1+0677	SD-up	LT-up
CUST_12936_PI429115894	reCj12958ex_ne:MLSW:isotig12925	AT5G13930	0	CHS, TT4, ATCHS Chalcone and stilbene synthase family protein	0.00819738	PC1+0678	-	-
CUST_5558_PI429115894	reCj05578ex_ne:---W:isotig05552	AT5G49920	1.01e-31	Octicosapeptide/Phox/Bem1p family protein	0.00819537	PC1+0679	SD-up	-
CUST_10635_PI429115894	reCj10657ex_ne:--SW:isotig10624	AT2G40360	0	Transducin/WD40 repeat-like superfamily protein	0.00819503	PC1+0680	-	-
CUST_4713_PI429115894	reCj04733ex_ne:---W:isotig04707	AT5G15870	0	glycosyl hydrolase family 81 protein	0.00819443	PC1+0681	SD-up	LT-up
CUST_5382_PI429115894	reCj05402ex_ne:---W:isotig05376	-	-	-	0.00817652	PC1+0682	-	LT-up
CUST_8330_PI429115894	reCj08352ex_ne:-LSW:isotig08319	AT5G03650	0	SBE2.2 starch branching enzyme 2.2	0.0081696	PC1+0683	-	LT-up
CUST_6177_PI429115894	reCj06197ex_ne:-LSW:isotig06171	AT5G42800	2.16e-76	DFR, TT3, M318 dihydroflavonol 4-reductase	0.00815935	PC1+0684	-	LT-up
CUST_2966_PI429115894	reCj02986ex_ne:-LS-:isotig02961	AT1G33490	1.98e-44	unknown protein; CONTAINS InterPro DOMAIN/s: Protein of unknown function DUF2062 (InterPro:IPR018639); BEST Arabidopsis thaliana protein match is: unknown protein (TAIR:AT4G1	0.00815524	PC1+0685	-	LT-up
CUST_2055_PI429115894	reCj02075ex_ne:-LS-:isotig02053	AT4G00370	0	ANTR2, PHT4;4 Major facilitator superfamily protein	0.00814752	PC1+0686	-	-
CUST_6389_PI429115894	reCj06409ex_ne:-L--:isotig06383	-	-	-	0.00814522	PC1+0687	-	-
CUST_5381_PI429115894	reCj05401ex_ne:---W:isotig05375	-	-	-	0.00812952	PC1+0688	-	LT-up
CUST_2057_PI429115894	reCj02077ex_ne:MLS-:isotig02055	AT4G00370	0	ANTR2, PHT4;4 Major facilitator superfamily protein	0.00812588	PC1+0689	-	-
CUST_2056_PI429115894	reCj02076ex_ne:M-S-:isotig02054	AT4G00370	0	ANTR2, PHT4;4 Major facilitator superfamily protein	0.00812341	PC1+0690	-	-
CUST_2967_PI429115894	reCj02987ex_ne:--S-:isotig02962	AT1G33490	1.89e-44	unknown protein; CONTAINS InterPro DOMAIN/s: Protein of unknown function DUF2062 (InterPro:IPR018639); BEST Arabidopsis thaliana protein match is: unknown protein (TAIR:AT4G1	0.00811996	PC1+0691	-	LT-up
CUST_2054_PI429115894	reCj02074ex_ne:-LS-:isotig02052	AT4G00370	0	ANTR2, PHT4;4 Major facilitator superfamily protein	0.00810822	PC1+0692	-	-
CUST_14017_PI429115894	reCj14039ex_ne:MLSW:isotig14006	AT5G58070	1.13e-77	ATTIL, TIL temperature-induced lipocalin	0.0081077	PC1+0693	-	-
CUST_2512_PI429115894	reCj02532ex_ne:MLSW:isotig02510	AT1G65910	3.67e-72	anac028, NAC028 NAC domain containing protein 28	0.00810526	PC1+0694	-	-
CUST_15595_PI429115894	reCj15617ex_ne:----:isotig15584	AT3G50700	1.59e-12	AtIDD2, IDD2 indeterminate(ID)-domain 2	0.00810306	PC1+0695	-	-
CUST_5557_PI429115894	reCj05577ex_ne:-L--:isotig05551	AT5G49920	1.53e-23	Octicosapeptide/Phox/Bem1p family protein	0.00810304	PC1+0696	SD-up	-
CUST_15079_PI429115894	reCj15101ex_ne:--SW:isotig15068	AT2G37250	5.58e-109	ADK, ATPADK1 adenosine kinase	0.0080955	PC1+0697	-	LT-up
CUST_12962_PI429115894	reCj12984ex_ne:----:isotig12951	AT1G52155	1.9e-71	unknown protein; Has 37 Blast hits to 37 proteins in 13 species: Archae - 0; Bacteria - 0; Metazoa - 0; Fungi - 0; Plants - 35; Viruses - 0; Other Eukaryotes - 2 (source: NCB	0.00809454	PC1+0698	-	-
CUST_4179_PI429115894	reCj04199ex_ne:---W:isotig04173	AT4G30780	1.04e-92	unknown protein; BEST Arabidopsis thaliana protein match is: unknown protein (TAIR:AT2G24100.1); Has 109 Blast hits to 109 proteins in 18 species: Archae - 0; Bacteria - 0; M	0.00808303	PC1+0699	-	-
CUST_5097_PI429115894	reCj05117ex_ne:----:isotig05091	AT1G14520	1.33e-155	MIOX1 myo-inositol oxygenase 1	0.00807447	PC1+0700	-	LT-up
CUST_11225_PI429115894	reCj11247ex_ne:---W:isotig11214	AT1G80630	9.57e-45	RNI-like superfamily protein	0.00806136	PC1+0701	SD-up	-
CUST_8313_PI429115894	reCj08335ex_ne:-L-W:isotig08302	AT2G04160	0	AIR3 Subtilisin-like serine endopeptidase family protein	0.00806053	PC1+0702	SD-up	-
CUST_3011_PI429115894	reCj03031ex_ne:--S-:isotig03006	AT2G16790	7.47e-39	P-loop containing nucleoside triphosphate hydrolases superfamily protein	0.00806017	PC1+0703	-	-
CUST_13056_PI429115894	reCj13078ex_ne:--S-:isotig13045	AT1G64810	7.04e-127	APO1 Arabidopsis thaliana protein of unknown function (DUF794)	0.00805968	PC1+0704	SD-up	LT-up
CUST_2941_PI429115894	reCj02961ex_ne:-LSW:isotig02936	AT2G35490	3.47e-75	Plastid-lipid associated protein PAP / fibrillin family protein	0.00805929	PC1+0705	-	-
CUST_15155_PI429115894	reCj15177ex_ne:---W:isotig15144	AT1G19250	1.49e-85	FMO1 flavin-dependent monooxygenase 1	0.00805507	PC1+0706	-	-
CUST_4967_PI429115894	reCj04987ex_ne:---W:isotig04961	AT1G77120	0	ADH1, ADH, ATADH, ATADH1 alcohol dehydrogenase 1	0.00804674	PC1+0707	-	-
CUST_5331_PI429115894	reCj05351ex_ne:-LSW:isotig05325	AT4G19880	0	Glutathione S-transferase family protein	0.00803802	PC1+0708	-	LT-up
CUST_3084_PI429115894	reCj03104ex_ne:-LSW:isotig03079	AT4G19110	3.85e-123	Protein kinase superfamily protein	0.00803791	PC1+0709	SD-up	LT-up
CUST_3083_PI429115894	reCj03103ex_ne:---W:isotig03078	AT4G19110	4.1e-123	Protein kinase superfamily protein	0.00803384	PC1+0710	SD-up	LT-up
CUST_7523_PI429115894	reCj07545ex_ne:---W:isotig07512	AT5G25560	5.29e-143	CHY-type/CTCHY-type/RING-type Zinc finger protein	0.0080235	PC1+0711	SD-up	-
CUST_11476_PI429115894	reCj11498ex_ne:--SW:isotig11465	AT3G56440	1.53e-155	ATATG18D, ATG18D homolog of yeast autophagy 18 (ATG18) D	0.00801736	PC1+0712	SD-up	-
CUST_3774_PI429115894	reCj03794ex_ne:-LSW:isotig03768	AT5G64300	0	ATGCH, GCH, ATRIBA1, RFD1 GTP cyclohydrolase II	0.00801373	PC1+0713	-	LT-up
CUST_2557_PI429115894	reCj02577ex_ne:M-S-:isotig02555	AT2G20780	2.67e-164	Major facilitator superfamily protein	0.00801248	PC1+0714	-	-
CUST_2940_PI429115894	reCj02960ex_ne:-L-W:isotig02935	AT2G35490	3.5e-75	Plastid-lipid associated protein PAP / fibrillin family protein	0.00799765	PC1+0715	-	-
CUST_5332_PI429115894	reCj05352ex_ne:-LSW:isotig05326	AT4G19880	0	Glutathione S-transferase family protein	0.0079952	PC1+0716	-	LT-up
CUST_10339_PI429115894	reCj10361ex_ne:MLSW:isotig10328	AT1G48850	0	EMB1144 chorismate synthase, putative / 5-enolpyruvylshikimate-3-phosphate phospholyase, putative	0.007988	PC1+0717	-	LT-up
CUST_10615_PI429115894	reCj10637ex_ne:MLSW:isotig10604	AT3G51240	9.73e-166	F3H, TT6, F3'H flavanone 3-hydroxylase	0.00798143	PC1+0718	-	-
CUST_8546_PI429115894	reCj08568ex_ne:MLSW:isotig08535	AT2G38470	6.2e-77	WRKY33, ATWRKY33 WRKY DNA-binding protein 33	0.00797786	PC1+0719	SD-up	-
CUST_13074_PI429115894	reCj13096ex_ne:---W:isotig13063	AT5G08520	3.25e-72	Duplicated homeodomain-like superfamily protein	0.00796786	PC1+0720	-	-
CUST_14531_PI429115894	reCj14553ex_ne:MLSW:isotig14520	AT5G43830	1.34e-95	Aluminium induced protein with YGL and LRDR motifs	0.00795602	PC1+0721	SD-up	LT-up
CUST_4968_PI429115894	reCj04988ex_ne:---W:isotig04962	AT1G77120	0	ADH1, ADH, ATADH, ATADH1 alcohol dehydrogenase 1	0.00795243	PC1+0722	-	-
CUST_10677_PI429115894	reCj10699ex_ne:MLSW:isotig10666	AT1G43710	0	emb1075 Pyridoxal phosphate (PLP)-dependent transferases superfamily protein	0.00794209	PC1+0723	-	-
CUST_3868_PI429115894	reCj03888ex_ne:--SW:isotig03862	AT2G30070	0	ATKT1, ATKT1P, ATKUP1, KUP1, KT1 potassium transporter 1	0.00793237	PC1+0724	-	-
CUST_3867_PI429115894	reCj03887ex_ne:--SW:isotig03861	AT2G30070	0	ATKT1, ATKT1P, ATKUP1, KUP1, KT1 potassium transporter 1	0.00793173	PC1+0725	SD-up	-
CUST_3773_PI429115894	reCj03793ex_ne:-LSW:isotig03767	AT5G64300	0	ATGCH, GCH, ATRIBA1, RFD1 GTP cyclohydrolase II	0.00792993	PC1+0726	-	LT-up
CUST_10547_PI429115894	reCj10569ex_ne:-LSW:isotig10536	AT4G21800	2.71e-161	QQT2 P-loop containing nucleoside triphosphate hydrolases superfamily protein	0.00791956	PC1+0727	-	-
CUST_8848_PI429115894	reCj08870ex_ne:--SW:isotig08837	AT1G04400	0	CRY2, FHA, AT-PHH1, PHH1, ATCRY2 cryptochrome 2	0.0078813	PC1+0728	-	-
CUST_4439_PI429115894	reCj04459ex_ne:MLSW:isotig04433	AT3G15010	2.82e-84	RNA-binding (RRM/RBD/RNP motifs) family protein	0.00788114	PC1+0729	-	LT-up
CUST_4506_PI429115894	reCj04526ex_ne:-LS-:isotig04500	AT3G05030	1.86e-170	NHX2, ATNHX2 sodium hydrogen exchanger 2	0.00787379	PC1+0730	-	-
CUST_1240_PI429115894	reCj01259ex_ne:MLS-:isotig01237	AT2G26710	9.89e-132	BAS1, CYP734A1, CYP72B1 Cytochrome P450 superfamily protein	0.00787212	PC1+0731	SD-up	-
CUST_1242_PI429115894	reCj01261ex_ne:----:isotig01239	AT2G26710	4.98e-154	BAS1, CYP734A1, CYP72B1 Cytochrome P450 superfamily protein	0.00786844	PC1+0732	SD-up	-
CUST_1690_PI429115894	reCj01710ex_ne:MLSW:isotig01688	AT3G19950	1.14e-41	RING/U-box superfamily protein	0.00786837	PC1+0733	-	LT-up
CUST_1241_PI429115894	reCj01260ex_ne:MLS-:isotig01238	AT2G26710	1.02e-124	BAS1, CYP734A1, CYP72B1 Cytochrome P450 superfamily protein	0.00786834	PC1+0734	SD-up	-
CUST_10782_PI429115894	reCj10804ex_ne:-LS-:isotig10771	AT1G57770	0	FAD/NAD(P)-binding oxidoreductase family protein	0.00786391	PC1+0735	-	-
CUST_38_PI429115894	reCj00038ex_ne:MLSW:isotig00016	AT5G13930	0	CHS, TT4, ATCHS Chalcone and stilbene synthase family protein	0.00784912	PC1+0736	-	-
CUST_10598_PI429115894	reCj10620ex_ne:MLSW:isotig10587	AT1G76980	3.85e-07	FUNCTIONS IN: molecular function unknown; INVOLVED IN: biological process unknown; LOCATED IN: cellular component unknown; BEST Arabidopsis thaliana protein match is: embryo	0.00784534	PC1+0737	-	-
CUST_22064_PI429115894	reCj22086ex_ne:--SW:isotig22053	-	-	-	0.00784008	PC1+0738	-	-
CUST_11275_PI429115894	reCj11297ex_ne:--SW:isotig11264	AT1G74320	2.02e-153	Protein kinase superfamily protein	0.0078398	PC1+0739	-	-
CUST_42_PI429115894	reCj00042ex_ne:MLSW:isotig00020	AT5G13930	0	CHS, TT4, ATCHS Chalcone and stilbene synthase family protein	0.00782986	PC1+0740	-	-
CUST_10121_PI429115894	reCj10143ex_ne:--SW:isotig10110	AT5G20380	0	PHT4;5 phosphate transporter 4;5	0.00782896	PC1+0741	-	LT-up
CUST_19511_PI429115894	reCj19533ex_ne:----:isotig19500	AT1G52720	1.44e-09	unknown protein; BEST Arabidopsis thaliana protein match is: unknown protein (TAIR:AT3G15630.1); Has 61 Blast hits to 61 proteins in 13 species: Archae - 0; Bacteria - 0; Met	0.00782135	PC1+0742	-	-
CUST_47_PI429115894	reCj00047ex_ne:MLSW:isotig00025	AT5G13930	0	CHS, TT4, ATCHS Chalcone and stilbene synthase family protein	0.00782075	PC1+0743	-	-
CUST_8255_PI429115894	reCj08277ex_ne:-LS-:isotig08244	AT3G24190	0	Protein kinase superfamily protein	0.00781874	PC1+0744	-	LT-up
CUST_12700_PI429115894	reCj12722ex_ne:---W:isotig12689	AT1G77810	0	Galactosyltransferase family protein	0.00781761	PC1+0745	-	-
CUST_2555_PI429115894	reCj02575ex_ne:MLS-:isotig02553	AT2G20780	2.26e-163	Major facilitator superfamily protein	0.0078146	PC1+0746	-	-
CUST_80_PI429115894	reCj00080ex_ne:MLSW:isotig00058	AT5G13930	0	CHS, TT4, ATCHS Chalcone and stilbene synthase family protein	0.00781184	PC1+0747	-	-
CUST_804_PI429115894	reCj00821ex_ne:---W:isotig00799	AT5G52450	8.2e-171	MATE efflux family protein	0.00780616	PC1+0748	-	LT-up
CUST_79_PI429115894	reCj00079ex_ne:MLSW:isotig00057	AT5G13930	0	CHS, TT4, ATCHS Chalcone and stilbene synthase family protein	0.00779862	PC1+0749	-	-
CUST_3889_PI429115894	reCj03909ex_ne:ML-W:isotig03883	AT4G28570	0	Long-chain fatty alcohol dehydrogenase family protein	0.0077974	PC1+0750	-	-
CUST_78_PI429115894	reCj00078ex_ne:MLSW:isotig00056	AT5G13930	0	CHS, TT4, ATCHS Chalcone and stilbene synthase family protein	0.00779395	PC1+0751	-	-
CUST_17243_PI429115894	reCj17265ex_ne:--SW:isotig17232	AT4G15630	5.85e-11	Uncharacterised protein family (UPF0497)	0.0077884	PC1+0752	SD-up	LT-up
CUST_14388_PI429115894	reCj14410ex_ne:---W:isotig14377	AT1G67530	3.74e-40	ARM repeat superfamily protein	0.0077861	PC1+0753	SD-up	-
CUST_54_PI429115894	reCj00054ex_ne:MLSW:isotig00032	AT5G13930	0	CHS, TT4, ATCHS Chalcone and stilbene synthase family protein	0.00778584	PC1+0754	-	-
CUST_15700_PI429115894	reCj15722ex_ne:MLS-:isotig15689	AT4G17600	7.15e-77	LIL3:1 Chlorophyll A-B binding family protein	0.00778421	PC1+0755	-	LT-up
CUST_50_PI429115894	reCj00050ex_ne:MLSW:isotig00028	AT5G13930	0	CHS, TT4, ATCHS Chalcone and stilbene synthase family protein	0.00777729	PC1+0756	-	-
CUST_3050_PI429115894	reCj03070ex_ne:ML--:isotig03045	AT3G63460	0	transducin family protein / WD-40 repeat family protein	0.00777128	PC1+0757	-	LT-up
CUST_34_PI429115894	reCj00034ex_ne:MLSW:isotig00012	AT5G13930	0	CHS, TT4, ATCHS Chalcone and stilbene synthase family protein	0.00777038	PC1+0758	-	-
CUST_10958_PI429115894	reCj10980ex_ne:---W:isotig10947	AT5G50210	0	QS, OLD5, SUFE3 quinolinate synthase	0.00777018	PC1+0759	-	-
CUST_12457_PI429115894	reCj12479ex_ne:-L--:isotig12446	AT5G12890	5.12e-106	UDP-Glycosyltransferase superfamily protein	0.0077698	PC1+0760	-	-
CUST_8974_PI429115894	reCj08996ex_ne:MLSW:isotig08963	AT2G01060	2.4e-54	myb-like HTH transcriptional regulator family protein	0.00776051	PC1+0761	-	LT-up
CUST_3890_PI429115894	reCj03910ex_ne:M--W:isotig03884	AT4G28570	0	Long-chain fatty alcohol dehydrogenase family protein	0.00775676	PC1+0762	-	-
CUST_77_PI429115894	reCj00077ex_ne:MLSW:isotig00055	AT5G13930	0	CHS, TT4, ATCHS Chalcone and stilbene synthase family protein	0.00775628	PC1+0763	-	-
CUST_802_PI429115894	reCj00819ex_ne:----:isotig00797	AT2G34360	5.45e-137	MATE efflux family protein	0.00775032	PC1+0764	-	LT-up
CUST_803_PI429115894	reCj00820ex_ne:----:isotig00798	AT2G34360	3.2e-137	MATE efflux family protein	0.00774699	PC1+0765	-	LT-up
CUST_40_PI429115894	reCj00040ex_ne:MLSW:isotig00018	AT5G13930	0	CHS, TT4, ATCHS Chalcone and stilbene synthase family protein	0.00774271	PC1+0766	-	-
CUST_44_PI429115894	reCj00044ex_ne:MLSW:isotig00022	AT5G13930	0	CHS, TT4, ATCHS Chalcone and stilbene synthase family protein	0.00774165	PC1+0767	-	-
CUST_73_PI429115894	reCj00073ex_ne:M---:isotig00051	AT5G13930	0	CHS, TT4, ATCHS Chalcone and stilbene synthase family protein	0.00774023	PC1+0768	-	-
CUST_7758_PI429115894	reCj07780ex_ne:MLSW:isotig07747	AT5G50920	0	CLPC, ATHSP93-V, HSP93-V, DCA1, CLPC1 CLPC homologue 1	0.00773813	PC1+0769	-	-
CUST_1854_PI429115894	reCj01874ex_ne:-LS-:isotig01852	AT1G17100	3.72e-58	SOUL heme-binding family protein	0.00773175	PC1+0770	-	-
CUST_7582_PI429115894	reCj07604ex_ne:---W:isotig07571	AT3G61780	1.22e-90	emb1703 embryo defective 1703	0.00773117	PC1+0771	-	-
CUST_14826_PI429115894	reCj14848ex_ne:---W:isotig14815	AT4G09720	9.32e-98	ATRABG3A, RABG3A RAB GTPase homolog G3A	0.00772657	PC1+0772	-	LT-up
CUST_3838_PI429115894	reCj03858ex_ne:--S-:isotig03832	AT1G49720	6.13e-38	ABF1 abscisic acid responsive element-binding factor 1	0.00772599	PC1+0773	-	-
CUST_19208_PI429115894	reCj19230ex_ne:----:isotig19197	AT5G62865	3.33e-09	unknown protein; BEST Arabidopsis thaliana protein match is: unknown protein (TAIR:AT3G48020.1).	0.00772559	PC1+0774	SD-up	-
CUST_4606_PI429115894	reCj04626ex_ne:----:isotig04600	AT1G80440	8.02e-61	Galactose oxidase/kelch repeat superfamily protein	0.00772551	PC1+0775	-	-
CUST_20831_PI429115894	reCj20853ex_ne:----:isotig20820	AT5G16980	9.39e-16	Zinc-binding dehydrogenase family protein	0.00770605	PC1+0776	SD-up	-
CUST_7999_PI429115894	reCj08021ex_ne:---W:isotig07988	AT4G19040	0	EDR2 ENHANCED DISEASE RESISTANCE 2	0.00770496	PC1+0777	-	LT-up
CUST_4456_PI429115894	reCj04476ex_ne:MLSW:isotig04450	AT5G22040	2.05e-30	unknown protein; FUNCTIONS IN: molecular function unknown; INVOLVED IN: biological process unknown; LOCATED IN: cellular component unknown.	0.00770096	PC1+0778	-	LT-up
CUST_6321_PI429115894	reCj06341ex_ne:--S-:isotig06315	-	-	-	0.00770086	PC1+0779	-	-
CUST_7787_PI429115894	reCj07809ex_ne:M--W:isotig07776	AT1G55250	0	HUB2 histone mono-ubiquitination 2	0.00769171	PC1+0780	-	-
CUST_801_PI429115894	reCj00818ex_ne:----:isotig00796	AT2G34360	2.98e-138	MATE efflux family protein	0.00768516	PC1+0781	-	LT-up
CUST_10360_PI429115894	reCj10382ex_ne:MLSW:isotig10349	AT4G14030	0	SBP1 selenium-binding protein 1	0.0076715	PC1+0782	SD-up	-
CUST_6322_PI429115894	reCj06342ex_ne:M---:isotig06316	-	-	-	0.0076711	PC1+0783	-	-
CUST_3371_PI429115894	reCj03391ex_ne:---W:isotig03366	AT5G61380	2.09e-93	TOC1, APRR1, PRR1, AtTOC1 CCT motif -containing response regulator protein	0.00766971	PC1+0784	-	-
CUST_3049_PI429115894	reCj03069ex_ne:MLSW:isotig03044	AT3G63460	0	transducin family protein / WD-40 repeat family protein	0.00766521	PC1+0785	-	LT-up
CUST_7622_PI429115894	reCj07644ex_ne:MLSW:isotig07611	AT5G26570	0	PWD, OK1, ATGWD3 catalytics;carbohydrate kinases;phosphoglucan, water dikinases	0.00765442	PC1+0786	SD-up	LT-up
CUST_3837_PI429115894	reCj03857ex_ne:M-SW:isotig03831	AT1G49720	9.95e-38	ABF1 abscisic acid responsive element-binding factor 1	0.00764078	PC1+0787	-	-
CUST_5543_PI429115894	reCj05563ex_ne:MLSW:isotig05537	AT4G22240	5.17e-110	Plastid-lipid associated protein PAP / fibrillin family protein	0.00762174	PC1+0788	SD-up	-
CUST_4455_PI429115894	reCj04475ex_ne:M-SW:isotig04449	AT5G22040	2.18e-30	unknown protein; FUNCTIONS IN: molecular function unknown; INVOLVED IN: biological process unknown; LOCATED IN: cellular component unknown.	0.00761862	PC1+0789	-	LT-up
CUST_11403_PI429115894	reCj11425ex_ne:--SW:isotig11392	AT5G39890	1.23e-65	Protein of unknown function (DUF1637)	0.00761436	PC1+0790	-	LT-up
CUST_7057_PI429115894	reCj07077ex_ne:----:isotig07051	AT4G32870	1.02e-16	Polyketide cyclase/dehydrase and lipid transport superfamily protein	0.00761187	PC1+0791	-	-
CUST_8376_PI429115894	reCj08398ex_ne:MLSW:isotig08365	AT2G29670	5.08e-79	Tetratricopeptide repeat (TPR)-like superfamily protein	0.00760726	PC1+0792	-	-
CUST_9159_PI429115894	reCj09181ex_ne:MLSW:isotig09148	AT3G24170	0	ATGR1, GR1 glutathione-disulfide reductase	0.00759467	PC1+0793	-	-
CUST_15126_PI429115894	reCj15148ex_ne:----:isotig15115	AT3G50910	6.37e-24	unknown protein; BEST Arabidopsis thaliana protein match is: unknown protein (TAIR:AT5G66480.1); Has 76 Blast hits to 75 proteins in 28 species: Archae - 0; Bacteria - 10; Me	0.00759226	PC1+0794	SD-up	-
CUST_5033_PI429115894	reCj05053ex_ne:---W:isotig05027	AT1G72280	0	AERO1, ERO1 endoplasmic reticulum oxidoreductins 1	0.00758714	PC1+0795	SD-up	-
CUST_18620_PI429115894	reCj18642ex_ne:---W:isotig18609	AT1G28540	4.16e-22	unknown protein; Has 25 Blast hits to 25 proteins in 10 species: Archae - 0; Bacteria - 0; Metazoa - 0; Fungi - 0; Plants - 25; Viruses - 0; Other Eukaryotes - 0 (source: NCB	0.00757101	PC1+0796	SD-up	LT-up
CUST_17284_PI429115894	reCj17306ex_ne:----:isotig17273	AT3G55580	5.53e-78	Regulator of chromosome condensation (RCC1) family protein	0.00755441	PC1+0797	-	-
CUST_12691_PI429115894	reCj12713ex_ne:-LS-:isotig12680	AT3G15850	4.23e-160	FAD5, FADB, JB67, ADS3 fatty acid desaturase 5	0.00754485	PC1+0798	SD-up	LT-up
CUST_10506_PI429115894	reCj10528ex_ne:---W:isotig10495	AT1G22882	4.68e-115	Galactose-binding protein	0.00753668	PC1+0799	-	-
CUST_2556_PI429115894	reCj02576ex_ne:MLS-:isotig02554	AT2G20780	1.65e-156	Major facilitator superfamily protein	0.00753216	PC1+0800	-	-
CUST_7578_PI429115894	reCj07600ex_ne:--SW:isotig07567	AT5G48250	1.01e-38	B-box type zinc finger protein with CCT domain	0.00749797	PC1+0801	SD-up	LT-up
CUST_13012_PI429115894	reCj13034ex_ne:--SW:isotig13001	AT3G09050	1.3e-18	unknown protein; FUNCTIONS IN: molecular function unknown; INVOLVED IN: biological process unknown; LOCATED IN: chloroplast thylakoid membrane, chloroplast; EXPRESSED IN: 21	0.00749151	PC1+0802	-	-
CUST_22160_PI429115894	reCj22183ex_ne:----:isotig22150	-	-	-	0.00748848	PC1+0803	-	-
CUST_5544_PI429115894	reCj05564ex_ne:---W:isotig05538	AT4G22240	2.73e-74	Plastid-lipid associated protein PAP / fibrillin family protein	0.00748633	PC1+0804	SD-up	-
CUST_13546_PI429115894	reCj13568ex_ne:---W:isotig13535	AT3G25500	9.54e-27	AFH1, FH1, AHF1, ATFH1 formin homology 1	0.00748107	PC1+0805	-	-
CUST_5809_PI429115894	reCj05829ex_ne:----:isotig05803	AT1G18660	1.62e-89	zinc finger (C3HC4-type RING finger) family protein	0.00747571	PC1+0806	-	-
CUST_8259_PI429115894	reCj08281ex_ne:MLSW:isotig08248	AT4G15560	0	CLA1, DEF, CLA, DXS, DXPS2 Deoxyxylulose-5-phosphate synthase	0.00747412	PC1+0807	-	-
CUST_3917_PI429115894	reCj03937ex_ne:MLS-:isotig03911	AT5G39990	0	Core-2/I-branching beta-1,6-N-acetylglucosaminyltransferase family protein	0.00747204	PC1+0808	-	-
CUST_13857_PI429115894	reCj13879ex_ne:-LSW:isotig13846	AT1G50320	2.31e-43	ATHX, ATX, THX thioredoxin X	0.00747022	PC1+0809	-	LT-up
CUST_10210_PI429115894	reCj10232ex_ne:MLSW:isotig10199	AT2G02090	0	CHR19, CHA19, ETL1 SNF2 domain-containing protein / helicase domain-containing protein	0.0074663	PC1+0810	-	-
CUST_3918_PI429115894	reCj03938ex_ne:M--W:isotig03912	AT5G39990	0	Core-2/I-branching beta-1,6-N-acetylglucosaminyltransferase family protein	0.00746118	PC1+0811	-	-
CUST_16150_PI429115894	reCj16172ex_ne:M---:isotig16139	AT2G15490	1.72e-48	UGT73B4 UDP-glycosyltransferase 73B4	0.00745954	PC1+0812	SD-up	-
CUST_11294_PI429115894	reCj11316ex_ne:--SW:isotig11283	AT4G12910	0	scpl20 serine carboxypeptidase-like 20	0.00743931	PC1+0813	SD-up	-
CUST_5512_PI429115894	reCj05532ex_ne:-LS-:isotig05506	AT1G44575	1.8e-81	NPQ4, PSBS Chlorophyll A-B binding family protein	0.00743085	PC1+0814	-	LT-up
CUST_11501_PI429115894	reCj11523ex_ne:-LSW:isotig11490	AT2G28800	3.02e-166	ALB3 63 kDa inner membrane family protein	0.00742619	PC1+0815	-	-
CUST_11386_PI429115894	reCj11408ex_ne:--S-:isotig11375	AT1G62250	2.46e-83	unknown protein; LOCATED IN: chloroplast; EXPRESSED IN: 23 plant structures; EXPRESSED DURING: 15 growth stages; Has 30 Blast hits to 30 proteins in 13 species: Archae - 0; B	0.00741547	PC1+0816	-	LT-up
CUST_14140_PI429115894	reCj14162ex_ne:-LSW:isotig14129	AT5G06060	2.39e-101	NAD(P)-binding Rossmann-fold superfamily protein	0.00740977	PC1+0817	-	LT-up
CUST_5021_PI429115894	reCj05041ex_ne:---W:isotig05015	AT2G16600	1.34e-85	ROC3 rotamase CYP 3	0.00740392	PC1+0818	-	LT-up
CUST_37_PI429115894	reCj00037ex_ne:MLSW:isotig00015	AT5G13930	0	CHS, TT4, ATCHS Chalcone and stilbene synthase family protein	0.0073871	PC1+0819	-	-
CUST_6024_PI429115894	reCj06044ex_ne:--S-:isotig06018	AT1G78370	6.49e-48	ATGSTU20, GSTU20 glutathione S-transferase TAU 20	0.00738238	PC1+0820	-	-
CUST_20452_PI429115894	reCj20474ex_ne:--SW:isotig20441	AT2G40360	1.43e-69	Transducin/WD40 repeat-like superfamily protein	0.0073775	PC1+0821	SD-up	-
CUST_4843_PI429115894	reCj04863ex_ne:--S-:isotig04837	AT5G50350	2.07e-20	unknown protein; FUNCTIONS IN: molecular function unknown; INVOLVED IN: response to oxidative stress; LOCATED IN: chloroplast; EXPRESSED IN: 22 plant structures; EXPRESSED DU	0.00737706	PC1+0822	-	-
CUST_5022_PI429115894	reCj05042ex_ne:MLSW:isotig05016	AT2G16600	6.29e-89	ROC3 rotamase CYP 3	0.00737581	PC1+0823	SD-up	LT-up
CUST_14179_PI429115894	reCj14201ex_ne:MLSW:isotig14168	AT5G16550	9.17e-33	unknown protein; Has 30201 Blast hits to 17322 proteins in 780 species: Archae - 12; Bacteria - 1396; Metazoa - 17338; Fungi - 3422; Plants - 5037; Viruses - 0; Other Eukaryo	0.00736521	PC1+0824	-	LT-up
CUST_5665_PI429115894	reCj05685ex_ne:-LS-:isotig05659	AT5G55710	8.03e-57	FUNCTIONS IN: molecular function unknown; INVOLVED IN: biological process unknown; LOCATED IN: chloroplast thylakoid membrane, chloroplast; EXPRESSED IN: 23 plant structures;	0.00736319	PC1+0825	-	-
CUST_32_PI429115894	reCj00032ex_ne:MLSW:isotig00010	AT5G13930	0	CHS, TT4, ATCHS Chalcone and stilbene synthase family protein	0.00735607	PC1+0826	-	-
CUST_14089_PI429115894	reCj14111ex_ne:-LS-:isotig14078	AT2G45770	3.42e-158	CPFTSY, FRD4 signal recognition particle receptor protein, chloroplast (FTSY)	0.00735143	PC1+0827	-	-
CUST_72_PI429115894	reCj00072ex_ne:--S-:isotig00050	AT5G13930	0	CHS, TT4, ATCHS Chalcone and stilbene synthase family protein	0.00735014	PC1+0828	-	-
CUST_9326_PI429115894	reCj09348ex_ne:-LSW:isotig09315	AT3G50780	1.84e-131	BEST Arabidopsis thaliana protein match is: BTB/POZ domain-containing protein (TAIR:AT1G63850.1); Has 298 Blast hits to 298 proteins in 22 species: Archae - 0; Bacteria - 0;	0.00734625	PC1+0829	SD-up	-
CUST_20581_PI429115894	reCj20603ex_ne:-LS-:isotig20570	AT5G62180	2.95e-40	AtCXE20, CXE20 carboxyesterase 20	0.00734186	PC1+0830	-	-
CUST_6573_PI429115894	reCj06593ex_ne:-L--:isotig06567	-	-	-	0.00734022	PC1+0831	-	LT-up
CUST_6025_PI429115894	reCj06045ex_ne:---W:isotig06019	AT3G09640	2e-77	APX2, APX1B ascorbate peroxidase 2	0.00733109	PC1+0832	-	-
CUST_16509_PI429115894	reCj16531ex_ne:MLSW:isotig16498	-	-	-	0.00732071	PC1+0833	SD-up	LT-up
CUST_8266_PI429115894	reCj08288ex_ne:MLSW:isotig08255	AT1G80300	0	NTT1, ATNTT1 nucleotide transporter 1	0.00731586	PC1+0834	-	-
CUST_19503_PI429115894	reCj19525ex_ne:--S-:isotig19492	AT1G70780	3.78e-23	unknown protein; FUNCTIONS IN: molecular function unknown; INVOLVED IN: biological process unknown; LOCATED IN: mitochondrion; EXPRESSED IN: sperm cell, male gametophyte, pol	0.00731409	PC1+0835	-	-
CUST_3174_PI429115894	reCj03194ex_ne:---W:isotig03169	AT3G47550	9.22e-72	RING/FYVE/PHD zinc finger superfamily protein	0.00731171	PC1+0836	-	LT-up
CUST_13464_PI429115894	reCj13486ex_ne:M--W:isotig13453	AT1G73440	3.88e-21	calmodulin-related	0.00730361	PC1+0837	SD-up	-
CUST_4603_PI429115894	reCj04623ex_ne:MLSW:isotig04597	AT5G51970	0	GroES-like zinc-binding alcohol dehydrogenase family protein	0.00729543	PC1+0838	-	-
CUST_15380_PI429115894	reCj15402ex_ne:---W:isotig15369	AT1G76010	1.45e-56	Alba DNA/RNA-binding protein	0.00729316	PC1+0839	-	LT-up
CUST_12747_PI429115894	reCj12769ex_ne:-LS-:isotig12736	AT2G46220	7.13e-76	Uncharacterized conserved protein (DUF2358)	0.00728439	PC1+0840	-	-
CUST_505_PI429115894	reCj00522ex_ne:---W:isotig00500	AT5G54760	4.62e-37	Translation initiation factor SUI1 family protein	0.007281	PC1+0841	-	-
CUST_3175_PI429115894	reCj03195ex_ne:-LSW:isotig03170	AT3G47550	5.18e-72	RING/FYVE/PHD zinc finger superfamily protein	0.00727598	PC1+0842	-	LT-up
CUST_17130_PI429115894	reCj17152ex_ne:----:isotig17119	AT5G02710	8e-53	unknown protein; LOCATED IN: chloroplast; EXPRESSED IN: 21 plant structures; EXPRESSED DURING: 13 growth stages; CONTAINS InterPro DOMAIN/s: Uncharacterised protein family UP	0.00727383	PC1+0843	-	LT-up
CUST_4604_PI429115894	reCj04624ex_ne:M--W:isotig04598	AT5G51970	2.27e-178	GroES-like zinc-binding alcohol dehydrogenase family protein	0.00726763	PC1+0844	-	-
CUST_4760_PI429115894	reCj04780ex_ne:-LSW:isotig04754	AT1G62500	2e-33	Bifunctional inhibitor/lipid-transfer protein/seed storage 2S albumin superfamily protein	0.00726738	PC1+0845	-	-
CUST_10541_PI429115894	reCj10563ex_ne:-LSW:isotig10530	AT5G28840	0	GME GDP-D-mannose 3',5'-epimerase	0.00726035	PC1+0846	-	-
CUST_11883_PI429115894	reCj11905ex_ne:--S-:isotig11872	AT4G19185	2.67e-137	nodulin MtN21 /EamA-like transporter family protein	0.00724619	PC1+0847	-	LT-up
CUST_7675_PI429115894	reCj07697ex_ne:-LSW:isotig07664	AT3G16857	1.3e-113	ARR1, RR1 response regulator 1	0.00724608	PC1+0848	SD-up	-
CUST_9561_PI429115894	reCj09583ex_ne:MLSW:isotig09550	AT1G79750	0	ATNADP-ME4, NADP-ME4 NADP-malic enzyme 4	0.0072395	PC1+0849	SD-up	-
CUST_11134_PI429115894	reCj11156ex_ne:--S-:isotig11123	AT2G21860	0	violaxanthin de-epoxidase-related	0.00723718	PC1+0850	-	-
CUST_4859_PI429115894	reCj04879ex_ne:MLS-:isotig04853	AT1G29390	7.46e-47	COR314-TM2, COR413IM2 cold regulated 314 thylakoid membrane 2	0.00722975	PC1+0851	SD-up	-
CUST_7584_PI429115894	reCj07606ex_ne:M-SW:isotig07573	AT1G15750	0	WSIP1, TPL Transducin family protein / WD-40 repeat family protein	0.00722392	PC1+0852	-	-
CUST_9397_PI429115894	reCj09419ex_ne:MLSW:isotig09386	AT3G52990	0	Pyruvate kinase family protein	0.00722259	PC1+0853	SD-up	LT-up
CUST_510_PI429115894	reCj00527ex_ne:---W:isotig00505	AT5G54760	3.07e-48	Translation initiation factor SUI1 family protein	0.00721971	PC1+0854	-	-
CUST_6026_PI429115894	reCj06046ex_ne:----:isotig06020	AT3G09640	1.36e-86	APX2, APX1B ascorbate peroxidase 2	0.00721687	PC1+0855	-	-
CUST_4860_PI429115894	reCj04880ex_ne:M-SW:isotig04854	AT1G29390	5.42e-47	COR314-TM2, COR413IM2 cold regulated 314 thylakoid membrane 2	0.00721421	PC1+0856	SD-up	-
CUST_11032_PI429115894	reCj11054ex_ne:MLSW:isotig11021	AT1G08040	0	Protein of unknown function (DUF707)	0.00721138	PC1+0857	-	LT-up
CUST_11030_PI429115894	reCj11052ex_ne:--SW:isotig11019	AT5G36160	1.1e-145	Tyrosine transaminase family protein	0.00720207	PC1+0858	-	-
CUST_18170_PI429115894	reCj18192ex_ne:----:isotig18159	-	-	-	0.00718643	PC1+0859	-	-
CUST_8484_PI429115894	reCj08506ex_ne:---W:isotig08473	AT2G30630	1.23e-120	P-loop containing nucleoside triphosphate hydrolases superfamily protein	0.00718478	PC1+0860	-	LT-up
CUST_9162_PI429115894	reCj09184ex_ne:MLS-:isotig09151	AT2G46950	9.92e-162	CYP709B2 cytochrome P450, family 709, subfamily B, polypeptide 2	0.00718236	PC1+0861	-	-
CUST_8882_PI429115894	reCj08904ex_ne:--SW:isotig08871	AT5G01990	2.73e-166	Auxin efflux carrier family protein	0.00716756	PC1+0862	-	-
CUST_11680_PI429115894	reCj11702ex_ne:--S-:isotig11669	AT1G26560	5.01e-151	BGLU40 beta glucosidase 40	0.00716739	PC1+0863	-	LT-up
CUST_10630_PI429115894	reCj10652ex_ne:--SW:isotig10619	AT4G22285	0	Ubiquitin C-terminal hydrolases superfamily protein	0.00715497	PC1+0864	-	-
CUST_11390_PI429115894	reCj11412ex_ne:-LS-:isotig11379	AT5G61820	2.96e-140	FUNCTIONS IN: molecular function unknown; INVOLVED IN: biological process unknown; LOCATED IN: vacuole; EXPRESSED IN: 24 plant structures; EXPRESSED DURING: 15 growth stages;	0.00715368	PC1+0865	-	-
CUST_16507_PI429115894	reCj16529ex_ne:---W:isotig16496	AT5G51020	3.17e-115	CRL crumpled leaf	0.00714574	PC1+0866	-	LT-up
CUST_14117_PI429115894	reCj14139ex_ne:---W:isotig14106	-	-	-	0.00714088	PC1+0867	SD-up	-
CUST_10044_PI429115894	reCj10066ex_ne:MLSW:isotig10033	AT5G26340	0	MSS1, STP13, ATSTP13 Major facilitator superfamily protein	0.00713797	PC1+0868	-	-
CUST_8570_PI429115894	reCj08592ex_ne:MLSW:isotig08559	AT2G29630	0	THIC thiaminC	0.00713542	PC1+0869	SD-up	LT-up
CUST_3258_PI429115894	reCj03278ex_ne:--S-:isotig03253	AT1G15000	7.27e-128	scpl50 serine carboxypeptidase-like 50	0.00713538	PC1+0870	-	LT-up
CUST_460_PI429115894	reCj00477ex_ne:MLSW:isotig00455	AT4G27820	2.09e-129	BGLU9 beta glucosidase 9	0.00712557	PC1+0871	SD-up	-
CUST_8973_PI429115894	reCj08995ex_ne:--SW:isotig08962	AT1G05500	0	SYTE, ATSYTE, NTMC2TYPE2.1, NTMC2T2.1, SYT5 Calcium-dependent lipid-binding (CaLB domain) family protein	0.00712191	PC1+0872	SD-up	LT-up
CUST_5373_PI429115894	reCj05393ex_ne:MLSW:isotig05367	AT5G64260	1.75e-109	EXL2 EXORDIUM like 2	0.00711811	PC1+0873	-	-
CUST_5374_PI429115894	reCj05394ex_ne:MLSW:isotig05368	AT5G64260	1.06e-109	EXL2 EXORDIUM like 2	0.00711729	PC1+0874	-	-
CUST_16601_PI429115894	reCj16623ex_ne:--S-:isotig16590	AT1G04100	3.08e-23	IAA10 indoleacetic acid-induced protein 10	0.00711635	PC1+0875	-	-
CUST_3257_PI429115894	reCj03277ex_ne:MLS-:isotig03252	AT1G15000	7.88e-139	scpl50 serine carboxypeptidase-like 50	0.00711202	PC1+0876	-	LT-up
CUST_2414_PI429115894	reCj02434ex_ne:---W:isotig02412	AT2G39050	3.48e-41	hydroxyproline-rich glycoprotein family protein	0.00710469	PC1+0877	-	-
CUST_19681_PI429115894	reCj19703ex_ne:MLSW:isotig19670	AT3G03150	4.45e-18	unknown protein; FUNCTIONS IN: molecular function unknown; INVOLVED IN: biological process unknown; LOCATED IN: mitochondrion; EXPRESSED IN: 22 plant structures; EXPRESSED DU	0.00709689	PC1+0878	-	-
CUST_2435_PI429115894	reCj02455ex_ne:--S-:isotig02433	AT5G42800	1.14e-55	DFR, TT3, M318 dihydroflavonol 4-reductase	0.00708399	PC1+0879	-	-
CUST_12124_PI429115894	reCj12146ex_ne:M-SW:isotig12113	AT2G17390	9.15e-119	AKR2B ankyrin repeat-containing 2B	0.00708161	PC1+0880	-	-
CUST_21722_PI429115894	reCj21744ex_ne:--SW:isotig21711	AT2G33830	2.73e-12	Dormancy/auxin associated family protein	0.00707788	PC1+0881	SD-up	-
CUST_8097_PI429115894	reCj08119ex_ne:M--W:isotig08086	AT1G09970	0	LRR XI-23, RLK7 Leucine-rich receptor-like protein kinase family protein	0.00707051	PC1+0882	SD-up	-
CUST_4741_PI429115894	reCj04761ex_ne:MLSW:isotig04735	AT5G40780	0	lysine histidine transporter 1	0.00707028	PC1+0883	-	-
CUST_2434_PI429115894	reCj02454ex_ne:--S-:isotig02432	AT5G42800	2.88e-58	DFR, TT3, M318 dihydroflavonol 4-reductase	0.00706493	PC1+0884	-	-
CUST_1855_PI429115894	reCj01875ex_ne:---W:isotig01853	AT2G41430	1.12e-15	ERD15, LSR1, CID1 dehydration-induced protein (ERD15)	0.00705917	PC1+0885	SD-up	-
CUST_4742_PI429115894	reCj04762ex_ne:MLSW:isotig04736	AT5G40780	0	lysine histidine transporter 1	0.00704717	PC1+0886	-	-
CUST_5363_PI429115894	reCj05383ex_ne:--SW:isotig05357	AT3G02070	1.85e-98	Cysteine proteinases superfamily protein	0.00704496	PC1+0887	SD-up	LT-up
CUST_465_PI429115894	reCj00482ex_ne:MLS-:isotig00460	AT3G62750	1.84e-33	BGLU8 beta glucosidase 8	0.00704361	PC1+0888	SD-up	-
CUST_14768_PI429115894	reCj14790ex_ne:---W:isotig14757	AT1G32450	3.3e-121	NRT1.5 nitrate transporter 1.5	0.00704067	PC1+0889	-	-
CUST_458_PI429115894	reCj00475ex_ne:MLSW:isotig00453	AT4G27820	9.22e-136	BGLU9 beta glucosidase 9	0.00703917	PC1+0890	SD-up	-
CUST_8984_PI429115894	reCj09006ex_ne:-LSW:isotig08973	AT3G28730	0	ATHMG, SSRP1, NFD, HMG high mobility group	0.00703431	PC1+0891	-	LT-up
CUST_9286_PI429115894	reCj09308ex_ne:---W:isotig09275	AT1G54570	0	Esterase/lipase/thioesterase family protein	0.00703034	PC1+0892	-	-
CUST_16312_PI429115894	reCj16334ex_ne:--S-:isotig16301	-	-	-	0.00702859	PC1+0893	SD-up	-
CUST_461_PI429115894	reCj00478ex_ne:MLSW:isotig00456	AT1G26560	2.22e-108	BGLU40 beta glucosidase 40	0.00702596	PC1+0894	SD-up	-
CUST_15103_PI429115894	reCj15125ex_ne:-LS-:isotig15092	AT1G18180	1.36e-112	Protein of unknown function (DUF1295)	0.00702179	PC1+0895	-	-
CUST_10209_PI429115894	reCj10231ex_ne:-LS-:isotig10198	AT3G07700	0	Protein kinase superfamily protein	0.00701979	PC1+0896	-	-
CUST_1590_PI429115894	reCj01610ex_ne:--SW:isotig01588	AT3G55040	2.65e-78	GSTL2 glutathione transferase lambda 2	0.00701386	PC1+0897	-	-
CUST_1857_PI429115894	reCj01877ex_ne:MLSW:isotig01855	AT2G41430	7.23e-16	ERD15, LSR1, CID1 dehydration-induced protein (ERD15)	0.00700555	PC1+0898	SD-up	-
CUST_462_PI429115894	reCj00479ex_ne:MLSW:isotig00457	AT1G26560	1.24e-109	BGLU40 beta glucosidase 40	0.00700413	PC1+0899	SD-up	-
CUST_18059_PI429115894	reCj18081ex_ne:---W:isotig18048	-	-	-	0.00700242	PC1+0900	-	-
CUST_14955_PI429115894	reCj14977ex_ne:M-SW:isotig14944	AT3G01410	1.75e-43	Polynucleotidyl transferase, ribonuclease H-like superfamily protein	0.00699647	PC1+0901	-	-
CUST_16051_PI429115894	reCj16073ex_ne:-LSW:isotig16040	AT1G73010	1.79e-86	ATPS2, PS2 phosphate starvation-induced gene 2	0.00699295	PC1+0902	-	-
CUST_5364_PI429115894	reCj05384ex_ne:---W:isotig05358	AT3G02070	1.68e-98	Cysteine proteinases superfamily protein	0.00699089	PC1+0903	SD-up	LT-up
CUST_1856_PI429115894	reCj01876ex_ne:---W:isotig01854	AT2G41430	9.33e-16	ERD15, LSR1, CID1 dehydration-induced protein (ERD15)	0.00697951	PC1+0904	SD-up	-
CUST_2688_PI429115894	reCj02708ex_ne:-LSW:isotig02686	AT4G02340	1.87e-64	alpha/beta-Hydrolases superfamily protein	0.00697925	PC1+0905	-	-
CUST_12057_PI429115894	reCj12079ex_ne:---W:isotig12046	AT5G48970	2.54e-162	Mitochondrial substrate carrier family protein	0.00697293	PC1+0906	SD-up	-
CUST_12106_PI429115894	reCj12128ex_ne:M-SW:isotig12095	AT5G01450	5.67e-48	RING/U-box superfamily protein	0.00696829	PC1+0907	-	LT-up
CUST_12942_PI429115894	reCj12964ex_ne:--S-:isotig12931	AT3G28630	1.24e-102	Protein of unknown function (DUF569)	0.00696352	PC1+0908	-	-
CUST_1858_PI429115894	reCj01878ex_ne:M-SW:isotig01856	AT2G41430	5.93e-16	ERD15, LSR1, CID1 dehydration-induced protein (ERD15)	0.00696167	PC1+0909	SD-up	-
CUST_17962_PI429115894	reCj17984ex_ne:--SW:isotig17951	-	-	-	0.00695721	PC1+0910	-	-
CUST_21161_PI429115894	reCj21183ex_ne:---W:isotig21150	AT5G25280	3.91e-30	serine-rich protein-related	0.00695691	PC1+0911	-	-
CUST_17528_PI429115894	reCj17550ex_ne:---W:isotig17517	AT4G36040	1.36e-20	Chaperone DnaJ-domain superfamily protein	0.00695434	PC1+0912	SD-up	-
CUST_19636_PI429115894	reCj19658ex_ne:---W:isotig19625	-	-	-	0.00694291	PC1+0913	-	-
CUST_11214_PI429115894	reCj11236ex_ne:-LSW:isotig11203	AT3G57810	1.19e-61	Cysteine proteinases superfamily protein	0.00693666	PC1+0914	-	LT-up
CUST_15617_PI429115894	reCj15639ex_ne:---W:isotig15606	AT2G38250	3.24e-35	Homeodomain-like superfamily protein	0.00693489	PC1+0915	-	-
CUST_10115_PI429115894	reCj10137ex_ne:-LSW:isotig10104	AT1G33230	2.65e-159	TMPIT-like protein	0.00693066	PC1+0916	-	-
CUST_928_PI429115894	reCj00947ex_ne:MLSW:isotig00925	AT5G39570	1.15e-40	FUNCTIONS IN: molecular function unknown; INVOLVED IN: biological process unknown; LOCATED IN: cytosol, nucleus; EXPRESSED IN: 25 plant structures; EXPRESSED DURING: 14 growt	0.00692037	PC1+0917	-	-
CUST_3688_PI429115894	reCj03708ex_ne:ML-W:isotig03682	AT4G19160	2.29e-125	unknown protein; Has 35333 Blast hits to 34131 proteins in 2444 species: Archae - 798; Bacteria - 22429; Metazoa - 974; Fungi - 991; Plants - 531; Viruses - 0; Other Eukaryot	0.00690459	PC1+0918	SD-up	-
CUST_3249_PI429115894	reCj03269ex_ne:MLSW:isotig03244	AT1G77120	5.9e-162	ADH1, ADH, ATADH, ATADH1 alcohol dehydrogenase 1	0.00690243	PC1+0919	-	-
CUST_20181_PI429115894	reCj20203ex_ne:M-SW:isotig20170	AT2G02120	8.2e-13	PDF2.1, LCR70 Scorpion toxin-like knottin superfamily protein	0.006901	PC1+0920	-	-
CUST_11023_PI429115894	reCj11045ex_ne:M---:isotig11012	AT4G05160	0	AMP-dependent synthetase and ligase family protein	0.00689876	PC1+0921	-	-
CUST_3687_PI429115894	reCj03707ex_ne:MLSW:isotig03681	AT4G19160	2.12e-80	unknown protein; Has 315 Blast hits to 315 proteins in 152 species: Archae - 0; Bacteria - 250; Metazoa - 2; Fungi - 0; Plants - 46; Viruses - 0; Other Eukaryotes - 17 (sourc	0.00689154	PC1+0922	SD-up	-
CUST_17053_PI429115894	reCj17075ex_ne:---W:isotig17042	AT4G15475	6.93e-97	F-box/RNI-like superfamily protein	0.00687848	PC1+0923	-	LT-up
CUST_14570_PI429115894	reCj14592ex_ne:---W:isotig14559	AT3G06460	3.53e-14	GNS1/SUR4 membrane protein family	0.00687654	PC1+0924	-	-
CUST_9270_PI429115894	reCj09292ex_ne:-LSW:isotig09259	AT2G28800	1.02e-145	ALB3 63 kDa inner membrane family protein	0.00687173	PC1+0925	-	LT-up
CUST_17078_PI429115894	reCj17100ex_ne:-LSW:isotig17067	AT1G76490	1.06e-134	HMG1, HMGR1, AtHMGR1 hydroxy methylglutaryl CoA reductase 1	0.0068705	PC1+0926	-	-
CUST_21138_PI429115894	reCj21160ex_ne:--S-:isotig21127	-	-	-	0.00686577	PC1+0927	-	-
CUST_10283_PI429115894	reCj10305ex_ne:MLSW:isotig10272	AT1G53910	1.48e-28	RAP2.12 related to AP2 12	0.00686233	PC1+0928	-	-
CUST_22084_PI429115894	reCj22106ex_ne:----:isotig22073	AT5G60900	7.13e-11	RLK1 receptor-like protein kinase 1	0.00686166	PC1+0929	-	-
CUST_5403_PI429115894	reCj05423ex_ne:M-SW:isotig05397	AT5G36110	4.76e-135	CYP716A1 cytochrome P450, family 716, subfamily A, polypeptide 1	0.00686106	PC1+0930	SD-up	-
CUST_14578_PI429115894	reCj14600ex_ne:--S-:isotig14567	AT3G44190	1.65e-77	FAD/NAD(P)-binding oxidoreductase family protein	0.00685939	PC1+0931	-	-
CUST_8144_PI429115894	reCj08166ex_ne:--SW:isotig08133	AT3G01100	0	HYP1, ATHYP1 hypothetical protein 1	0.00685678	PC1+0932	-	-
CUST_22136_PI429115894	reCj22158ex_ne:----:isotig22125	-	-	-	0.00684694	PC1+0933	-	-
CUST_14733_PI429115894	reCj14755ex_ne:-LS-:isotig14722	AT3G26070	4.51e-69	Plastid-lipid associated protein PAP / fibrillin family protein	0.00684451	PC1+0934	-	LT-up
CUST_3250_PI429115894	reCj03270ex_ne:MLSW:isotig03245	AT1G77120	0	ADH1, ADH, ATADH, ATADH1 alcohol dehydrogenase 1	0.00683567	PC1+0935	-	-
CUST_12197_PI429115894	reCj12219ex_ne:-LS-:isotig12186	AT2G16660	4.76e-63	Major facilitator superfamily protein	0.00683423	PC1+0936	-	-
CUST_6208_PI429115894	reCj06228ex_ne:---W:isotig06202	-	-	-	0.00682602	PC1+0937	-	LT-up
CUST_12525_PI429115894	reCj12547ex_ne:MLSW:isotig12514	AT3G62040	1.24e-96	Haloacid dehalogenase-like hydrolase (HAD) superfamily protein	0.00682531	PC1+0938	-	-
CUST_13916_PI429115894	reCj13938ex_ne:M--W:isotig13905	AT4G18800	1.43e-108	ATHSGBP, ATRAB11B, ATRABA1D, RABA1d RAB GTPase homolog A1D	0.00682048	PC1+0939	-	-
CUST_17339_PI429115894	reCj17361ex_ne:--S-:isotig17328	ATCG01050	5.42e-128	NDHD NADH-Ubiquinone/plastoquinone (complex I) protein	0.00681525	PC1+0940	-	-
CUST_14310_PI429115894	reCj14332ex_ne:-LSW:isotig14299	AT5G54470	2.69e-32	B-box type zinc finger family protein	0.00681287	PC1+0941	-	LT-up
CUST_7604_PI429115894	reCj07626ex_ne:--SW:isotig07593	AT1G66950	0	PDR11, ATPDR11 pleiotropic drug resistance 11	0.00680656	PC1+0942	-	-
CUST_21689_PI429115894	reCj21711ex_ne:----:isotig21678	AT1G51550	1.23e-15	Kelch repeat-containing F-box family protein	0.00679985	PC1+0943	SD-up	-
CUST_11172_PI429115894	reCj11194ex_ne:MLS-:isotig11161	AT4G27800	2.47e-133	TAP38, PPH1 thylakoid-associated phosphatase 38	0.00679525	PC1+0944	-	LT-up
CUST_8467_PI429115894	reCj08489ex_ne:-L-W:isotig08456	AT1G21651	1.37e-77	zinc ion binding	0.00678897	PC1+0945	-	-
CUST_14354_PI429115894	reCj14376ex_ne:-LSW:isotig14343	AT1G28140	8.29e-86	unknown protein; FUNCTIONS IN: molecular function unknown; INVOLVED IN: biological process unknown; LOCATED IN: chloroplast; EXPRESSED IN: 22 plant structures; EXPRESSED DURI	0.00678822	PC1+0946	-	-
CUST_13086_PI429115894	reCj13108ex_ne:-L--:isotig13075	AT3G52820	0	ATPAP22, PAP22 purple acid phosphatase 22	0.00678704	PC1+0947	-	-
CUST_18738_PI429115894	reCj18760ex_ne:----:isotig18727	AT1G16730	3.91e-23	UP6 unknown protein 6	0.00678462	PC1+0948	-	-
CUST_3799_PI429115894	reCj03819ex_ne:MLSW:isotig03793	AT1G68750	0	ATPPC4, PPC4 phosphoenolpyruvate carboxylase 4	0.00677984	PC1+0949	-	-
CUST_6207_PI429115894	reCj06227ex_ne:--SW:isotig06201	AT5G63440	1.72e-140	Protein of unknown function (DUF167)	0.00676701	PC1+0950	-	LT-up
CUST_1765_PI429115894	reCj01785ex_ne:-LSW:isotig01763	AT2G26430	1.38e-142	RCY1, ATRCY1 arginine-rich cyclin 1	0.00676149	PC1+0951	-	LT-up
CUST_5933_PI429115894	reCj05953ex_ne:M-SW:isotig05927	AT3G17670	1.14e-34	tetratricopeptide repeat (TPR)-containing protein	0.00674742	PC1+0952	-	-
CUST_9572_PI429115894	reCj09594ex_ne:M-S-:isotig09561	AT4G22990	0	Major Facilitator Superfamily with SPX (SYG1/Pho81/XPR1) domain-containing protein	0.00674139	PC1+0953	-	LT-up
CUST_8283_PI429115894	reCj08305ex_ne:---W:isotig08272	AT4G22120	0	ERD (early-responsive to dehydration stress) family protein	0.0067392	PC1+0954	-	-
CUST_18058_PI429115894	reCj18080ex_ne:MLSW:isotig18047	-	-	-	0.00673707	PC1+0955	-	-
CUST_6225_PI429115894	reCj06245ex_ne:--S-:isotig06219	AT1G10010	1.01e-58	AAP8, ATAAP8 amino acid permease 8	0.00672305	PC1+0956	SD-up	-
CUST_7128_PI429115894	reCj07148ex_ne:----:isotig07122	-	-	-	0.00670738	PC1+0957	-	-
CUST_2511_PI429115894	reCj02531ex_ne:MLSW:isotig02509	AT1G65910	5.1e-72	anac028, NAC028 NAC domain containing protein 28	0.00670333	PC1+0958	-	-
CUST_4306_PI429115894	reCj04326ex_ne:M--W:isotig04300	AT1G30970	3.53e-57	SUF4 zinc finger (C2H2 type) family protein	0.00670181	PC1+0959	-	LT-up
CUST_8563_PI429115894	reCj08585ex_ne:---W:isotig08552	AT2G25730	0	unknown protein; LOCATED IN: cellular component unknown; EXPRESSED IN: 23 plant structures; EXPRESSED DURING: 14 growth stages.	0.00669809	PC1+0960	-	-
CUST_8689_PI429115894	reCj08711ex_ne:--SW:isotig08678	AT2G40350	1.3e-28	Integrase-type DNA-binding superfamily protein	0.00669499	PC1+0961	-	-
CUST_11761_PI429115894	reCj11783ex_ne:MLSW:isotig11750	AT3G01060	0	unknown protein; Has 640 Blast hits to 638 proteins in 201 species: Archae - 0; Bacteria - 293; Metazoa - 0; Fungi - 71; Plants - 72; Viruses - 0; Other Eukaryotes - 204 (sou	0.00669228	PC1+0962	-	-
CUST_12917_PI429115894	reCj12939ex_ne:-LS-:isotig12906	AT5G03880	3.3e-123	Thioredoxin family protein	0.00668487	PC1+0963	-	-
CUST_200_PI429115894	reCj00200ex_ne:-L--:isotig00178	AT3G53160	8.45e-48	UGT73C7 UDP-glucosyl transferase 73C7	0.00667677	PC1+0964	SD-up	-
CUST_5211_PI429115894	reCj05231ex_ne:-LS-:isotig05205	AT5G05600	1.23e-76	2-oxoglutarate (2OG) and Fe(II)-dependent oxygenase superfamily protein	0.00667278	PC1+0965	-	-
CUST_12205_PI429115894	reCj12227ex_ne:---W:isotig12194	AT5G58510	1.55e-131	unknown protein; FUNCTIONS IN: molecular function unknown; INVOLVED IN: biological process unknown; LOCATED IN: chloroplast; EXPRESSED IN: 23 plant structures; EXPRESSED DURI	0.00666986	PC1+0966	-	LT-up
CUST_12132_PI429115894	reCj12154ex_ne:--SW:isotig12121	AT3G02290	8.3e-32	RING/U-box superfamily protein	0.00665894	PC1+0967	-	-
CUST_8492_PI429115894	reCj08514ex_ne:MLSW:isotig08481	AT1G65430	0	ARI8, ATARI8 IBR domain-containing protein	0.00665491	PC1+0968	-	LT-up
CUST_201_PI429115894	reCj00201ex_ne:----:isotig00179	AT3G53160	4.44e-41	UGT73C7 UDP-glucosyl transferase 73C7	0.00664985	PC1+0969	SD-up	-
CUST_17036_PI429115894	reCj17058ex_ne:----:isotig17025	AT3G54360	7.4e-32	zinc ion binding	0.0066492	PC1+0970	-	-
CUST_11738_PI429115894	reCj11760ex_ne:MLSW:isotig11727	AT1G47710	1.02e-109	Serine protease inhibitor (SERPIN) family protein	0.00664676	PC1+0971	SD-up	-
CUST_14784_PI429115894	reCj14806ex_ne:--S-:isotig14773	AT5G56590	2.21e-87	O-Glycosyl hydrolases family 17 protein	0.00663957	PC1+0972	-	-
CUST_5975_PI429115894	reCj05995ex_ne:--SW:isotig05969	AT3G21150	1.1e-16	BBX32 B-box 32	0.00663527	PC1+0973	-	-
CUST_2322_PI429115894	reCj02342ex_ne:--S-:isotig02320	AT5G60540	8.06e-84	EMB2407, ATPDX2, PDX2 pyridoxine biosynthesis 2	0.00663472	PC1+0974	-	LT-up
CUST_8499_PI429115894	reCj08521ex_ne:MLSW:isotig08488	AT2G39940	0	COI1 RNI-like superfamily protein	0.00663333	PC1+0975	SD-up	-
CUST_14844_PI429115894	reCj14866ex_ne:--SW:isotig14833	AT4G21090	1.36e-69	ATMFDX2, MFDX2 MITOCHONDRIAL FERREDOXIN 2	0.00662437	PC1+0976	-	LT-up
CUST_199_PI429115894	reCj00199ex_ne:-L--:isotig00177	AT2G36780	2.36e-52	UDP-Glycosyltransferase superfamily protein	0.00661793	PC1+0977	SD-up	-
CUST_2950_PI429115894	reCj02970ex_ne:M-SW:isotig02945	AT4G26100	0	CK1, CKL1 casein kinase 1	0.00661787	PC1+0978	-	LT-up
CUST_15487_PI429115894	reCj15509ex_ne:M-SW:isotig15476	AT2G16850	5.77e-160	PIP3B, PIP2;8 plasma membrane intrinsic protein 2;8	0.00661651	PC1+0979	-	-
CUST_3927_PI429115894	reCj03947ex_ne:MLSW:isotig03921	-	-	-	0.00661252	PC1+0980	SD-up	LT-up
CUST_8701_PI429115894	reCj08723ex_ne:--SW:isotig08690	AT3G61710	0	ATATG6, ATG6, BECLIN1, AtBECLIN1 AUTOPHAGY 6	0.00661147	PC1+0981	-	LT-up
CUST_1766_PI429115894	reCj01786ex_ne:--S-:isotig01764	AT2G26430	1.19e-131	RCY1, ATRCY1 arginine-rich cyclin 1	0.00660921	PC1+0982	-	-
CUST_9255_PI429115894	reCj09277ex_ne:-LSW:isotig09244	AT3G04870	0	ZDS, PDE181, SPC1 zeta-carotene desaturase	0.00660555	PC1+0983	-	-
CUST_941_PI429115894	reCj00960ex_ne:M-S-:isotig00938	AT3G53420	3.13e-142	PIP2A, PIP2, PIP2;1 plasma membrane intrinsic protein 2A	0.00660229	PC1+0984	-	-
CUST_13819_PI429115894	reCj13841ex_ne:---W:isotig13808	AT3G18290	1.73e-148	EMB2454, BTS zinc finger protein-related	0.00660132	PC1+0985	-	-
CUST_9853_PI429115894	reCj09875ex_ne:MLSW:isotig09842	AT5G35220	0	EGY1 Peptidase M50 family protein	0.00659611	PC1+0986	-	-
CUST_940_PI429115894	reCj00959ex_ne:M---:isotig00937	AT3G53420	3.48e-142	PIP2A, PIP2, PIP2;1 plasma membrane intrinsic protein 2A	0.00659057	PC1+0987	-	-
CUST_2183_PI429115894	reCj02203ex_ne:----:isotig02181	AT1G69550	2.71e-46	disease resistance protein (TIR-NBS-LRR class)	0.00658432	PC1+0988	SD-up	-
CUST_7129_PI429115894	reCj07149ex_ne:----:isotig07123	AT1G22540	5.34e-21	Major facilitator superfamily protein	0.00657916	PC1+0989	SD-up	-
CUST_15172_PI429115894	reCj15194ex_ne:---W:isotig15161	AT4G39700	6.85e-47	Heavy metal transport/detoxification superfamily protein	0.00657714	PC1+0990	-	-
CUST_3385_PI429115894	reCj03405ex_ne:---W:isotig03380	AT1G52800	4.25e-44	2-oxoglutarate (2OG) and Fe(II)-dependent oxygenase superfamily protein	0.00657018	PC1+0991	-	-
CUST_2324_PI429115894	reCj02344ex_ne:----:isotig02322	AT5G60540	4.19e-84	EMB2407, ATPDX2, PDX2 pyridoxine biosynthesis 2	0.00656103	PC1+0992	-	LT-up
CUST_2185_PI429115894	reCj02205ex_ne:---W:isotig02183	AT1G69550	7.01e-45	disease resistance protein (TIR-NBS-LRR class)	0.00655289	PC1+0993	SD-up	-
CUST_4896_PI429115894	reCj04916ex_ne:-LSW:isotig04890	AT2G39510	4.56e-72	nodulin MtN21 /EamA-like transporter family protein	0.00654839	PC1+0994	SD-up	LT-up
CUST_13051_PI429115894	reCj13073ex_ne:-LS-:isotig13040	AT2G23150	9.63e-166	NRAMP3, ATNRAMP3 natural resistance-associated macrophage protein 3	0.00654347	PC1+0995	-	-
CUST_20132_PI429115894	reCj20154ex_ne:----:isotig20121	AT3G10840	1.73e-67	alpha/beta-Hydrolases superfamily protein	0.00654116	PC1+0996	-	LT-up
CUST_13285_PI429115894	reCj13307ex_ne:M-SW:isotig13274	AT4G11410	1.39e-133	NAD(P)-binding Rossmann-fold superfamily protein	0.00653545	PC1+0997	-	LT-up
CUST_4895_PI429115894	reCj04915ex_ne:---W:isotig04889	AT4G30420	1.04e-50	nodulin MtN21 /EamA-like transporter family protein	0.00653462	PC1+0998	SD-up	LT-up
CUST_13797_PI429115894	reCj13819ex_ne:MLSW:isotig13786	AT2G37110	1.15e-105	PLAC8 family protein	0.0065343	PC1+0999	-	LT-up
CUST_2184_PI429115894	reCj02204ex_ne:--SW:isotig02182	AT1G69550	1.5e-52	disease resistance protein (TIR-NBS-LRR class)	0.00652426	PC1+1000	SD-up	-

## Sheet: PC-
ProbeName	SEQ_ID	Arabi_ID	e-value	Discription	PC1 score	ranking	SD-down	LT-down
CUST_1169_PI429115894	reCj01188ex_ne:ML-W:isotig01166	AT3G17390	0	MTO3, SAMS3, MAT4 S-adenosylmethionine synthetase family protein	-0.0218551	PC1-0478	SD-down	LT-down
CUST_1170_PI429115894	reCj01189ex_ne:ML-W:isotig01167	AT3G17390	0	MTO3, SAMS3, MAT4 S-adenosylmethionine synthetase family protein	-0.021917	PC1-0474	SD-down	LT-down
CUST_11989_PI429115894	reCj12011ex_ne:---W:isotig11978	-	-	-	-0.019679	PC1-0555	SD-down	LT-down
CUST_12923_PI429115894	reCj12945ex_ne:-LSW:isotig12912	AT2G16850	9.8e-165	PIP3B, PIP2;8 plasma membrane intrinsic protein 2;8	-0.0130126	PC1-0839	SD-down	LT-down
CUST_14499_PI429115894	reCj14521ex_ne:MLSW:isotig14488	-	-	-	-0.0195461	PC1-0562	SD-down	LT-down
CUST_15387_PI429115894	reCj15409ex_ne:MLS-:isotig15376	AT3G07090	1.04e-103	PPPDE putative thiol peptidase family protein	-0.0110696	PC1-0998	SD-down	LT-down
CUST_15840_PI429115894	reCj15862ex_ne:MLSW:isotig15829	AT3G16330	1.06e-14	unknown protein; BEST Arabidopsis thaliana protein match is: unknown protein (TAIR:AT1G52140.1); Has 109 Blast hits to 109 proteins in 16 species: Archae - 0; Bacteria - 0; M	-0.0251777	PC1-0358	SD-down	LT-down
CUST_16418_PI429115894	reCj16440ex_ne:--S-:isotig16407	-	-	-	-0.0143401	PC1-0754	SD-down	LT-down
CUST_16900_PI429115894	reCj16922ex_ne:--S-:isotig16889	-	-	-	-0.0293664	PC1-0242	SD-down	LT-down
CUST_18302_PI429115894	reCj18324ex_ne:----:isotig18291	AT1G05680	9.3e-59	UGT74E2 Uridine diphosphate glycosyltransferase 74E2	-0.0256373	PC1-0337	SD-down	LT-down
CUST_18606_PI429115894	reCj18628ex_ne:---W:isotig18595	AT1G75560	7.6e-85	zinc knuckle (CCHC-type) family protein	-0.0118587	PC1-0930	SD-down	LT-down
CUST_20699_PI429115894	reCj20721ex_ne:--SW:isotig20688	-	-	-	-0.0122291	PC1-0893	SD-down	LT-down
CUST_20748_PI429115894	reCj20770ex_ne:----:isotig20737	AT2G41475	3.44e-10	Embryo-specific protein 3, (ATS3)	-0.0318079	PC1-0187	SD-down	LT-down
CUST_2705_PI429115894	reCj02725ex_ne:ML-W:isotig02703	AT2G30933	4.06e-31	Carbohydrate-binding X8 domain superfamily protein	-0.0222578	PC1-0449	SD-down	LT-down
CUST_4983_PI429115894	reCj05003ex_ne:-L--:isotig04977	AT1G73880	2.15e-95	UGT89B1 UDP-glucosyl transferase 89B1	-0.0118435	PC1-0933	SD-down	LT-down
CUST_6116_PI429115894	reCj06136ex_ne:MLSW:isotig06110	-	-	-	-0.0179923	PC1-0608	SD-down	LT-down
CUST_637_PI429115894	reCj00654ex_ne:---W:isotig00632	AT3G50950	2.11e-46	ZAR1 HOPZ-ACTIVATED RESISTANCE 1	-0.011671	PC1-0942	SD-down	LT-down
CUST_645_PI429115894	reCj00662ex_ne:---W:isotig00640	AT5G35450	1.15e-09	Disease resistance protein (CC-NBS-LRR class) family	-0.0118545	PC1-0931	SD-down	LT-down
CUST_646_PI429115894	reCj00663ex_ne:---W:isotig00641	-	-	-	-0.0117846	PC1-0936	SD-down	LT-down
CUST_6715_PI429115894	reCj06735ex_ne:----:isotig06709	-	-	-	-0.0301099	PC1-0222	SD-down	LT-down
CUST_7833_PI429115894	reCj07855ex_ne:M---:isotig07822	AT3G28770	1.81e-08	Protein of unknown function (DUF1216)	-0.0225679	PC1-0438	SD-down	LT-down
CUST_8148_PI429115894	reCj08170ex_ne:MLSW:isotig08137	AT1G48480	0	RKL1 receptor-like kinase 1	-0.023251	PC1-0410	SD-down	LT-down
CUST_10035_PI429115894	reCj10057ex_ne:--SW:isotig10024	AT5G13750	2.47e-146	ZIFL1 zinc induced facilitator-like 1	-0.0266394	PC1-0303	SD-down	-
CUST_10042_PI429115894	reCj10064ex_ne:--SW:isotig10031	AT1G68920	7.66e-49	basic helix-loop-helix (bHLH) DNA-binding superfamily protein	-0.0153116	PC1-0692	SD-down	-
CUST_10199_PI429115894	reCj10221ex_ne:-L-W:isotig10188	AT5G06390	2.82e-121	FLA17 FASCICLIN-like arabinogalactan protein 17 precursor	-0.0209684	PC1-0515	SD-down	-
CUST_10219_PI429115894	reCj10241ex_ne:MLS-:isotig10208	AT1G06070	2.41e-106	Basic-leucine zipper (bZIP) transcription factor family protein	-0.015102	PC1-0699	SD-down	-
CUST_10233_PI429115894	reCj10255ex_ne:-L-W:isotig10222	AT3G21190	3.18e-125	O-fucosyltransferase family protein	-0.0248642	PC1-0372	SD-down	-
CUST_10269_PI429115894	reCj10291ex_ne:-L--:isotig10258	AT5G25830	6.67e-60	GATA12 GATA transcription factor 12	-0.0175389	PC1-0630	SD-down	-
CUST_10274_PI429115894	reCj10296ex_ne:-L--:isotig10263	AT5G60700	0	glycosyltransferase family protein 2	-0.0306604	PC1-0210	SD-down	-
CUST_10383_PI429115894	reCj10405ex_ne:-L-W:isotig10372	AT4G38660	3.34e-93	Pathogenesis-related thaumatin superfamily protein	-0.0157325	PC1-0680	SD-down	-
CUST_10421_PI429115894	reCj10443ex_ne:MLSW:isotig10410	AT4G14960	0	TUA6 Tubulin/FtsZ family protein	-0.0169235	PC1-0642	SD-down	-
CUST_10441_PI429115894	reCj10463ex_ne:----:isotig10430	AT5G23400	3.62e-155	Leucine-rich repeat (LRR) family protein	-0.0219283	PC1-0473	SD-down	-
CUST_10455_PI429115894	reCj10477ex_ne:---W:isotig10444	AT5G56590	0	O-Glycosyl hydrolases family 17 protein	-0.0112407	PC1-0977	SD-down	-
CUST_10464_PI429115894	reCj10486ex_ne:ML--:isotig10453	AT1G68530	0	CUT1, POP1, CER6, G2, KCS6 3-ketoacyl-CoA synthase 6	-0.0182993	PC1-0601	SD-down	-
CUST_10472_PI429115894	reCj10494ex_ne:M---:isotig10461	AT5G18460	6.83e-177	Protein of Unknown Function (DUF239)	-0.0195944	PC1-0558	SD-down	-
CUST_10496_PI429115894	reCj10518ex_ne:---W:isotig10485	AT5G67210	7.1e-81	Protein of unknown function (DUF579)	-0.0280472	PC1-0272	SD-down	-
CUST_10522_PI429115894	reCj10544ex_ne:MLSW:isotig10511	AT1G77380	0	AAP3, ATAAP3 amino acid permease 3	-0.0205773	PC1-0529	SD-down	-
CUST_10607_PI429115894	reCj10629ex_ne:MLS-:isotig10596	AT1G12570	2.27e-178	Glucose-methanol-choline (GMC) oxidoreductase family protein	-0.0540108	PC1-0003	SD-down	-
CUST_10671_PI429115894	reCj10693ex_ne:-LSW:isotig10660	AT1G70710	0	ATGH9B1, CEL1, GH9B1 glycosyl hydrolase 9B1	-0.0467223	PC1-0014	SD-down	-
CUST_10679_PI429115894	reCj10701ex_ne:MLS-:isotig10668	AT4G23850	0	LACS4 AMP-dependent synthetase and ligase family protein	-0.0259506	PC1-0326	SD-down	-
CUST_10705_PI429115894	reCj10727ex_ne:-L-W:isotig10694	AT5G62550	1.38e-22	unknown protein; FUNCTIONS IN: molecular function unknown; INVOLVED IN: biological process unknown; LOCATED IN: plasma membrane; EXPRESSED IN: 17 plant structures; EXPRESSED	-0.0142321	PC1-0757	SD-down	-
CUST_10797_PI429115894	reCj10819ex_ne:-L-W:isotig10786	AT3G09020	2.57e-95	alpha 1,4-glycosyltransferase family protein	-0.0145848	PC1-0725	SD-down	-
CUST_10807_PI429115894	reCj10829ex_ne:MLSW:isotig10796	AT2G45470	2.49e-114	FLA8, AGP8 FASCICLIN-like arabinogalactan protein 8	-0.016626	PC1-0651	SD-down	-
CUST_10808_PI429115894	reCj10830ex_ne:----:isotig10797	AT1G47740	4.24e-97	PPPDE putative thiol peptidase family protein	-0.0202259	PC1-0537	SD-down	-
CUST_10834_PI429115894	reCj10856ex_ne:-L--:isotig10823	AT3G19540	8.7e-115	Protein of unknown function (DUF620)	-0.022991	PC1-0423	SD-down	-
CUST_10839_PI429115894	reCj10861ex_ne:MLSW:isotig10828	AT1G01090	0	PDH-E1 ALPHA pyruvate dehydrogenase E1 alpha	-0.0143836	PC1-0748	SD-down	-
CUST_10888_PI429115894	reCj10910ex_ne:ML-W:isotig10877	AT5G23860	0	TUB8 tubulin beta 8	-0.0206528	PC1-0526	SD-down	-
CUST_10923_PI429115894	reCj10945ex_ne:M---:isotig10912	AT2G26640	0	KCS11 3-ketoacyl-CoA synthase 11	-0.0180416	PC1-0607	SD-down	-
CUST_10925_PI429115894	reCj10947ex_ne:MLSW:isotig10914	AT4G24780	0	Pectin lyase-like superfamily protein	-0.0264822	PC1-0310	SD-down	-
CUST_10982_PI429115894	reCj11004ex_ne:-L--:isotig10971	AT2G26640	1.15e-144	KCS11 3-ketoacyl-CoA synthase 11	-0.0299249	PC1-0233	SD-down	-
CUST_10985_PI429115894	reCj11007ex_ne:MLSW:isotig10974	AT3G02230	0	RGP1, ATRGP1 reversibly glycosylated polypeptide 1	-0.0115159	PC1-0953	SD-down	-
CUST_11027_PI429115894	reCj11049ex_ne:MLSW:isotig11016	AT5G08370	4.58e-178	AtAGAL2, AGAL2 alpha-galactosidase 2	-0.0131286	PC1-0830	SD-down	-
CUST_11031_PI429115894	reCj11053ex_ne:--S-:isotig11020	AT3G50150	8.26e-15	Plant protein of unknown function (DUF247)	-0.0339178	PC1-0140	SD-down	-
CUST_11060_PI429115894	reCj11082ex_ne:---W:isotig11049	AT4G29720	2.9e-150	ATPAO5, PAO5 polyamine oxidase 5	-0.0166078	PC1-0652	SD-down	-
CUST_11102_PI429115894	reCj11124ex_ne:-L-W:isotig11091	AT3G12060	1.89e-101	TBL1 Plant protein of unknown function (DUF828)	-0.0365681	PC1-0090	SD-down	-
CUST_11136_PI429115894	reCj11158ex_ne:MLSW:isotig11125	AT5G62700	0	TUB3 tubulin beta chain 3	-0.0115684	PC1-0947	SD-down	-
CUST_11167_PI429115894	reCj11189ex_ne:-L-W:isotig11156	AT5G64570	0	XYL4, ATBXL4 beta-D-xylosidase 4	-0.0268956	PC1-0292	SD-down	-
CUST_11202_PI429115894	reCj11224ex_ne:M---:isotig11191	AT4G39010	0	AtGH9B18, GH9B18 glycosyl hydrolase 9B18	-0.0128631	PC1-0851	SD-down	-
CUST_11205_PI429115894	reCj11227ex_ne:ML-W:isotig11194	AT2G03200	5e-112	Eukaryotic aspartyl protease family protein	-0.0127907	PC1-0856	SD-down	-
CUST_1123_PI429115894	reCj01142ex_ne:--SW:isotig01120	AT5G53880	4.19e-06	unknown protein; FUNCTIONS IN: molecular function unknown; INVOLVED IN: biological process unknown; LOCATED IN: mitochondrion, plasma membrane; EXPRESSED IN: 23 plant structu	-0.0132814	PC1-0823	SD-down	-
CUST_11230_PI429115894	reCj11252ex_ne:-L-W:isotig11219	AT4G13710	0	Pectin lyase-like superfamily protein	-0.0410687	PC1-0036	SD-down	-
CUST_11231_PI429115894	reCj11253ex_ne:-L--:isotig11220	AT4G24780	0	Pectin lyase-like superfamily protein	-0.0387363	PC1-0062	SD-down	-
CUST_1124_PI429115894	reCj01143ex_ne:---W:isotig01121	AT5G53880	2.29e-06	unknown protein; FUNCTIONS IN: molecular function unknown; INVOLVED IN: biological process unknown; LOCATED IN: mitochondrion, plasma membrane; EXPRESSED IN: 23 plant structu	-0.0132652	PC1-0824	SD-down	-
CUST_11277_PI429115894	reCj11299ex_ne:---W:isotig11266	AT5G15630	0	COBL4, IRX6 COBRA-like extracellular glycosyl-phosphatidyl inositol-anchored protein family	-0.0347005	PC1-0128	SD-down	-
CUST_11418_PI429115894	reCj11440ex_ne:MLSW:isotig11407	AT1G50010	0	TUA2 tubulin alpha-2 chain	-0.0136926	PC1-0798	SD-down	-
CUST_11444_PI429115894	reCj11466ex_ne:-L-W:isotig11433	AT4G02290	0	AtGH9B13, GH9B13 glycosyl hydrolase 9B13	-0.0270601	PC1-0288	SD-down	-
CUST_11448_PI429115894	reCj11470ex_ne:MLS-:isotig11437	AT1G01120	1.94e-123	KCS1 3-ketoacyl-CoA synthase 1	-0.0398257	PC1-0046	SD-down	-
CUST_11456_PI429115894	reCj11478ex_ne:----:isotig11445	AT3G57380	4.55e-121	Glycosyltransferase family 61 protein	-0.0299909	PC1-0228	SD-down	-
CUST_11483_PI429115894	reCj11505ex_ne:---W:isotig11472	AT5G24318	1.77e-126	O-Glycosyl hydrolases family 17 protein	-0.0336096	PC1-0148	SD-down	-
CUST_11497_PI429115894	reCj11519ex_ne:---W:isotig11486	AT4G26330	1.66e-159	UNE17, ATSBT3.18 Subtilisin-like serine endopeptidase family protein	-0.020941	PC1-0517	SD-down	-
CUST_11506_PI429115894	reCj11528ex_ne:----:isotig11495	AT3G04910	5.19e-08	WNK1, ZIK4 with no lysine (K) kinase 1	-0.0234242	PC1-0407	SD-down	-
CUST_11508_PI429115894	reCj11530ex_ne:-LSW:isotig11497	AT5G65980	2.05e-115	Auxin efflux carrier family protein	-0.0319728	PC1-0183	SD-down	-
CUST_11520_PI429115894	reCj11542ex_ne:M---:isotig11509	AT5G21105	0	Plant L-ascorbate oxidase	-0.0364828	PC1-0093	SD-down	-
CUST_11557_PI429115894	reCj11579ex_ne:-LSW:isotig11546	AT5G09810	0	ACT7 actin 7	-0.0266006	PC1-0305	SD-down	-
CUST_11573_PI429115894	reCj11595ex_ne:----:isotig11562	AT5G60900	6.96e-98	RLK1 receptor-like protein kinase 1	-0.0119808	PC1-0925	SD-down	-
CUST_11580_PI429115894	reCj11602ex_ne:-L--:isotig11569	AT3G25700	7.11e-97	Eukaryotic aspartyl protease family protein	-0.0291523	PC1-0252	SD-down	-
CUST_11614_PI429115894	reCj11636ex_ne:-LS-:isotig11603	AT5G23940	2.49e-134	EMB3009, PEL3, DCR HXXXD-type acyl-transferase family protein	-0.025242	PC1-0355	SD-down	-
CUST_1166_PI429115894	reCj01185ex_ne:ML-W:isotig01163	AT3G17390	0	MTO3, SAMS3, MAT4 S-adenosylmethionine synthetase family protein	-0.0217019	PC1-0482	SD-down	-
CUST_11664_PI429115894	reCj11686ex_ne:-LSW:isotig11653	AT3G05390	2.78e-89	FUNCTIONS IN: molecular function unknown; INVOLVED IN: biological process unknown; LOCATED IN: mitochondrion; EXPRESSED IN: 15 plant structures; EXPRESSED DURING: 7 growth st	-0.0128686	PC1-0850	SD-down	-
CUST_11727_PI429115894	reCj11749ex_ne:M-S-:isotig11716	-	-	-	-0.0381218	PC1-0068	SD-down	-
CUST_11733_PI429115894	reCj11755ex_ne:----:isotig11722	AT3G06778	1.78e-19	Chaperone DnaJ-domain superfamily protein	-0.0172388	PC1-0637	SD-down	-
CUST_11792_PI429115894	reCj11814ex_ne:-L-W:isotig11781	AT4G01130	3.34e-89	GDSL-like Lipase/Acylhydrolase superfamily protein	-0.0388652	PC1-0060	SD-down	-
CUST_11828_PI429115894	reCj11850ex_ne:---W:isotig11817	AT5G43470	2.48e-37	RPP8, HRT, RCY1 Disease resistance protein (CC-NBS-LRR class) family	-0.0113894	PC1-0961	SD-down	-
CUST_11898_PI429115894	reCj11920ex_ne:---W:isotig11887	AT3G30180	6.11e-178	CYP85A2, BR6OX2 brassinosteroid-6-oxidase 2	-0.0145692	PC1-0726	SD-down	-
CUST_12002_PI429115894	reCj12024ex_ne:ML-W:isotig11991	AT3G17390	0	MTO3, SAMS3, MAT4 S-adenosylmethionine synthetase family protein	-0.0203681	PC1-0533	SD-down	-
CUST_12044_PI429115894	reCj12066ex_ne:---W:isotig12033	AT4G13710	0	Pectin lyase-like superfamily protein	-0.0263505	PC1-0315	SD-down	-
CUST_12157_PI429115894	reCj12179ex_ne:-LSW:isotig12146	AT4G28100	5.96e-87	unknown protein; FUNCTIONS IN: molecular function unknown; INVOLVED IN: biological process unknown; LOCATED IN: anchored to plasma membrane, anchored to membrane; EXPRESSED I	-0.0179164	PC1-0613	SD-down	-
CUST_12184_PI429115894	reCj12206ex_ne:-L--:isotig12173	AT2G36780	1.17e-67	UDP-Glycosyltransferase superfamily protein	-0.0207524	PC1-0522	SD-down	-
CUST_12187_PI429115894	reCj12209ex_ne:ML-W:isotig12176	AT3G62390	1.36e-95	TBL6 TRICHOME BIREFRINGENCE-LIKE 6	-0.0384871	PC1-0065	SD-down	-
CUST_12200_PI429115894	reCj12222ex_ne:----:isotig12189	AT2G22900	1.6e-142	Galactosyl transferase GMA12/MNN10 family protein	-0.0135769	PC1-0805	SD-down	-
CUST_12201_PI429115894	reCj12223ex_ne:MLS-:isotig12190	AT5G33370	3.45e-138	GDSL-like Lipase/Acylhydrolase superfamily protein	-0.0391762	PC1-0054	SD-down	-
CUST_12209_PI429115894	reCj12231ex_ne:M--W:isotig12198	AT5G42240	0	scpl42 serine carboxypeptidase-like 42	-0.011524	PC1-0952	SD-down	-
CUST_12261_PI429115894	reCj12283ex_ne:MLS-:isotig12250	AT4G29250	8.66e-65	HXXXD-type acyl-transferase family protein	-0.0237654	PC1-0400	SD-down	-
CUST_12269_PI429115894	reCj12291ex_ne:---W:isotig12258	AT4G39050	4.15e-58	Kinesin motor family protein	-0.0312499	PC1-0196	SD-down	-
CUST_12277_PI429115894	reCj12299ex_ne:ML--:isotig12266	AT4G36250	0	ALDH3F1 aldehyde dehydrogenase 3F1	-0.0199675	PC1-0543	SD-down	-
CUST_12329_PI429115894	reCj12351ex_ne:--SW:isotig12318	-	-	-	-0.0253906	PC1-0347	SD-down	-
CUST_12347_PI429115894	reCj12369ex_ne:ML-W:isotig12336	AT5G23860	0	TUB8 tubulin beta 8	-0.0256794	PC1-0334	SD-down	-
CUST_12382_PI429115894	reCj12404ex_ne:-L-W:isotig12371	AT5G09810	0	ACT7 actin 7	-0.035818	PC1-0102	SD-down	-
CUST_12383_PI429115894	reCj12405ex_ne:---W:isotig12372	AT1G75290	4.79e-119	NAD(P)-binding Rossmann-fold superfamily protein	-0.040508	PC1-0042	SD-down	-
CUST_12399_PI429115894	reCj12421ex_ne:---W:isotig12388	-	-	-	-0.0287263	PC1-0260	SD-down	-
CUST_12548_PI429115894	reCj12570ex_ne:---W:isotig12537	AT5G57090	3.59e-119	EIR1, WAV6, ATPIN2, PIN2, AGR, AGR1 Auxin efflux carrier family protein	-0.0227976	PC1-0428	SD-down	-
CUST_12565_PI429115894	reCj12587ex_ne:MLSW:isotig12554	AT5G03810	7.77e-139	GDSL-like Lipase/Acylhydrolase family protein	-0.0184952	PC1-0591	SD-down	-
CUST_12585_PI429115894	reCj12607ex_ne:---W:isotig12574	AT4G10840	6.33e-133	Tetratricopeptide repeat (TPR)-like superfamily protein	-0.0249143	PC1-0370	SD-down	-
CUST_12593_PI429115894	reCj12615ex_ne:ML-W:isotig12582	AT1G52760	8.02e-157	LysoPL2 lysophospholipase 2	-0.0129833	PC1-0843	SD-down	-
CUST_12623_PI429115894	reCj12645ex_ne:----:isotig12612	AT3G12060	1.88e-119	TBL1 Plant protein of unknown function (DUF828)	-0.0247642	PC1-0376	SD-down	-
CUST_12627_PI429115894	reCj12649ex_ne:MLSW:isotig12616	AT3G49750	1.91e-92	AtRLP44, RLP44 receptor like protein 44	-0.0149151	PC1-0706	SD-down	-
CUST_12693_PI429115894	reCj12715ex_ne:----:isotig12682	AT5G28150	2.44e-70	Plant protein of unknown function (DUF868)	-0.0286245	PC1-0262	SD-down	-
CUST_12730_PI429115894	reCj12752ex_ne:-L-W:isotig12719	AT1G12570	6.44e-97	Glucose-methanol-choline (GMC) oxidoreductase family protein	-0.0250233	PC1-0367	SD-down	-
CUST_12797_PI429115894	reCj12819ex_ne:-L-W:isotig12786	AT3G61750	1.12e-80	Cytochrome b561/ferric reductase transmembrane with DOMON related domain	-0.0170439	PC1-0639	SD-down	-
CUST_12800_PI429115894	reCj12822ex_ne:-LSW:isotig12789	AT3G20500	0	ATPAP18, PAP18 purple acid phosphatase 18	-0.0149268	PC1-0705	SD-down	-
CUST_12889_PI429115894	reCj12911ex_ne:---W:isotig12878	AT2G36710	8.95e-93	Pectin lyase-like superfamily protein	-0.0242491	PC1-0390	SD-down	-
CUST_12930_PI429115894	reCj12952ex_ne:MLS-:isotig12919	AT3G04290	3.22e-122	ATLTL1, LTL1 Li-tolerant lipase 1	-0.0414932	PC1-0032	SD-down	-
CUST_12956_PI429115894	reCj12978ex_ne:MLS-:isotig12945	AT2G15230	1.88e-93	ATLIP1, LIP1 lipase 1	-0.0430589	PC1-0023	SD-down	-
CUST_12976_PI429115894	reCj12998ex_ne:--SW:isotig12965	-	-	-	-0.0184499	PC1-0593	SD-down	-
CUST_13148_PI429115894	reCj13170ex_ne:MLSW:isotig13137	AT2G39700	7.22e-151	ATEXPA4, ATEXP4, ATHEXP ALPHA 1.6, EXPA4 expansin A4	-0.0179585	PC1-0612	SD-down	-
CUST_13220_PI429115894	reCj13242ex_ne:ML--:isotig13209	AT5G01210	6.65e-97	HXXXD-type acyl-transferase family protein	-0.0136322	PC1-0803	SD-down	-
CUST_13238_PI429115894	reCj13260ex_ne:-L-W:isotig13227	AT4G38690	1.19e-135	PLC-like phosphodiesterases superfamily protein	-0.0231869	PC1-0413	SD-down	-
CUST_13241_PI429115894	reCj13263ex_ne:ML--:isotig13230	AT4G28100	7.91e-92	unknown protein; FUNCTIONS IN: molecular function unknown; INVOLVED IN: biological process unknown; LOCATED IN: anchored to plasma membrane, anchored to membrane; EXPRESSED I	-0.0181063	PC1-0606	SD-down	-
CUST_13291_PI429115894	reCj13313ex_ne:M-SW:isotig13280	AT3G27060	0	TSO2, ATTSO2 Ferritin/ribonucleotide reductase-like family protein	-0.0396389	PC1-0047	SD-down	-
CUST_13306_PI429115894	reCj13328ex_ne:---W:isotig13295	AT1G53300	1.74e-103	TTL1 tetratricopetide-repeat thioredoxin-like 1	-0.0186918	PC1-0584	SD-down	-
CUST_13321_PI429115894	reCj13343ex_ne:MLSW:isotig13310	AT1G05260	8.2e-137	RCI3, RCI3A Peroxidase superfamily protein	-0.028306	PC1-0266	SD-down	-
CUST_13334_PI429115894	reCj13356ex_ne:MLSW:isotig13323	AT1G11545	1.22e-133	XTH8 xyloglucan endotransglucosylase/hydrolase 8	-0.0415965	PC1-0031	SD-down	-
CUST_13340_PI429115894	reCj13362ex_ne:MLSW:isotig13329	AT4G37800	4.41e-141	XTH7 xyloglucan endotransglucosylase/hydrolase 7	-0.0468667	PC1-0012	SD-down	-
CUST_13350_PI429115894	reCj13372ex_ne:ML--:isotig13339	AT5G25460	3.14e-171	Protein of unknown function, DUF642	-0.0341461	PC1-0135	SD-down	-
CUST_13361_PI429115894	reCj13383ex_ne:MLSW:isotig13350	AT3G06060	2.81e-36	NAD(P)-binding Rossmann-fold superfamily protein	-0.017747	PC1-0621	SD-down	-
CUST_13373_PI429115894	reCj13395ex_ne:MLSW:isotig13362	AT1G02180	2.92e-33	ferredoxin-related	-0.0137465	PC1-0791	SD-down	-
CUST_1341_PI429115894	reCj01361ex_ne:---W:isotig01339	-	-	-	-0.0299318	PC1-0231	SD-down	-
CUST_1342_PI429115894	reCj01362ex_ne:---W:isotig01340	-	-	-	-0.0302654	PC1-0220	SD-down	-
CUST_1345_PI429115894	reCj01365ex_ne:-L-W:isotig01343	-	-	-	-0.0304535	PC1-0215	SD-down	-
CUST_13497_PI429115894	reCj13519ex_ne:ML-W:isotig13486	AT4G28100	2.96e-100	unknown protein; FUNCTIONS IN: molecular function unknown; INVOLVED IN: biological process unknown; LOCATED IN: anchored to plasma membrane, anchored to membrane; EXPRESSED I	-0.0224176	PC1-0444	SD-down	-
CUST_13613_PI429115894	reCj13635ex_ne:ML-W:isotig13602	AT2G23810	7.65e-96	TET8 tetraspanin8	-0.0253335	PC1-0351	SD-down	-
CUST_13622_PI429115894	reCj13644ex_ne:-LS-:isotig13611	AT4G30470	5.24e-96	NAD(P)-binding Rossmann-fold superfamily protein	-0.0245905	PC1-0380	SD-down	-
CUST_13733_PI429115894	reCj13755ex_ne:----:isotig13722	AT2G22490	2.1e-52	CYCD2;1, ATCYCD2;1 Cyclin D2;1	-0.032377	PC1-0173	SD-down	-
CUST_13745_PI429115894	reCj13767ex_ne:-L--:isotig13734	AT3G62390	4.31e-89	TBL6 TRICHOME BIREFRINGENCE-LIKE 6	-0.0258852	PC1-0328	SD-down	-
CUST_13762_PI429115894	reCj13784ex_ne:----:isotig13751	AT2G37330	3.16e-125	ALS3 aluminum sensitive 3	-0.0117152	PC1-0938	SD-down	-
CUST_13778_PI429115894	reCj13800ex_ne:MLSW:isotig13767	AT2G04780	1.86e-33	FLA7 FASCICLIN-like arabinoogalactan 7	-0.0197699	PC1-0551	SD-down	-
CUST_13825_PI429115894	reCj13847ex_ne:-LS-:isotig13814	AT4G01130	2.83e-83	GDSL-like Lipase/Acylhydrolase superfamily protein	-0.0190631	PC1-0571	SD-down	-
CUST_13890_PI429115894	reCj13912ex_ne:---W:isotig13879	AT1G10200	1.17e-92	WLIM1 GATA type zinc finger transcription factor family protein	-0.0300194	PC1-0226	SD-down	-
CUST_13931_PI429115894	reCj13953ex_ne:-L--:isotig13920	AT1G65450	4.75e-54	HXXXD-type acyl-transferase family protein	-0.038981	PC1-0056	SD-down	-
CUST_13940_PI429115894	reCj13962ex_ne:M---:isotig13929	AT2G33510	6.61e-11	CONTAINS InterPro DOMAIN/s: WW/Rsp5/WWP (InterPro:IPR001202); BEST Arabidopsis thaliana protein match is: unknown protein (TAIR:AT1G28070.1); Has 3898 Blast hits to 1138 prot	-0.0251872	PC1-0357	SD-down	-
CUST_13963_PI429115894	reCj13985ex_ne:-L--:isotig13952	AT1G29195	6.53e-36	unknown protein; FUNCTIONS IN: molecular function unknown; INVOLVED IN: biological process unknown; LOCATED IN: chloroplast; EXPRESSED IN: 13 plant structures; EXPRESSED DURI	-0.0191107	PC1-0570	SD-down	-
CUST_14008_PI429115894	reCj14030ex_ne:ML--:isotig13997	AT5G53390	3.94e-62	O-acyltransferase (WSD1-like) family protein	-0.0330251	PC1-0160	SD-down	-
CUST_14040_PI429115894	reCj14062ex_ne:ML-W:isotig14029	AT2G16850	3.44e-154	PIP3B, PIP2;8 plasma membrane intrinsic protein 2;8	-0.0255225	PC1-0341	SD-down	-
CUST_14103_PI429115894	reCj14125ex_ne:-L--:isotig14092	AT1G25510	4.99e-140	Eukaryotic aspartyl protease family protein	-0.0306572	PC1-0211	SD-down	-
CUST_14141_PI429115894	reCj14163ex_ne:---W:isotig14130	-	-	-	-0.0251667	PC1-0360	SD-down	-
CUST_14220_PI429115894	reCj14242ex_ne:-L-W:isotig14209	AT4G04930	1.47e-179	DES-1-LIKE fatty acid desaturase family protein	-0.0335868	PC1-0149	SD-down	-
CUST_14230_PI429115894	reCj14252ex_ne:---W:isotig14219	-	-	-	-0.0216716	PC1-0484	SD-down	-
CUST_14241_PI429115894	reCj14263ex_ne:-L--:isotig14230	AT1G69530	9.24e-132	ATEXPA1, EXP1, AT-EXP1, ATEXP1, ATHEXP ALPHA 1.2, EXPA1 expansin A1	-0.0457575	PC1-0017	SD-down	-
CUST_14274_PI429115894	reCj14296ex_ne:MLSW:isotig14263	AT2G48130	1.89e-14	Bifunctional inhibitor/lipid-transfer protein/seed storage 2S albumin superfamily protein	-0.0127149	PC1-0862	SD-down	-
CUST_14296_PI429115894	reCj14318ex_ne:ML-W:isotig14285	AT1G05850	1.37e-102	POM1, ERH2, ELP1, CTL1, ELP, HOT2, ATCTL1 Chitinase family protein	-0.0481346	PC1-0009	SD-down	-
CUST_14323_PI429115894	reCj14345ex_ne:---W:isotig14312	AT3G54260	7.38e-112	TBL36 TRICHOME BIREFRINGENCE-LIKE 36	-0.0338751	PC1-0142	SD-down	-
CUST_14346_PI429115894	reCj14368ex_ne:M--W:isotig14335	AT5G42500	4.24e-26	Disease resistance-responsive (dirigent-like protein) family protein	-0.0179737	PC1-0610	SD-down	-
CUST_14361_PI429115894	reCj14383ex_ne:----:isotig14350	AT1G55910	1.62e-95	ZIP11 zinc transporter 11 precursor	-0.0215433	PC1-0493	SD-down	-
CUST_14439_PI429115894	reCj14461ex_ne:-L-W:isotig14428	AT1G26770	8.03e-141	ATEXPA10, AT-EXP10, ATEXP10, ATHEXP ALPHA 1.1, EXP10, EXPA10 expansin A10	-0.017881	PC1-0616	SD-down	-
CUST_14464_PI429115894	reCj14486ex_ne:MLSW:isotig14453	AT1G69530	5.89e-133	ATEXPA1, EXP1, AT-EXP1, ATEXP1, ATHEXP ALPHA 1.2, EXPA1 expansin A1	-0.0350253	PC1-0121	SD-down	-
CUST_14467_PI429115894	reCj14489ex_ne:--S-:isotig14456	AT5G05340	4.6e-141	Peroxidase superfamily protein	-0.0328074	PC1-0168	SD-down	-
CUST_14547_PI429115894	reCj14569ex_ne:-L-W:isotig14536	AT5G03170	2.75e-44	FLA11, ATFLA11 FASCICLIN-like arabinogalactan-protein 11	-0.0293322	PC1-0245	SD-down	-
CUST_14630_PI429115894	reCj14652ex_ne:-LS-:isotig14619	AT2G37130	7.35e-139	Peroxidase superfamily protein	-0.0167167	PC1-0650	SD-down	-
CUST_14676_PI429115894	reCj14698ex_ne:----:isotig14665	-	-	-	-0.0201165	PC1-0539	SD-down	-
CUST_14706_PI429115894	reCj14728ex_ne:-LS-:isotig14695	AT5G03610	3.33e-48	GDSL-like Lipase/Acylhydrolase superfamily protein	-0.0424441	PC1-0025	SD-down	-
CUST_14839_PI429115894	reCj14861ex_ne:M--W:isotig14828	AT1G75290	1.23e-127	NAD(P)-binding Rossmann-fold superfamily protein	-0.0307593	PC1-0205	SD-down	-
CUST_14880_PI429115894	reCj14902ex_ne:MLS-:isotig14869	AT4G01130	1.89e-63	GDSL-like Lipase/Acylhydrolase superfamily protein	-0.0369558	PC1-0084	SD-down	-
CUST_14917_PI429115894	reCj14939ex_ne:MLS-:isotig14906	-	-	-	-0.0380824	PC1-0069	SD-down	-
CUST_14950_PI429115894	reCj14972ex_ne:MLSW:isotig14939	AT1G26770	2.32e-124	ATEXPA10, AT-EXP10, ATEXP10, ATHEXP ALPHA 1.1, EXP10, EXPA10 expansin A10	-0.0225281	PC1-0440	SD-down	-
CUST_1502_PI429115894	reCj01522ex_ne:M---:isotig01500	AT4G19380	6.88e-166	Long-chain fatty alcohol dehydrogenase family protein	-0.0121542	PC1-0899	SD-down	-
CUST_1503_PI429115894	reCj01523ex_ne:M---:isotig01501	AT4G19380	5.76e-174	Long-chain fatty alcohol dehydrogenase family protein	-0.0120286	PC1-0915	SD-down	-
CUST_15046_PI429115894	reCj15068ex_ne:-L-W:isotig15035	AT3G08490	5.65e-34	BEST Arabidopsis thaliana protein match is: Late embryogenesis abundant protein, group 2 (TAIR:AT3G24600.1); Has 161 Blast hits to 158 proteins in 15 species: Archae - 0; Bac	-0.039381	PC1-0049	SD-down	-
CUST_15049_PI429115894	reCj15071ex_ne:M---:isotig15038	AT2G40610	6.34e-140	ATEXPA8, EXP8, ATEXP8, ATHEXP ALPHA 1.11, EXPA8 expansin A8	-0.0281954	PC1-0268	SD-down	-
CUST_15051_PI429115894	reCj15073ex_ne:MLS-:isotig15040	AT2G42990	2.83e-116	GDSL-like Lipase/Acylhydrolase superfamily protein	-0.0293864	PC1-0241	SD-down	-
CUST_15063_PI429115894	reCj15085ex_ne:M--W:isotig15052	AT1G75170	1.49e-128	Sec14p-like phosphatidylinositol transfer family protein	-0.0156289	PC1-0681	SD-down	-
CUST_15112_PI429115894	reCj15134ex_ne:MLS-:isotig15101	AT2G40610	4.71e-134	ATEXPA8, EXP8, ATEXP8, ATHEXP ALPHA 1.11, EXPA8 expansin A8	-0.0349499	PC1-0122	SD-down	-
CUST_15181_PI429115894	reCj15203ex_ne:---W:isotig15170	AT2G46225	6.72e-51	ABIL1 ABI-1-like 1	-0.0111796	PC1-0982	SD-down	-
CUST_15190_PI429115894	reCj15212ex_ne:--S-:isotig15179	AT2G40610	6.96e-138	ATEXPA8, EXP8, ATEXP8, ATHEXP ALPHA 1.11, EXPA8 expansin A8	-0.0372361	PC1-0082	SD-down	-
CUST_15272_PI429115894	reCj15294ex_ne:MLSW:isotig15261	-	-	-	-0.0226713	PC1-0433	SD-down	-
CUST_15326_PI429115894	reCj15348ex_ne:MLS-:isotig15315	AT2G40610	1.2e-134	ATEXPA8, EXP8, ATEXP8, ATHEXP ALPHA 1.11, EXPA8 expansin A8	-0.025988	PC1-0325	SD-down	-
CUST_15343_PI429115894	reCj15365ex_ne:----:isotig15332	AT5G42180	7.19e-134	Peroxidase superfamily protein	-0.0349356	PC1-0123	SD-down	-
CUST_15347_PI429115894	reCj15369ex_ne:M-S-:isotig15336	-	-	-	-0.03578	PC1-0103	SD-down	-
CUST_15404_PI429115894	reCj15426ex_ne:MLSW:isotig15393	AT1G09610	2.68e-82	Protein of unknown function (DUF579)	-0.0158826	PC1-0676	SD-down	-
CUST_15409_PI429115894	reCj15431ex_ne:----:isotig15398	AT5G47500	2.95e-144	Pectin lyase-like superfamily protein	-0.0241277	PC1-0393	SD-down	-
CUST_15429_PI429115894	reCj15451ex_ne:----:isotig15418	AT1G66740	5.08e-91	AtSP7, SP7, SGA2, ASF1A ASF1 like histone chaperone	-0.0314052	PC1-0192	SD-down	-
CUST_15475_PI429115894	reCj15497ex_ne:M---:isotig15464	AT5G05340	7.37e-124	Peroxidase superfamily protein	-0.0288194	PC1-0257	SD-down	-
CUST_1549_PI429115894	reCj01569ex_ne:-LS-:isotig01547	AT2G42990	6.72e-70	GDSL-like Lipase/Acylhydrolase superfamily protein	-0.0260712	PC1-0320	SD-down	-
CUST_15499_PI429115894	reCj15521ex_ne:MLSW:isotig15488	AT1G78020	2.75e-16	Protein of unknown function (DUF581)	-0.0142159	PC1-0758	SD-down	-
CUST_1550_PI429115894	reCj01570ex_ne:-L--:isotig01548	AT4G26790	1.3e-72	GDSL-like Lipase/Acylhydrolase superfamily protein	-0.0266885	PC1-0301	SD-down	-
CUST_1551_PI429115894	reCj01571ex_ne:-LS-:isotig01549	AT2G42990	2.3e-73	GDSL-like Lipase/Acylhydrolase superfamily protein	-0.026786	PC1-0295	SD-down	-
CUST_1552_PI429115894	reCj01572ex_ne:-L--:isotig01550	AT4G26790	8.88e-76	GDSL-like Lipase/Acylhydrolase superfamily protein	-0.0265816	PC1-0307	SD-down	-
CUST_1553_PI429115894	reCj01573ex_ne:MLS-:isotig01551	AT5G03810	7.24e-63	GDSL-like Lipase/Acylhydrolase family protein	-0.0269498	PC1-0290	SD-down	-
CUST_15561_PI429115894	reCj15583ex_ne:ML--:isotig15550	AT5G50260	1.29e-130	Cysteine proteinases superfamily protein	-0.0225307	PC1-0439	SD-down	-
CUST_15578_PI429115894	reCj15600ex_ne:----:isotig15567	AT4G30940	1.17e-71	BTB/POZ domain with WD40/YVTN repeat-like protein	-0.0146219	PC1-0722	SD-down	-
CUST_15671_PI429115894	reCj15693ex_ne:ML--:isotig15660	AT4G00905	2.17e-100	NC domain-containing protein-related	-0.0308729	PC1-0203	SD-down	-
CUST_15743_PI429115894	reCj15765ex_ne:---W:isotig15732	AT1G28190	4.99e-24	unknown protein; BEST Arabidopsis thaliana protein match is: unknown protein (TAIR:AT5G12340.1); Has 166 Blast hits to 162 proteins in 36 species: Archae - 0; Bacteria - 2; M	-0.0309276	PC1-0201	SD-down	-
CUST_15775_PI429115894	reCj15797ex_ne:---W:isotig15764	AT1G03440	9.6e-116	Leucine-rich repeat (LRR) family protein	-0.0328245	PC1-0167	SD-down	-
CUST_15799_PI429115894	reCj15821ex_ne:MLSW:isotig15788	-	-	-	-0.0179156	PC1-0614	SD-down	-
CUST_15818_PI429115894	reCj15840ex_ne:----:isotig15807	AT2G03200	2.5e-89	Eukaryotic aspartyl protease family protein	-0.0135061	PC1-0808	SD-down	-
CUST_15918_PI429115894	reCj15940ex_ne:----:isotig15907	AT4G28250	5.28e-99	ATEXPB3, EXPB3, ATHEXP BETA 1.6 expansin B3	-0.0356864	PC1-0105	SD-down	-
CUST_15961_PI429115894	reCj15983ex_ne:-L-W:isotig15950	AT2G23810	1.02e-89	TET8 tetraspanin8	-0.04819	PC1-0008	SD-down	-
CUST_15966_PI429115894	reCj15988ex_ne:---W:isotig15955	AT4G29080	1.55e-60	PAP2, IAA27 phytochrome-associated protein 2	-0.0278299	PC1-0276	SD-down	-
CUST_15973_PI429115894	reCj15995ex_ne:-L-W:isotig15962	-	-	-	-0.0476059	PC1-0011	SD-down	-
CUST_16084_PI429115894	reCj16106ex_ne:M---:isotig16073	AT5G54160	5.65e-62	ATOMT1, OMT1 O-methyltransferase 1	-0.0221215	PC1-0460	SD-down	-
CUST_16180_PI429115894	reCj16202ex_ne:---W:isotig16169	AT5G60490	2.65e-47	FLA12 FASCICLIN-like arabinogalactan-protein 12	-0.0374591	PC1-0079	SD-down	-
CUST_16207_PI429115894	reCj16229ex_ne:--S-:isotig16196	AT5G20110	1.3e-31	Dynein light chain type 1 family protein	-0.0150624	PC1-0700	SD-down	-
CUST_16228_PI429115894	reCj16250ex_ne:---W:isotig16217	AT1G69430	3.03e-40	unknown protein; BEST Arabidopsis thaliana protein match is: unknown protein (TAIR:AT1G26650.1); Has 216 Blast hits to 215 proteins in 17 species: Archae - 0; Bacteria - 0; M	-0.0299287	PC1-0232	SD-down	-
CUST_16353_PI429115894	reCj16375ex_ne:-LS-:isotig16342	AT1G21460	8.79e-71	SWEET1, AtSWEET1 Nodulin MtN3 family protein	-0.0188463	PC1-0575	SD-down	-
CUST_16395_PI429115894	reCj16417ex_ne:M---:isotig16384	-	-	-	-0.021088	PC1-0507	SD-down	-
CUST_16398_PI429115894	reCj16420ex_ne:-LSW:isotig16387	AT2G41475	9.86e-14	Embryo-specific protein 3, (ATS3)	-0.0184363	PC1-0594	SD-down	-
CUST_16468_PI429115894	reCj16490ex_ne:----:isotig16457	AT5G04820	2.67e-16	ATOFP13, OFP13 ovate family protein 13	-0.0113534	PC1-0965	SD-down	-
CUST_16519_PI429115894	reCj16541ex_ne:MLS-:isotig16508	-	-	-	-0.0292803	PC1-0247	SD-down	-
CUST_16529_PI429115894	reCj16551ex_ne:-LSW:isotig16518	AT4G27435	1.26e-42	Protein of unknown function (DUF1218)	-0.0221688	PC1-0457	SD-down	-
CUST_16692_PI429115894	reCj16714ex_ne:-LSW:isotig16681	AT5G13870	7.1e-159	EXGT-A4, XTH5 xyloglucan endotransglucosylase/hydrolase 5	-0.0236025	PC1-0402	SD-down	-
CUST_16731_PI429115894	reCj16753ex_ne:----:isotig16720	AT5G03820	1.53e-78	GDSL-like Lipase/Acylhydrolase family protein	-0.0375249	PC1-0077	SD-down	-
CUST_16753_PI429115894	reCj16775ex_ne:-L--:isotig16742	AT3G27200	5.22e-20	Cupredoxin superfamily protein	-0.0389125	PC1-0057	SD-down	-
CUST_16756_PI429115894	reCj16778ex_ne:-L-W:isotig16745	AT5G17210	5.77e-16	Protein of unknown function (DUF1218)	-0.0393063	PC1-0050	SD-down	-
CUST_16760_PI429115894	reCj16782ex_ne:-L--:isotig16749	AT5G51030	9.48e-72	NAD(P)-binding Rossmann-fold superfamily protein	-0.0332422	PC1-0154	SD-down	-
CUST_16802_PI429115894	reCj16824ex_ne:----:isotig16791	AT1G50720	6.81e-07	Stigma-specific Stig1 family protein	-0.0362498	PC1-0096	SD-down	-
CUST_16853_PI429115894	reCj16875ex_ne:-L--:isotig16842	AT1G09560	1.07e-54	GLP5 germin-like protein 5	-0.0447573	PC1-0019	SD-down	-
CUST_16858_PI429115894	reCj16880ex_ne:---W:isotig16847	AT4G34050	5.64e-16	CCoAOMT1 S-adenosyl-L-methionine-dependent methyltransferases superfamily protein	-0.0320037	PC1-0182	SD-down	-
CUST_16860_PI429115894	reCj16882ex_ne:----:isotig16849	-	-	-	-0.0177436	PC1-0622	SD-down	-
CUST_16862_PI429115894	reCj16884ex_ne:----:isotig16851	AT5G23190	7.94e-65	CYP86B1 cytochrome P450, family 86, subfamily B, polypeptide 1	-0.0219836	PC1-0468	SD-down	-
CUST_16906_PI429115894	reCj16928ex_ne:MLSW:isotig16895	AT5G05340	1.04e-118	Peroxidase superfamily protein	-0.0272297	PC1-0285	SD-down	-
CUST_16927_PI429115894	reCj16949ex_ne:---W:isotig16916	AT1G02180	2.26e-46	ferredoxin-related	-0.0240369	PC1-0396	SD-down	-
CUST_16939_PI429115894	reCj16961ex_ne:MLS-:isotig16928	AT4G15610	2.04e-22	Uncharacterised protein family (UPF0497)	-0.0123935	PC1-0885	SD-down	-
CUST_17031_PI429115894	reCj17053ex_ne:----:isotig17020	AT5G23530	1.38e-67	AtCXE18, CXE18 carboxyesterase 18	-0.0184709	PC1-0592	SD-down	-
CUST_17032_PI429115894	reCj17054ex_ne:ML--:isotig17021	AT3G20898	7.52e-07	unknown protein; FUNCTIONS IN: molecular function unknown; INVOLVED IN: biological process unknown; LOCATED IN: cellular component unknown; BEST Arabidopsis thaliana protein	-0.0321653	PC1-0179	SD-down	-
CUST_17046_PI429115894	reCj17068ex_ne:----:isotig17035	AT1G67750	1.32e-112	Pectate lyase family protein	-0.0258588	PC1-0329	SD-down	-
CUST_17075_PI429115894	reCj17097ex_ne:-L-W:isotig17064	AT5G03170	2.71e-44	FLA11, ATFLA11 FASCICLIN-like arabinogalactan-protein 11	-0.0316396	PC1-0190	SD-down	-
CUST_17086_PI429115894	reCj17108ex_ne:MLSW:isotig17075	AT1G01490	1.35e-13	Heavy metal transport/detoxification superfamily protein	-0.020968	PC1-0516	SD-down	-
CUST_17166_PI429115894	reCj17188ex_ne:-L--:isotig17155	AT1G09560	1.76e-85	GLP5 germin-like protein 5	-0.0141431	PC1-0769	SD-down	-
CUST_17189_PI429115894	reCj17211ex_ne:-L--:isotig17178	AT5G20740	1.84e-32	Plant invertase/pectin methylesterase inhibitor superfamily protein	-0.0260037	PC1-0324	SD-down	-
CUST_17214_PI429115894	reCj17236ex_ne:-L-W:isotig17203	AT4G34050	5.28e-13	CCoAOMT1 S-adenosyl-L-methionine-dependent methyltransferases superfamily protein	-0.0254041	PC1-0346	SD-down	-
CUST_17351_PI429115894	reCj17373ex_ne:--SW:isotig17340	AT4G15790	3.35e-25	unknown protein; INVOLVED IN: biological process unknown; LOCATED IN: chloroplast; EXPRESSED IN: 21 plant structures; EXPRESSED DURING: 13 growth stages; Has 411 Blast hits t	-0.0148797	PC1-0707	SD-down	-
CUST_17471_PI429115894	reCj17493ex_ne:---W:isotig17460	AT4G05190	4.9e-72	ATK5 kinesin 5	-0.0135324	PC1-0807	SD-down	-
CUST_17511_PI429115894	reCj17533ex_ne:-LS-:isotig17500	AT1G60060	1.49e-47	Serine/threonine-protein kinase WNK (With No Lysine)-related	-0.037554	PC1-0076	SD-down	-
CUST_17541_PI429115894	reCj17563ex_ne:-L--:isotig17530	AT2G38360	3.06e-51	PRA1.B4 prenylated RAB acceptor 1.B4	-0.0262815	PC1-0316	SD-down	-
CUST_17547_PI429115894	reCj17569ex_ne:MLS-:isotig17536	AT1G24020	5.37e-27	MLP423 MLP-like protein 423	-0.0216399	PC1-0487	SD-down	-
CUST_17587_PI429115894	reCj17609ex_ne:---W:isotig17576	AT5G52390	2.01e-36	PAR1 protein	-0.0129968	PC1-0842	SD-down	-
CUST_17620_PI429115894	reCj17642ex_ne:----:isotig17609	AT1G50590	2.17e-88	RmlC-like cupins superfamily protein	-0.0230825	PC1-0419	SD-down	-
CUST_17621_PI429115894	reCj17643ex_ne:-L-W:isotig17610	-	-	-	-0.0140034	PC1-0779	SD-down	-
CUST_17673_PI429115894	reCj17695ex_ne:---W:isotig17662	AT5G03170	4.35e-39	FLA11, ATFLA11 FASCICLIN-like arabinogalactan-protein 11	-0.0389019	PC1-0059	SD-down	-
CUST_17713_PI429115894	reCj17735ex_ne:---W:isotig17702	AT3G27200	1.26e-30	Cupredoxin superfamily protein	-0.0343947	PC1-0131	SD-down	-
CUST_17801_PI429115894	reCj17823ex_ne:-L--:isotig17790	AT5G04200	1.61e-88	AtMC9, MC9 metacaspase 9	-0.0258392	PC1-0331	SD-down	-
CUST_17837_PI429115894	reCj17859ex_ne:-L-W:isotig17826	AT3G08890	5.64e-74	Protein of unknown function, DUF538	-0.021843	PC1-0479	SD-down	-
CUST_17946_PI429115894	reCj17968ex_ne:---W:isotig17935	-	-	-	-0.0271561	PC1-0286	SD-down	-
CUST_17960_PI429115894	reCj17982ex_ne:---W:isotig17949	-	-	-	-0.0229853	PC1-0424	SD-down	-
CUST_18087_PI429115894	reCj18109ex_ne:MLS-:isotig18076	AT5G20630	1.77e-81	GLP3, GLP3A, GLP3B, ATGER3, GER3 germin 3	-0.0118527	PC1-0932	SD-down	-
CUST_18215_PI429115894	reCj18237ex_ne:-L--:isotig18204	AT4G24130	1.48e-24	Protein of unknown function, DUF538	-0.0364208	PC1-0095	SD-down	-
CUST_18268_PI429115894	reCj18290ex_ne:MLS-:isotig18257	AT5G46230	4.08e-31	Protein of unknown function, DUF538	-0.0145488	PC1-0729	SD-down	-
CUST_18290_PI429115894	reCj18312ex_ne:----:isotig18279	AT5G42500	2.7e-35	Disease resistance-responsive (dirigent-like protein) family protein	-0.0306711	PC1-0209	SD-down	-
CUST_18311_PI429115894	reCj18333ex_ne:-L-W:isotig18300	AT5G52390	1.41e-32	PAR1 protein	-0.0290137	PC1-0254	SD-down	-
CUST_18328_PI429115894	reCj18350ex_ne:-LS-:isotig18317	-	-	-	-0.0387064	PC1-0063	SD-down	-
CUST_18335_PI429115894	reCj18357ex_ne:----:isotig18324	-	-	-	-0.026022	PC1-0323	SD-down	-
CUST_18440_PI429115894	reCj18462ex_ne:---W:isotig18429	-	-	-	-0.0223493	PC1-0446	SD-down	-
CUST_18585_PI429115894	reCj18607ex_ne:-L-W:isotig18574	AT4G25570	3.85e-49	ACYB-2 Cytochrome b561/ferric reductase transmembrane protein family	-0.0111244	PC1-0990	SD-down	-
CUST_1859_PI429115894	reCj01879ex_ne:-L-W:isotig01857	AT1G29520	7.12e-41	AWPM-19-like family protein	-0.0353367	PC1-0113	SD-down	-
CUST_18758_PI429115894	reCj18780ex_ne:----:isotig18747	AT3G06060	5.45e-24	NAD(P)-binding Rossmann-fold superfamily protein	-0.0440353	PC1-0021	SD-down	-
CUST_18768_PI429115894	reCj18790ex_ne:----:isotig18757	AT3G61920	6.69e-06	unknown protein; FUNCTIONS IN: molecular function unknown; INVOLVED IN: N-terminal protein myristoylation; LOCATED IN: cellular component unknown; EXPRESSED IN: shoot, hypoco	-0.0145304	PC1-0731	SD-down	-
CUST_18794_PI429115894	reCj18816ex_ne:M---:isotig18783	AT4G24780	4.41e-149	Pectin lyase-like superfamily protein	-0.030694	PC1-0208	SD-down	-
CUST_18836_PI429115894	reCj18858ex_ne:---W:isotig18825	-	-	-	-0.0110972	PC1-0994	SD-down	-
CUST_18962_PI429115894	reCj18984ex_ne:ML--:isotig18951	AT4G30320	5.6e-66	CAP (Cysteine-rich secretory proteins, Antigen 5, and Pathogenesis-related 1 protein) superfamily protein	-0.0423482	PC1-0026	SD-down	-
CUST_19054_PI429115894	reCj19076ex_ne:----:isotig19043	AT5G57910	9.31e-07	unknown protein; BEST Arabidopsis thaliana protein match is: unknown protein (TAIR:AT4G30630.1); Has 30201 Blast hits to 17322 proteins in 780 species: Archae - 12; Bacteria	-0.0118675	PC1-0929	SD-down	-
CUST_19095_PI429115894	reCj19117ex_ne:--SW:isotig19084	AT2G46330	6.31e-10	AGP16, ATAGP16 arabinogalactan protein 16	-0.0319557	PC1-0185	SD-down	-
CUST_19157_PI429115894	reCj19179ex_ne:-L--:isotig19146	AT3G27200	1.1e-20	Cupredoxin superfamily protein	-0.0350892	PC1-0117	SD-down	-
CUST_19171_PI429115894	reCj19193ex_ne:----:isotig19160	AT3G06060	4.4e-24	NAD(P)-binding Rossmann-fold superfamily protein	-0.0411948	PC1-0034	SD-down	-
CUST_19293_PI429115894	reCj19315ex_ne:----:isotig19282	AT5G03890	2e-09	unknown protein; INVOLVED IN: N-terminal protein myristoylation; LOCATED IN: cellular component unknown; BEST Arabidopsis thaliana protein match is: unknown protein (TAIR:AT3	-0.0175809	PC1-0628	SD-down	-
CUST_19381_PI429115894	reCj19403ex_ne:----:isotig19370	-	-	-	-0.0230892	PC1-0417	SD-down	-
CUST_19464_PI429115894	reCj19486ex_ne:---W:isotig19453	AT5G67070	2.19e-26	RALFL34 ralf-like 34	-0.0378105	PC1-0074	SD-down	-
CUST_19504_PI429115894	reCj19526ex_ne:----:isotig19493	AT3G62020	5.09e-80	GLP10 germin-like protein 10	-0.0310011	PC1-0200	SD-down	-
CUST_19633_PI429115894	reCj19655ex_ne:M---:isotig19622	AT1G62770	7e-33	Plant invertase/pectin methylesterase inhibitor superfamily protein	-0.021892	PC1-0476	SD-down	-
CUST_19644_PI429115894	reCj19666ex_ne:----:isotig19633	AT3G46030	1.79e-47	HTB11 Histone superfamily protein	-0.0234815	PC1-0406	SD-down	-
CUST_19700_PI429115894	reCj19722ex_ne:-L--:isotig19689	AT3G50170	8.05e-20	Plant protein of unknown function (DUF247)	-0.0337824	PC1-0143	SD-down	-
CUST_19733_PI429115894	reCj19755ex_ne:----:isotig19722	-	-	-	-0.028554	PC1-0263	SD-down	-
CUST_19758_PI429115894	reCj19780ex_ne:----:isotig19747	AT1G22060	1.26e-39	LOCATED IN: vacuole; EXPRESSED IN: 23 plant structures; EXPRESSED DURING: 13 growth stages; BEST Arabidopsis thaliana protein match is: FBD, F-box and Leucine Rich Repeat dom	-0.0208496	PC1-0520	SD-down	-
CUST_19787_PI429115894	reCj19809ex_ne:----:isotig19776	-	-	-	-0.0373416	PC1-0080	SD-down	-
CUST_19844_PI429115894	reCj19866ex_ne:---W:isotig19833	AT2G15780	2.06e-19	Cupredoxin superfamily protein	-0.0281089	PC1-0269	SD-down	-
CUST_19883_PI429115894	reCj19905ex_ne:----:isotig19872	AT3G22190	3.1e-10	IQD5 IQ-domain 5	-0.0300354	PC1-0225	SD-down	-
CUST_20064_PI429115894	reCj20086ex_ne:----:isotig20053	-	-	-	-0.036578	PC1-0089	SD-down	-
CUST_20099_PI429115894	reCj20121ex_ne:MLSW:isotig20088	AT2G06925	2.71e-30	ATSPLA2-ALPHA, PLA2-ALPHA Phospholipase A2 family protein	-0.0503496	PC1-0006	SD-down	-
CUST_20142_PI429115894	reCj20164ex_ne:----:isotig20131	-	-	-	-0.0326201	PC1-0169	SD-down	-
CUST_20296_PI429115894	reCj20318ex_ne:-L--:isotig20285	-	-	-	-0.0340291	PC1-0137	SD-down	-
CUST_20309_PI429115894	reCj20331ex_ne:----:isotig20298	AT1G64160	7.52e-53	Disease resistance-responsive (dirigent-like protein) family protein	-0.0313533	PC1-0193	SD-down	-
CUST_20365_PI429115894	reCj20387ex_ne:ML-W:isotig20354	AT4G15800	1.43e-29	RALFL33 ralf-like 33	-0.0142014	PC1-0759	SD-down	-
CUST_20370_PI429115894	reCj20392ex_ne:M---:isotig20359	AT1G52740	6.8e-68	HTA9 histone H2A protein 9	-0.0292175	PC1-0251	SD-down	-
CUST_20384_PI429115894	reCj20406ex_ne:----:isotig20373	AT5G65360	3.39e-89	Histone superfamily protein	-0.022711	PC1-0432	SD-down	-
CUST_20448_PI429115894	reCj20470ex_ne:----:isotig20437	-	-	-	-0.0232202	PC1-0411	SD-down	-
CUST_20460_PI429115894	reCj20482ex_ne:----:isotig20449	-	-	-	-0.0278716	PC1-0275	SD-down	-
CUST_20498_PI429115894	reCj20520ex_ne:----:isotig20487	AT5G67620	2.55e-39	unknown protein; FUNCTIONS IN: molecular function unknown; INVOLVED IN: N-terminal protein myristoylation; LOCATED IN: microtubule; BEST Arabidopsis thaliana protein match is	-0.0137725	PC1-0788	SD-down	-
CUST_20714_PI429115894	reCj20736ex_ne:MLS-:isotig20703	AT5G65360	2.15e-89	Histone superfamily protein	-0.0413777	PC1-0033	SD-down	-
CUST_2073_PI429115894	reCj02093ex_ne:MLS-:isotig02071	AT2G18370	3.11e-21	Bifunctional inhibitor/lipid-transfer protein/seed storage 2S albumin superfamily protein	-0.0186362	PC1-0585	SD-down	-
CUST_20774_PI429115894	reCj20796ex_ne:---W:isotig20763	AT1G26355	1.92e-10	SP1L1 SPIRAL1-like1	-0.0403447	PC1-0043	SD-down	-
CUST_20795_PI429115894	reCj20817ex_ne:----:isotig20784	AT1G64160	1.97e-13	Disease resistance-responsive (dirigent-like protein) family protein	-0.0329354	PC1-0161	SD-down	-
CUST_20800_PI429115894	reCj20822ex_ne:----:isotig20789	AT5G12900	9.23e-49	unknown protein; FUNCTIONS IN: molecular function unknown; INVOLVED IN: biological process unknown; LOCATED IN: chloroplast; EXPRESSED IN: 21 plant structures; EXPRESSED DURI	-0.0220646	PC1-0463	SD-down	-
CUST_20879_PI429115894	reCj20901ex_ne:---W:isotig20868	AT3G61460	7.09e-19	BRH1 brassinosteroid-responsive RING-H2	-0.0317403	PC1-0189	SD-down	-
CUST_20914_PI429115894	reCj20936ex_ne:-L--:isotig20903	AT5G42170	1.15e-41	SGNH hydrolase-type esterase superfamily protein	-0.032908	PC1-0163	SD-down	-
CUST_21045_PI429115894	reCj21067ex_ne:---W:isotig21034	AT1G66230	1.27e-78	MYB20, AtMYB20 myb domain protein 20	-0.0221096	PC1-0461	SD-down	-
CUST_21050_PI429115894	reCj21072ex_ne:--S-:isotig21039	-	-	-	-0.019518	PC1-0563	SD-down	-
CUST_21062_PI429115894	reCj21084ex_ne:----:isotig21051	AT3G07490	1.94e-29	AGD11 ARF-GAP domain 11	-0.0366257	PC1-0088	SD-down	-
CUST_21148_PI429115894	reCj21170ex_ne:----:isotig21137	-	-	-	-0.0328462	PC1-0164	SD-down	-
CUST_21221_PI429115894	reCj21243ex_ne:--SW:isotig21210	-	-	-	-0.0444217	PC1-0020	SD-down	-
CUST_21226_PI429115894	reCj21248ex_ne:---W:isotig21215	AT1G24030	1.13e-66	Protein kinase superfamily protein	-0.0323225	PC1-0174	SD-down	-
CUST_21297_PI429115894	reCj21319ex_ne:---W:isotig21286	-	-	-	-0.0424493	PC1-0024	SD-down	-
CUST_21371_PI429115894	reCj21393ex_ne:----:isotig21360	AT1G07900	1.62e-39	LBD1 LOB domain-containing protein 1	-0.0175219	PC1-0631	SD-down	-
CUST_21407_PI429115894	reCj21429ex_ne:---W:isotig21396	AT2G21220	3.48e-27	SAUR-like auxin-responsive protein family	-0.0351367	PC1-0115	SD-down	-
CUST_2150_PI429115894	reCj02170ex_ne:ML-W:isotig02148	AT1G70940	0	PIN3, ATPIN3 Auxin efflux carrier family protein	-0.0159809	PC1-0671	SD-down	-
CUST_2151_PI429115894	reCj02171ex_ne:ML-W:isotig02149	AT1G70940	0	PIN3, ATPIN3 Auxin efflux carrier family protein	-0.0160248	PC1-0669	SD-down	-
CUST_21513_PI429115894	reCj21535ex_ne:----:isotig21502	-	-	-	-0.0266369	PC1-0304	SD-down	-
CUST_2152_PI429115894	reCj02172ex_ne:----:isotig02150	AT1G70940	2.19e-48	PIN3, ATPIN3 Auxin efflux carrier family protein	-0.016079	PC1-0666	SD-down	-
CUST_2153_PI429115894	reCj02173ex_ne:----:isotig02151	AT1G70940	1.22e-48	PIN3, ATPIN3 Auxin efflux carrier family protein	-0.0160676	PC1-0668	SD-down	-
CUST_21591_PI429115894	reCj21613ex_ne:----:isotig21580	AT2G03200	3.18e-19	Eukaryotic aspartyl protease family protein	-0.0149557	PC1-0704	SD-down	-
CUST_21617_PI429115894	reCj21639ex_ne:-L--:isotig21606	AT2G40610	3.2e-79	ATEXPA8, EXP8, ATEXP8, ATHEXP ALPHA 1.11, EXPA8 expansin A8	-0.029457	PC1-0237	SD-down	-
CUST_21762_PI429115894	reCj21784ex_ne:-LS-:isotig21751	AT1G74670	1.73e-39	Gibberellin-regulated family protein	-0.0464266	PC1-0016	SD-down	-
CUST_21773_PI429115894	reCj21795ex_ne:----:isotig21762	AT2G30810	2.13e-23	Gibberellin-regulated family protein	-0.038839	PC1-0061	SD-down	-
CUST_21866_PI429115894	reCj21888ex_ne:----:isotig21855	AT1G05260	3.4e-56	RCI3, RCI3A Peroxidase superfamily protein	-0.0251436	PC1-0361	SD-down	-
CUST_21918_PI429115894	reCj21940ex_ne:----:isotig21907	AT4G39830	2.09e-63	Cupredoxin superfamily protein	-0.0322368	PC1-0176	SD-down	-
CUST_21953_PI429115894	reCj21975ex_ne:----:isotig21942	-	-	-	-0.0165543	PC1-0654	SD-down	-
CUST_21960_PI429115894	reCj21982ex_ne:----:isotig21949	-	-	-	-0.0276015	PC1-0280	SD-down	-
CUST_21966_PI429115894	reCj21988ex_ne:----:isotig21955	-	-	-	-0.0178399	PC1-0618	SD-down	-
CUST_22002_PI429115894	reCj22024ex_ne:----:isotig21991	-	-	-	-0.0366913	PC1-0086	SD-down	-
CUST_22062_PI429115894	reCj22084ex_ne:--S-:isotig22051	AT5G43580	4.68e-13	Serine protease inhibitor, potato inhibitor I-type family protein	-0.0371436	PC1-0083	SD-down	-
CUST_22089_PI429115894	reCj22111ex_ne:----:isotig22078	-	-	-	-0.0149865	PC1-0703	SD-down	-
CUST_22098_PI429115894	reCj22120ex_ne:----:isotig22087	-	-	-	-0.0350424	PC1-0119	SD-down	-
CUST_2270_PI429115894	reCj02290ex_ne:ML--:isotig02268	AT5G57800	2.25e-156	FLP1, YRE, CER3, WAX2 Fatty acid hydroxylase superfamily	-0.0254631	PC1-0343	SD-down	-
CUST_2271_PI429115894	reCj02291ex_ne:M---:isotig02269	AT5G57800	1.31e-140	FLP1, YRE, CER3, WAX2 Fatty acid hydroxylase superfamily	-0.0337519	PC1-0145	SD-down	-
CUST_2500_PI429115894	reCj02520ex_ne:---W:isotig02498	AT4G39840	2.19e-34	unknown protein; FUNCTIONS IN: molecular function unknown; INVOLVED IN: biological process unknown; LOCATED IN: endomembrane system; EXPRESSED IN: 23 plant structures; EXPRES	-0.0330804	PC1-0157	SD-down	-
CUST_2501_PI429115894	reCj02521ex_ne:---W:isotig02499	AT4G39840	1.72e-16	unknown protein; FUNCTIONS IN: molecular function unknown; INVOLVED IN: biological process unknown; LOCATED IN: endomembrane system; EXPRESSED IN: 23 plant structures; EXPRES	-0.0338894	PC1-0141	SD-down	-
CUST_2502_PI429115894	reCj02522ex_ne:M-SW:isotig02500	AT3G23890	0	TOPII, ATTOPII topoisomerase II	-0.0329317	PC1-0162	SD-down	-
CUST_2504_PI429115894	reCj02524ex_ne:----:isotig02502	-	-	-	-0.0331028	PC1-0156	SD-down	-
CUST_2553_PI429115894	reCj02573ex_ne:-L-W:isotig02551	-	-	-	-0.0365196	PC1-0091	SD-down	-
CUST_2636_PI429115894	reCj02656ex_ne:-LSW:isotig02634	AT1G70280	1.23e-98	NHL domain-containing protein	-0.0125197	PC1-0879	SD-down	-
CUST_2699_PI429115894	reCj02719ex_ne:MLS-:isotig02697	AT1G77520	2.68e-53	O-methyltransferase family protein	-0.0310327	PC1-0199	SD-down	-
CUST_3005_PI429115894	reCj03025ex_ne:-L--:isotig03000	AT5G19200	5.27e-12	NAD(P)-binding Rossmann-fold superfamily protein	-0.0226315	PC1-0435	SD-down	-
CUST_3149_PI429115894	reCj03169ex_ne:MLS-:isotig03144	AT5G23190	1.41e-133	CYP86B1 cytochrome P450, family 86, subfamily B, polypeptide 1	-0.0195812	PC1-0560	SD-down	-
CUST_3158_PI429115894	reCj03178ex_ne:-L--:isotig03153	AT1G14430	3.75e-170	glyoxal oxidase-related protein	-0.0378876	PC1-0073	SD-down	-
CUST_3159_PI429115894	reCj03179ex_ne:-L--:isotig03154	AT1G14430	7.4e-173	glyoxal oxidase-related protein	-0.0374667	PC1-0078	SD-down	-
CUST_3168_PI429115894	reCj03188ex_ne:-LSW:isotig03163	AT1G50010	0	TUA2 tubulin alpha-2 chain	-0.0113436	PC1-0967	SD-down	-
CUST_3170_PI429115894	reCj03190ex_ne:MLS-:isotig03165	AT5G41040	5.58e-92	HXXXD-type acyl-transferase family protein	-0.0322239	PC1-0177	SD-down	-
CUST_3171_PI429115894	reCj03191ex_ne:ML-W:isotig03166	AT5G41040	4.55e-92	HXXXD-type acyl-transferase family protein	-0.0330799	PC1-0158	SD-down	-
CUST_3247_PI429115894	reCj03267ex_ne:MLSW:isotig03242	AT4G21960	8.42e-175	PRXR1 Peroxidase superfamily protein	-0.0243933	PC1-0387	SD-down	-
CUST_3248_PI429115894	reCj03268ex_ne:MLSW:isotig03243	AT4G21960	8.42e-175	PRXR1 Peroxidase superfamily protein	-0.024542	PC1-0383	SD-down	-
CUST_3253_PI429115894	reCj03273ex_ne:MLSW:isotig03248	AT3G19430	7.68e-105	late embryogenesis abundant protein-related / LEA protein-related	-0.0261489	PC1-0318	SD-down	-
CUST_3254_PI429115894	reCj03274ex_ne:----:isotig03249	AT3G19430	1.19e-105	late embryogenesis abundant protein-related / LEA protein-related	-0.0260815	PC1-0319	SD-down	-
CUST_3270_PI429115894	reCj03290ex_ne:-LSW:isotig03265	AT4G28250	4.07e-115	ATEXPB3, EXPB3, ATHEXP BETA 1.6 expansin B3	-0.0392284	PC1-0051	SD-down	-
CUST_3271_PI429115894	reCj03291ex_ne:-LSW:isotig03266	AT4G28250	1.61e-120	ATEXPB3, EXPB3, ATHEXP BETA 1.6 expansin B3	-0.0383797	PC1-0067	SD-down	-
CUST_3327_PI429115894	reCj03347ex_ne:-L-W:isotig03322	-	-	-	-0.0477421	PC1-0010	SD-down	-
CUST_3328_PI429115894	reCj03348ex_ne:-L-W:isotig03323	-	-	-	-0.0488874	PC1-0007	SD-down	-
CUST_3329_PI429115894	reCj03349ex_ne:ML--:isotig03324	-	-	-	-0.0508326	PC1-0005	SD-down	-
CUST_3330_PI429115894	reCj03350ex_ne:-LS-:isotig03325	-	-	-	-0.0520485	PC1-0004	SD-down	-
CUST_3336_PI429115894	reCj03356ex_ne:-L-W:isotig03331	-	-	-	-0.024783	PC1-0375	SD-down	-
CUST_3337_PI429115894	reCj03357ex_ne:-L--:isotig03332	-	-	-	-0.0248518	PC1-0373	SD-down	-
CUST_3368_PI429115894	reCj03388ex_ne:---W:isotig03363	AT2G25220	2.66e-145	Protein kinase superfamily protein	-0.0159008	PC1-0675	SD-down	-
CUST_3393_PI429115894	reCj03413ex_ne:----:isotig03388	-	-	-	-0.0137063	PC1-0797	SD-down	-
CUST_3394_PI429115894	reCj03414ex_ne:----:isotig03389	-	-	-	-0.0141179	PC1-0773	SD-down	-
CUST_3649_PI429115894	reCj03669ex_ne:-LSW:isotig03643	AT1G68400	0	leucine-rich repeat transmembrane protein kinase family protein	-0.0120383	PC1-0914	SD-down	-
CUST_3650_PI429115894	reCj03670ex_ne:-LSW:isotig03644	AT1G68400	0	leucine-rich repeat transmembrane protein kinase family protein	-0.0122168	PC1-0894	SD-down	-
CUST_3751_PI429115894	reCj03771ex_ne:M--W:isotig03745	AT2G40540	0	KT2, ATKT2, SHY3, KUP2, ATKUP2, TRK2 potassium transporter 2	-0.0112729	PC1-0976	SD-down	-
CUST_3752_PI429115894	reCj03772ex_ne:M--W:isotig03746	AT2G40540	0	KT2, ATKT2, SHY3, KUP2, ATKUP2, TRK2 potassium transporter 2	-0.0112361	PC1-0978	SD-down	-
CUST_4060_PI429115894	reCj04080ex_ne:ML--:isotig04054	AT1G02205	2.76e-139	CER1 Fatty acid hydroxylase superfamily	-0.0218577	PC1-0477	SD-down	-
CUST_4389_PI429115894	reCj04409ex_ne:M---:isotig04383	AT1G69870	0	NRT1.7 nitrate transporter 1.7	-0.0336377	PC1-0147	SD-down	-
CUST_4651_PI429115894	reCj04671ex_ne:---W:isotig04645	AT3G57500	1.12e-10	unknown protein; BEST Arabidopsis thaliana protein match is: unknown protein (TAIR:AT2G26520.1); Has 51 Blast hits to 51 proteins in 11 species: Archae - 0; Bacteria - 1; Met	-0.0146374	PC1-0720	SD-down	-
CUST_4652_PI429115894	reCj04672ex_ne:----:isotig04646	AT3G57500	1.01e-10	unknown protein; BEST Arabidopsis thaliana protein match is: unknown protein (TAIR:AT2G26520.1); Has 51 Blast hits to 51 proteins in 11 species: Archae - 0; Bacteria - 1; Met	-0.0145077	PC1-0735	SD-down	-
CUST_466_PI429115894	reCj00483ex_ne:---W:isotig00461	AT4G33300	1.9e-95	ADR1-L1 ADR1-like 1	-0.0119103	PC1-0928	SD-down	-
CUST_467_PI429115894	reCj00484ex_ne:---W:isotig00462	AT4G33300	9.81e-81	ADR1-L1 ADR1-like 1	-0.012165	PC1-0898	SD-down	-
CUST_468_PI429115894	reCj00485ex_ne:----:isotig00463	AT4G33300	1.74e-95	ADR1-L1 ADR1-like 1	-0.012067	PC1-0911	SD-down	-
CUST_469_PI429115894	reCj00486ex_ne:---W:isotig00464	AT4G33300	2.54e-96	ADR1-L1 ADR1-like 1	-0.0121206	PC1-0904	SD-down	-
CUST_471_PI429115894	reCj00488ex_ne:----:isotig00466	AT4G33300	9.62e-81	ADR1-L1 ADR1-like 1	-0.0121385	PC1-0900	SD-down	-
CUST_472_PI429115894	reCj00489ex_ne:--S-:isotig00467	AT4G33300	1.69e-95	ADR1-L1 ADR1-like 1	-0.0121034	PC1-0907	SD-down	-
CUST_474_PI429115894	reCj00491ex_ne:----:isotig00469	AT4G33300	2.29e-96	ADR1-L1 ADR1-like 1	-0.011968	PC1-0927	SD-down	-
CUST_4753_PI429115894	reCj04773ex_ne:-L-W:isotig04747	AT5G03260	0	LAC11 laccase 11	-0.0296529	PC1-0235	SD-down	-
CUST_476_PI429115894	reCj00493ex_ne:---W:isotig00471	AT4G33300	1.86e-134	ADR1-L1 ADR1-like 1	-0.012007	PC1-0920	SD-down	-
CUST_477_PI429115894	reCj00494ex_ne:--S-:isotig00472	AT4G33300	9.59e-81	ADR1-L1 ADR1-like 1	-0.011978	PC1-0926	SD-down	-
CUST_4772_PI429115894	reCj04792ex_ne:----:isotig04766	AT3G05910	3.7e-162	Pectinacetylesterase family protein	-0.0183946	PC1-0597	SD-down	-
CUST_479_PI429115894	reCj00496ex_ne:MLSW:isotig00474	AT4G33300	1.19e-112	ADR1-L1 ADR1-like 1	-0.0121349	PC1-0901	SD-down	-
CUST_4797_PI429115894	reCj04817ex_ne:---W:isotig04791	AT5G15470	0	GAUT14 galacturonosyltransferase 14	-0.0280633	PC1-0271	SD-down	-
CUST_480_PI429115894	reCj00497ex_ne:--S-:isotig00475	AT4G33300	2.2e-96	ADR1-L1 ADR1-like 1	-0.0119939	PC1-0921	SD-down	-
CUST_482_PI429115894	reCj00499ex_ne:----:isotig00477	AT4G33300	6.11e-135	ADR1-L1 ADR1-like 1	-0.0119839	PC1-0924	SD-down	-
CUST_4829_PI429115894	reCj04849ex_ne:MLSW:isotig04823	AT2G45470	7.96e-107	FLA8, AGP8 FASCICLIN-like arabinogalactan protein 8	-0.0253744	PC1-0349	SD-down	-
CUST_483_PI429115894	reCj00500ex_ne:MLSW:isotig00478	AT4G33300	9.45e-136	ADR1-L1 ADR1-like 1	-0.0121778	PC1-0897	SD-down	-
CUST_4830_PI429115894	reCj04850ex_ne:MLSW:isotig04824	AT2G45470	1.16e-107	FLA8, AGP8 FASCICLIN-like arabinogalactan protein 8	-0.0254496	PC1-0344	SD-down	-
CUST_486_PI429115894	reCj00503ex_ne:M---:isotig00481	AT4G33300	6.87e-113	ADR1-L1 ADR1-like 1	-0.012128	PC1-0903	SD-down	-
CUST_487_PI429115894	reCj00504ex_ne:--S-:isotig00482	AT4G33300	3.59e-138	ADR1-L1 ADR1-like 1	-0.0120609	PC1-0912	SD-down	-
CUST_4885_PI429115894	reCj04905ex_ne:---W:isotig04879	AT1G64760	0	O-Glycosyl hydrolases family 17 protein	-0.0137201	PC1-0795	SD-down	-
CUST_4886_PI429115894	reCj04906ex_ne:---W:isotig04880	AT1G64760	3.81e-154	O-Glycosyl hydrolases family 17 protein	-0.0136702	PC1-0799	SD-down	-
CUST_489_PI429115894	reCj00506ex_ne:M---:isotig00484	AT4G33300	3e-136	ADR1-L1 ADR1-like 1	-0.0120265	PC1-0917	SD-down	-
CUST_4891_PI429115894	reCj04911ex_ne:-L--:isotig04885	AT1G12570	0	Glucose-methanol-choline (GMC) oxidoreductase family protein	-0.0220527	PC1-0465	SD-down	-
CUST_4905_PI429115894	reCj04925ex_ne:MLS-:isotig04899	AT5G25610	9.69e-78	RD22, ATRD22 BURP domain-containing protein	-0.0219406	PC1-0472	SD-down	-
CUST_4906_PI429115894	reCj04926ex_ne:MLS-:isotig04900	AT5G25610	4.38e-80	RD22, ATRD22 BURP domain-containing protein	-0.0218989	PC1-0475	SD-down	-
CUST_491_PI429115894	reCj00508ex_ne:M-S-:isotig00486	AT4G33300	2e-115	ADR1-L1 ADR1-like 1	-0.0120898	PC1-0908	SD-down	-
CUST_4911_PI429115894	reCj04931ex_ne:MLSW:isotig04905	AT1G05850	6.24e-138	POM1, ERH2, ELP1, CTL1, ELP, HOT2, ATCTL1 Chitinase family protein	-0.0111348	PC1-0988	SD-down	-
CUST_493_PI429115894	reCj00510ex_ne:M-S-:isotig00488	AT4G33300	1.68e-139	ADR1-L1 ADR1-like 1	-0.0120281	PC1-0916	SD-down	-
CUST_4943_PI429115894	reCj04963ex_ne:---W:isotig04937	-	-	-	-0.0245867	PC1-0382	SD-down	-
CUST_4944_PI429115894	reCj04964ex_ne:----:isotig04938	-	-	-	-0.0238816	PC1-0397	SD-down	-
CUST_5091_PI429115894	reCj05111ex_ne:-L--:isotig05085	AT2G40815	4.19e-21	Calcium-dependent lipid-binding (CaLB domain) family protein	-0.014162	PC1-0766	SD-down	-
CUST_5092_PI429115894	reCj05112ex_ne:----:isotig05086	AT2G40815	3.94e-21	Calcium-dependent lipid-binding (CaLB domain) family protein	-0.0143908	PC1-0747	SD-down	-
CUST_5247_PI429115894	reCj05267ex_ne:MLS-:isotig05241	AT5G05340	1.98e-131	Peroxidase superfamily protein	-0.0133509	PC1-0817	SD-down	-
CUST_5248_PI429115894	reCj05268ex_ne:-LS-:isotig05242	AT5G05340	4.67e-132	Peroxidase superfamily protein	-0.0132564	PC1-0825	SD-down	-
CUST_525_PI429115894	reCj00542ex_ne:MLSW:isotig00520	AT5G07475	2.47e-30	Cupredoxin superfamily protein	-0.034827	PC1-0125	SD-down	-
CUST_5253_PI429115894	reCj05273ex_ne:-LS-:isotig05247	AT3G05390	2.37e-100	FUNCTIONS IN: molecular function unknown; INVOLVED IN: biological process unknown; LOCATED IN: mitochondrion; EXPRESSED IN: 15 plant structures; EXPRESSED DURING: 7 growth st	-0.0189396	PC1-0573	SD-down	-
CUST_5254_PI429115894	reCj05274ex_ne:--S-:isotig05248	AT3G05390	5.55e-72	FUNCTIONS IN: molecular function unknown; INVOLVED IN: biological process unknown; LOCATED IN: mitochondrion; EXPRESSED IN: 15 plant structures; EXPRESSED DURING: 7 growth st	-0.026722	PC1-0300	SD-down	-
CUST_526_PI429115894	reCj00543ex_ne:MLSW:isotig00521	AT5G07475	2.47e-30	Cupredoxin superfamily protein	-0.0344491	PC1-0130	SD-down	-
CUST_527_PI429115894	reCj00544ex_ne:MLSW:isotig00522	AT5G07475	2.48e-30	Cupredoxin superfamily protein	-0.0348077	PC1-0126	SD-down	-
CUST_528_PI429115894	reCj00545ex_ne:MLSW:isotig00523	AT5G07475	2.48e-30	Cupredoxin superfamily protein	-0.034514	PC1-0129	SD-down	-
CUST_529_PI429115894	reCj00546ex_ne:ML-W:isotig00524	AT5G07475	2.53e-30	Cupredoxin superfamily protein	-0.0351116	PC1-0116	SD-down	-
CUST_530_PI429115894	reCj00547ex_ne:ML-W:isotig00525	AT5G07475	2.53e-30	Cupredoxin superfamily protein	-0.0355518	PC1-0108	SD-down	-
CUST_531_PI429115894	reCj00548ex_ne:MLSW:isotig00526	AT5G07475	1.73e-30	Cupredoxin superfamily protein	-0.0352646	PC1-0114	SD-down	-
CUST_5330_PI429115894	reCj05350ex_ne:---W:isotig05324	AT1G32100	2.04e-88	ATPRR1, PRR1 pinoresinol reductase 1	-0.0334725	PC1-0152	SD-down	-
CUST_5353_PI429115894	reCj05373ex_ne:MLSW:isotig05347	AT5G66390	1.37e-126	Peroxidase superfamily protein	-0.0167684	PC1-0645	SD-down	-
CUST_5396_PI429115894	reCj05416ex_ne:-L-W:isotig05390	AT1G75290	2.48e-124	NAD(P)-binding Rossmann-fold superfamily protein	-0.0217669	PC1-0481	SD-down	-
CUST_5429_PI429115894	reCj05449ex_ne:---W:isotig05423	AT1G09610	5.3e-75	Protein of unknown function (DUF579)	-0.0341936	PC1-0134	SD-down	-
CUST_5430_PI429115894	reCj05450ex_ne:---W:isotig05424	AT4G24910	5.16e-12	Protein of unknown function (DUF579)	-0.0328394	PC1-0166	SD-down	-
CUST_5439_PI429115894	reCj05459ex_ne:---W:isotig05433	AT5G08370	1.26e-177	AtAGAL2, AGAL2 alpha-galactosidase 2	-0.0175988	PC1-0627	SD-down	-
CUST_5444_PI429115894	reCj05464ex_ne:M---:isotig05438	AT5G43060	3.16e-143	Granulin repeat cysteine protease family protein	-0.0266735	PC1-0302	SD-down	-
CUST_5580_PI429115894	reCj05600ex_ne:---W:isotig05574	AT1G69550	2.58e-26	disease resistance protein (TIR-NBS-LRR class)	-0.0163237	PC1-0659	SD-down	-
CUST_5593_PI429115894	reCj05613ex_ne:---W:isotig05587	AT5G55180	1.14e-70	O-Glycosyl hydrolases family 17 protein	-0.0364373	PC1-0094	SD-down	-
CUST_5594_PI429115894	reCj05614ex_ne:-L--:isotig05588	AT5G55180	7.16e-71	O-Glycosyl hydrolases family 17 protein	-0.0354333	PC1-0111	SD-down	-
CUST_5633_PI429115894	reCj05653ex_ne:M---:isotig05627	AT1G14290	1.91e-130	SBH2 sphingoid base hydroxylase 2	-0.0313261	PC1-0194	SD-down	-
CUST_5634_PI429115894	reCj05654ex_ne:ML--:isotig05628	AT1G14290	2.79e-131	SBH2 sphingoid base hydroxylase 2	-0.0314697	PC1-0191	SD-down	-
CUST_5661_PI429115894	reCj05681ex_ne:----:isotig05655	AT4G20260	1.25e-29	PCAP1 plasma-membrane associated cation-binding protein 1	-0.0272831	PC1-0283	SD-down	-
CUST_5662_PI429115894	reCj05682ex_ne:---W:isotig05656	AT4G20260	1.22e-29	PCAP1 plasma-membrane associated cation-binding protein 1	-0.0275286	PC1-0281	SD-down	-
CUST_5663_PI429115894	reCj05683ex_ne:M-SW:isotig05657	AT1G14700	1.36e-116	PAP3, ATPAP3 purple acid phosphatase 3	-0.0201557	PC1-0538	SD-down	-
CUST_6003_PI429115894	reCj06023ex_ne:-L--:isotig05997	AT5G07990	1.11e-111	TT7, CYP75B1, D501 Cytochrome P450 superfamily protein	-0.0144081	PC1-0745	SD-down	-
CUST_6015_PI429115894	reCj06035ex_ne:-LS-:isotig06009	AT1G11545	1.71e-142	XTH8 xyloglucan endotransglucosylase/hydrolase 8	-0.0214738	PC1-0497	SD-down	-
CUST_6016_PI429115894	reCj06036ex_ne:-LS-:isotig06010	AT1G11545	3.19e-142	XTH8 xyloglucan endotransglucosylase/hydrolase 8	-0.0223325	PC1-0447	SD-down	-
CUST_6077_PI429115894	reCj06097ex_ne:----:isotig06071	-	-	-	-0.0360101	PC1-0101	SD-down	-
CUST_6135_PI429115894	reCj06155ex_ne:----:isotig06129	-	-	-	-0.0264702	PC1-0311	SD-down	-
CUST_6136_PI429115894	reCj06156ex_ne:----:isotig06130	-	-	-	-0.0269575	PC1-0289	SD-down	-
CUST_6173_PI429115894	reCj06193ex_ne:-LS-:isotig06167	AT5G57625	1.9e-60	CAP (Cysteine-rich secretory proteins, Antigen 5, and Pathogenesis-related 1 protein) superfamily protein	-0.0226397	PC1-0434	SD-down	-
CUST_6174_PI429115894	reCj06194ex_ne:M-S-:isotig06168	AT4G25780	5.32e-58	CAP (Cysteine-rich secretory proteins, Antigen 5, and Pathogenesis-related 1 protein) superfamily protein	-0.0227458	PC1-0431	SD-down	-
CUST_6295_PI429115894	reCj06315ex_ne:-LS-:isotig06289	AT2G22795	4.69e-07	unknown protein; BEST Arabidopsis thaliana protein match is: unknown protein (TAIR:AT4G37820.1); Has 799854 Blast hits to 188815 proteins in 4452 species: Archae - 4529; Bact	-0.0299983	PC1-0227	SD-down	-
CUST_6315_PI429115894	reCj06335ex_ne:MLS-:isotig06309	AT4G24130	2.07e-14	Protein of unknown function, DUF538	-0.0331181	PC1-0155	SD-down	-
CUST_6372_PI429115894	reCj06392ex_ne:----:isotig06366	AT1G60060	9.67e-70	Serine/threonine-protein kinase WNK (With No Lysine)-related	-0.0332711	PC1-0153	SD-down	-
CUST_638_PI429115894	reCj00655ex_ne:---W:isotig00633	AT3G50950	5.07e-45	ZAR1 HOPZ-ACTIVATED RESISTANCE 1	-0.0118285	PC1-0935	SD-down	-
CUST_6406_PI429115894	reCj06426ex_ne:----:isotig06400	AT2G21100	8.72e-54	Disease resistance-responsive (dirigent-like protein) family protein	-0.0348916	PC1-0124	SD-down	-
CUST_6435_PI429115894	reCj06455ex_ne:--S-:isotig06429	AT1G65295	1.81e-38	unknown protein; LOCATED IN: endomembrane system; EXPRESSED IN: 22 plant structures; EXPRESSED DURING: 13 growth stages; BEST Arabidopsis thaliana protein match is: unknown p	-0.0182639	PC1-0602	SD-down	-
CUST_6436_PI429115894	reCj06456ex_ne:M-S-:isotig06430	AT1G65295	1.67e-38	unknown protein; LOCATED IN: endomembrane system; EXPRESSED IN: 22 plant structures; EXPRESSED DURING: 13 growth stages; BEST Arabidopsis thaliana protein match is: unknown p	-0.0185455	PC1-0590	SD-down	-
CUST_6671_PI429115894	reCj06691ex_ne:--S-:isotig06665	AT4G24130	1.37e-36	Protein of unknown function, DUF538	-0.0360775	PC1-0100	SD-down	-
CUST_6716_PI429115894	reCj06736ex_ne:----:isotig06710	-	-	-	-0.0301754	PC1-0221	SD-down	-
CUST_6728_PI429115894	reCj06748ex_ne:-L--:isotig06722	AT5G65360	2.07e-89	Histone superfamily protein	-0.0268114	PC1-0294	SD-down	-
CUST_673_PI429115894	reCj00690ex_ne:-L-W:isotig00668	AT1G24540	1.28e-100	CYP86C1 cytochrome P450, family 86, subfamily C, polypeptide 1	-0.0325836	PC1-0170	SD-down	-
CUST_674_PI429115894	reCj00691ex_ne:---W:isotig00669	AT1G13150	1.28e-100	CYP86C4 cytochrome P450, family 86, subfamily C, polypeptide 4	-0.0321975	PC1-0178	SD-down	-
CUST_675_PI429115894	reCj00692ex_ne:---W:isotig00670	AT3G56630	1.6e-114	CYP94D2 cytochrome P450, family 94, subfamily D, polypeptide 2	-0.0328419	PC1-0165	SD-down	-
CUST_676_PI429115894	reCj00693ex_ne:ML--:isotig00671	AT3G56630	3.56e-166	CYP94D2 cytochrome P450, family 94, subfamily D, polypeptide 2	-0.0319657	PC1-0184	SD-down	-
CUST_6791_PI429115894	reCj06811ex_ne:---W:isotig06785	AT1G74670	5.23e-24	Gibberellin-regulated family protein	-0.027618	PC1-0279	SD-down	-
CUST_6899_PI429115894	reCj06919ex_ne:M--W:isotig06893	AT5G55410	5.79e-13	Bifunctional inhibitor/lipid-transfer protein/seed storage 2S albumin superfamily protein	-0.034013	PC1-0139	SD-down	-
CUST_6900_PI429115894	reCj06920ex_ne:M--W:isotig06894	AT5G55410	4.83e-13	Bifunctional inhibitor/lipid-transfer protein/seed storage 2S albumin superfamily protein	-0.0330482	PC1-0159	SD-down	-
CUST_6906_PI429115894	reCj06926ex_ne:----:isotig06900	AT5G65360	5.48e-89	Histone superfamily protein	-0.0214471	PC1-0501	SD-down	-
CUST_7031_PI429115894	reCj07051ex_ne:----:isotig07025	AT5G39190	2.33e-24	GLP2A, ATGER2, GER2 germin-like protein 2	-0.0354183	PC1-0112	SD-down	-
CUST_7153_PI429115894	reCj07173ex_ne:--S-:isotig07147	-	-	-	-0.0622476	PC1-0001	SD-down	-
CUST_7154_PI429115894	reCj07174ex_ne:-LS-:isotig07148	-	-	-	-0.0617366	PC1-0002	SD-down	-
CUST_7287_PI429115894	reCj07307ex_ne:----:isotig07281	-	-	-	-0.0210311	PC1-0510	SD-down	-
CUST_7288_PI429115894	reCj07308ex_ne:----:isotig07282	-	-	-	-0.0210159	PC1-0513	SD-down	-
CUST_7304_PI429115894	reCj07324ex_ne:----:isotig07298	-	-	-	-0.0179789	PC1-0609	SD-down	-
CUST_7361_PI429115894	reCj07381ex_ne:----:isotig07355	-	-	-	-0.0372427	PC1-0081	SD-down	-
CUST_7497_PI429115894	reCj07519ex_ne:-LSW:isotig07486	AT3G14172	1.01e-38	FUNCTIONS IN: molecular function unknown; INVOLVED IN: biological process unknown; LOCATED IN: cellular component unknown; BEST Arabidopsis thaliana protein match is: COP1-in	-0.0136485	PC1-0801	SD-down	-
CUST_7527_PI429115894	reCj07549ex_ne:MLSW:isotig07516	AT4G39350	0	CESA2, ATH-A, ATCESA2 cellulose synthase A2	-0.0151206	PC1-0698	SD-down	-
CUST_7528_PI429115894	reCj07550ex_ne:ML-W:isotig07517	AT1G66150	0	TMK1 transmembrane kinase 1	-0.0126017	PC1-0872	SD-down	-
CUST_7560_PI429115894	reCj07582ex_ne:---W:isotig07549	AT3G44200	1.52e-150	ATNEK6, NEK6, IBO1 NIMA (never in mitosis, gene A)-related 6	-0.01874	PC1-0579	SD-down	-
CUST_7591_PI429115894	reCj07613ex_ne:--SW:isotig07580	AT2G22125	0	CSI1 binding	-0.0126959	PC1-0865	SD-down	-
CUST_7634_PI429115894	reCj07656ex_ne:ML--:isotig07623	AT4G25960	0	PGP2 P-glycoprotein 2	-0.0169266	PC1-0641	SD-down	-
CUST_7688_PI429115894	reCj07710ex_ne:-L-W:isotig07677	AT5G17420	0	IRX3, CESA7, ATCESA7, MUR10 Cellulose synthase family protein	-0.0355692	PC1-0107	SD-down	-
CUST_7846_PI429115894	reCj07868ex_ne:-L-W:isotig07835	AT5G44030	0	CESA4, IRX5, NWS2 cellulose synthase A4	-0.0389934	PC1-0055	SD-down	-
CUST_7848_PI429115894	reCj07870ex_ne:-L-W:isotig07837	AT3G23090	1.07e-31	TPX2 (targeting protein for Xklp2) protein family	-0.0232189	PC1-0412	SD-down	-
CUST_7950_PI429115894	reCj07972ex_ne:-L-W:isotig07939	AT4G18780	0	CESA8, IRX1, ATCESA8, LEW2 cellulose synthase family protein	-0.0448285	PC1-0018	SD-down	-
CUST_7952_PI429115894	reCj07974ex_ne:ML-W:isotig07941	AT4G31590	0	ATCSLC05, CSLC05, ATCSLC5, CSLC5 Cellulose-synthase-like C5	-0.0299632	PC1-0229	SD-down	-
CUST_7969_PI429115894	reCj07991ex_ne:---W:isotig07958	AT3G56370	0	Leucine-rich repeat protein kinase family protein	-0.0144997	PC1-0736	SD-down	-
CUST_8004_PI429115894	reCj08026ex_ne:ML-W:isotig07993	AT5G03760	0	ATCSLA09, CSLA09, ATCSLA9, CSLA9, RAT4 Nucleotide-diphospho-sugar transferases superfamily protein	-0.0165576	PC1-0653	SD-down	-
CUST_8169_PI429115894	reCj08191ex_ne:-L-W:isotig08158	AT4G27060	1.02e-102	TOR1, SPR2, CN ARM repeat superfamily protein	-0.0153272	PC1-0690	SD-down	-
CUST_8239_PI429115894	reCj08261ex_ne:-L-W:isotig08228	AT1G27460	0	NPGR1 no pollen germination related 1	-0.0202511	PC1-0536	SD-down	-
CUST_8258_PI429115894	reCj08280ex_ne:M--W:isotig08247	AT2G44740	9.97e-50	CYCP4;1 cyclin p4;1	-0.0110981	PC1-0993	SD-down	-
CUST_8295_PI429115894	reCj08317ex_ne:-L-W:isotig08284	AT2G21790	0	R1, RNR1, CLS8, ATRNR1 ribonucleotide reductase 1	-0.0406058	PC1-0041	SD-down	-
CUST_8299_PI429115894	reCj08321ex_ne:-LSW:isotig08288	AT5G58170	0	SVL5 SHV3-like 5	-0.0185527	PC1-0589	SD-down	-
CUST_8358_PI429115894	reCj08380ex_ne:ML-W:isotig08347	AT2G37080	8.15e-44	RIP3 ROP interactive partner 3	-0.0272352	PC1-0284	SD-down	-
CUST_8390_PI429115894	reCj08412ex_ne:MLSW:isotig08379	AT3G03780	0	ATMS2, MS2 methionine synthase 2	-0.0152614	PC1-0693	SD-down	-
CUST_8404_PI429115894	reCj08426ex_ne:ML-W:isotig08393	AT3G15730	0	PLDALPHA1, PLD phospholipase D alpha 1	-0.0231688	PC1-0414	SD-down	-
CUST_8414_PI429115894	reCj08436ex_ne:---W:isotig08403	AT4G39840	2.76e-36	unknown protein; FUNCTIONS IN: molecular function unknown; INVOLVED IN: biological process unknown; LOCATED IN: endomembrane system; EXPRESSED IN: 23 plant structures; EXPRES	-0.0294023	PC1-0239	SD-down	-
CUST_8436_PI429115894	reCj08458ex_ne:ML-W:isotig08425	AT5G67360	0	ARA12 Subtilase family protein	-0.0264032	PC1-0312	SD-down	-
CUST_8575_PI429115894	reCj08597ex_ne:MLSW:isotig08564	AT5G49720	0	ATGH9A1, TSD1, DEC, KOR, RSW2, IRX2, KOR1, GH9A1 glycosyl hydrolase 9A1	-0.0127663	PC1-0858	SD-down	-
CUST_8591_PI429115894	reCj08613ex_ne:-L-W:isotig08580	AT2G26730	0	Leucine-rich repeat protein kinase family protein	-0.0128703	PC1-0849	SD-down	-
CUST_8602_PI429115894	reCj08624ex_ne:-LSW:isotig08591	AT2G38970	1.18e-168	Zinc finger (C3HC4-type RING finger) family protein	-0.0148393	PC1-0709	SD-down	-
CUST_8608_PI429115894	reCj08630ex_ne:---W:isotig08597	AT2G42320	2.14e-141	nucleolar protein gar2-related	-0.0138183	PC1-0787	SD-down	-
CUST_8646_PI429115894	reCj08668ex_ne:----:isotig08635	AT2G16270	2.72e-10	unknown protein; FUNCTIONS IN: molecular function unknown; INVOLVED IN: biological process unknown; LOCATED IN: chloroplast; EXPRESSED IN: 16 plant structures; EXPRESSED DURI	-0.0337007	PC1-0146	SD-down	-
CUST_8733_PI429115894	reCj08755ex_ne:-L-W:isotig08722	AT1G20160	0	ATSBT5.2 Subtilisin-like serine endopeptidase family protein	-0.0294335	PC1-0238	SD-down	-
CUST_8762_PI429115894	reCj08784ex_ne:MLSW:isotig08751	AT4G12420	0	SKU5 Cupredoxin superfamily protein	-0.0214945	PC1-0496	SD-down	-
CUST_8782_PI429115894	reCj08804ex_ne:---W:isotig08771	AT1G75710	1.47e-101	C2H2-like zinc finger protein	-0.0238051	PC1-0399	SD-down	-
CUST_8789_PI429115894	reCj08811ex_ne:MLSW:isotig08778	AT1G68400	1.21e-153	leucine-rich repeat transmembrane protein kinase family protein	-0.0126736	PC1-0866	SD-down	-
CUST_8822_PI429115894	reCj08844ex_ne:ML-W:isotig08811	AT3G62660	2.23e-157	GATL7 galacturonosyltransferase-like 7	-0.0192337	PC1-0569	SD-down	-
CUST_8880_PI429115894	reCj08902ex_ne:MLSW:isotig08869	AT1G20160	0	ATSBT5.2 Subtilisin-like serine endopeptidase family protein	-0.0181343	PC1-0605	SD-down	-
CUST_8915_PI429115894	reCj08937ex_ne:--SW:isotig08904	AT1G10020	2.76e-154	Protein of unknown function (DUF1005)	-0.0141	PC1-0776	SD-down	-
CUST_8929_PI429115894	reCj08951ex_ne:M--W:isotig08918	AT3G03780	0	ATMS2, MS2 methionine synthase 2	-0.0184243	PC1-0595	SD-down	-
CUST_8977_PI429115894	reCj08999ex_ne:--SW:isotig08966	AT1G68920	2.33e-69	basic helix-loop-helix (bHLH) DNA-binding superfamily protein	-0.0199087	PC1-0545	SD-down	-
CUST_9090_PI429115894	reCj09112ex_ne:---W:isotig09079	AT2G41820	0	Leucine-rich repeat protein kinase family protein	-0.0205943	PC1-0528	SD-down	-
CUST_9142_PI429115894	reCj09164ex_ne:-L--:isotig09131	AT3G19620	0	Glycosyl hydrolase family protein	-0.0252749	PC1-0354	SD-down	-
CUST_9234_PI429115894	reCj09256ex_ne:M--W:isotig09223	AT5G55230	0	ATMAP65-1, MAP65-1 microtubule-associated proteins 65-1	-0.0260392	PC1-0322	SD-down	-
CUST_927_PI429115894	reCj00946ex_ne:----:isotig00924	AT2G43590	3.52e-73	Chitinase family protein	-0.0167314	PC1-0649	SD-down	-
CUST_9327_PI429115894	reCj09349ex_ne:MLSW:isotig09316	AT5G22090	1.17e-15	Protein of unknown function (DUF3049)	-0.0123379	PC1-0889	SD-down	-
CUST_9376_PI429115894	reCj09398ex_ne:---W:isotig09365	AT5G03760	0	ATCSLA09, CSLA09, ATCSLA9, CSLA9, RAT4 Nucleotide-diphospho-sugar transferases superfamily protein	-0.036629	PC1-0087	SD-down	-
CUST_9415_PI429115894	reCj09437ex_ne:-LS-:isotig09404	AT1G02205	0	CER1 Fatty acid hydroxylase superfamily	-0.0293466	PC1-0243	SD-down	-
CUST_9447_PI429115894	reCj09469ex_ne:MLSW:isotig09436	AT1G75680	0	AtGH9B7, GH9B7 glycosyl hydrolase 9B7	-0.0125392	PC1-0876	SD-down	-
CUST_9485_PI429115894	reCj09507ex_ne:ML-W:isotig09474	AT3G25700	9.12e-136	Eukaryotic aspartyl protease family protein	-0.0220557	PC1-0464	SD-down	-
CUST_9524_PI429115894	reCj09546ex_ne:MLS-:isotig09513	AT2G26250	0	FDH, KCS10 3-ketoacyl-CoA synthase 10	-0.0247159	PC1-0377	SD-down	-
CUST_9526_PI429115894	reCj09548ex_ne:MLS-:isotig09515	AT5G04660	1.08e-178	CYP77A4 cytochrome P450, family 77, subfamily A, polypeptide 4	-0.0163145	PC1-0660	SD-down	-
CUST_9559_PI429115894	reCj09581ex_ne:ML--:isotig09548	AT5G64440	2.84e-156	AtFAAH, FAAH fatty acid amide hydrolase	-0.0182202	PC1-0603	SD-down	-
CUST_9607_PI429115894	reCj09629ex_ne:MLS-:isotig09596	AT1G72970	0	HTH, EDA17 Glucose-methanol-choline (GMC) oxidoreductase family protein	-0.0421701	PC1-0027	SD-down	-
CUST_9695_PI429115894	reCj09717ex_ne:MLSW:isotig09684	AT2G38110	0	ATGPAT6, GPAT6 glycerol-3-phosphate acyltransferase 6	-0.0113255	PC1-0969	SD-down	-
CUST_9698_PI429115894	reCj09720ex_ne:-LS-:isotig09687	AT4G34860	0	Plant neutral invertase family protein	-0.0160779	PC1-0667	SD-down	-
CUST_9714_PI429115894	reCj09736ex_ne:---W:isotig09703	AT3G58120	9.23e-60	ATBZIP61, BZIP61 Basic-leucine zipper (bZIP) transcription factor family protein	-0.0340834	PC1-0136	SD-down	-
CUST_9736_PI429115894	reCj09758ex_ne:M--W:isotig09725	AT4G20050	3.89e-148	QRT3 Pectin lyase-like superfamily protein	-0.0123546	PC1-0888	SD-down	-
CUST_9772_PI429115894	reCj09794ex_ne:-LSW:isotig09761	AT5G03260	1.72e-157	LAC11 laccase 11	-0.039854	PC1-0045	SD-down	-
CUST_9790_PI429115894	reCj09812ex_ne:-LS-:isotig09779	AT5G53370	2.12e-161	ATPMEPCRF, PMEPCRF pectin methylesterase PCR fragment F	-0.0263575	PC1-0314	SD-down	-
CUST_9792_PI429115894	reCj09814ex_ne:MLSW:isotig09781	AT5G06390	1.89e-155	FLA17 FASCICLIN-like arabinogalactan protein 17 precursor	-0.0132357	PC1-0828	SD-down	-
CUST_9852_PI429115894	reCj09874ex_ne:-LSW:isotig09841	AT3G43270	1.68e-147	Plant invertase/pectin methylesterase inhibitor superfamily	-0.0255909	PC1-0339	SD-down	-
CUST_9869_PI429115894	reCj09891ex_ne:MLSW:isotig09858	AT3G51670	1.38e-171	SEC14 cytosolic factor family protein / phosphoglyceride transfer family protein	-0.0215637	PC1-0490	SD-down	-
CUST_9911_PI429115894	reCj09933ex_ne:M---:isotig09900	AT5G44680	1.05e-89	DNA glycosylase superfamily protein	-0.0276409	PC1-0278	SD-down	-
CUST_9965_PI429115894	reCj09987ex_ne:MLSW:isotig09954	AT3G49220	0	Plant invertase/pectin methylesterase inhibitor superfamily	-0.0221569	PC1-0458	SD-down	-
CUST_9985_PI429115894	reCj10007ex_ne:-L-W:isotig09974	-	-	-	-0.0251383	PC1-0362	SD-down	-
CUST_10002_PI429115894	reCj10024ex_ne:-LS-:isotig09991	AT2G45570	2.35e-117	CYP76C2 cytochrome P450, family 76, subfamily C, polypeptide 2	-0.0176826	PC1-0623	-	LT-down
CUST_11079_PI429115894	reCj11101ex_ne:MLS-:isotig11068	AT5G42650	2.18e-160	AOS, CYP74A, DDE2 allene oxide synthase	-0.0251714	PC1-0359	-	LT-down
CUST_11840_PI429115894	reCj11862ex_ne:-L--:isotig11829	AT3G02645	1.12e-98	Plant protein of unknown function (DUF247)	-0.0227761	PC1-0429	-	LT-down
CUST_12634_PI429115894	reCj12656ex_ne:MLS-:isotig12623	AT3G01500	1.51e-96	CA1, ATBCA1, SABP3, ATSABP3 carbonic anhydrase 1	-0.014533	PC1-0730	-	LT-down
CUST_12674_PI429115894	reCj12696ex_ne:-L--:isotig12663	AT2G05260	5.49e-93	alpha/beta-Hydrolases superfamily protein	-0.0224186	PC1-0443	-	LT-down
CUST_13108_PI429115894	reCj13130ex_ne:-LS-:isotig13097	AT1G05675	4.95e-106	UDP-Glycosyltransferase superfamily protein	-0.0133507	PC1-0818	-	LT-down
CUST_13441_PI429115894	reCj13463ex_ne:---W:isotig13430	AT5G01880	9.96e-21	RING/U-box superfamily protein	-0.0113845	PC1-0963	-	LT-down
CUST_13505_PI429115894	reCj13527ex_ne:----:isotig13494	-	-	-	-0.0144285	PC1-0744	-	LT-down
CUST_13653_PI429115894	reCj13675ex_ne:---W:isotig13642	AT5G23950	8.04e-37	Calcium-dependent lipid-binding (CaLB domain) family protein	-0.015129	PC1-0697	-	LT-down
CUST_15441_PI429115894	reCj15463ex_ne:----:isotig15430	AT5G20510	2.06e-93	AL5 alfin-like 5	-0.0124034	PC1-0884	-	LT-down
CUST_15663_PI429115894	reCj15685ex_ne:---W:isotig15652	AT4G36010	3.09e-58	Pathogenesis-related thaumatin superfamily protein	-0.0141497	PC1-0768	-	LT-down
CUST_16231_PI429115894	reCj16253ex_ne:MLSW:isotig16220	AT3G55420	1.86e-68	unknown protein; Has 21 Blast hits to 21 proteins in 8 species: Archae - 0; Bacteria - 0; Metazoa - 0; Fungi - 0; Plants - 21; Viruses - 0; Other Eukaryotes - 0 (source: NCBI	-0.0121832	PC1-0896	-	LT-down
CUST_18082_PI429115894	reCj18104ex_ne:-LSW:isotig18071	AT3G46230	5.83e-56	ATHSP17.4, HSP17.4 heat shock protein 17.4	-0.0141654	PC1-0765	-	LT-down
CUST_18131_PI429115894	reCj18153ex_ne:MLSW:isotig18120	AT4G25200	6.2e-32	ATHSP23.6-MITO, HSP23.6-MITO mitochondrion-localized small heat shock protein 23.6	-0.0129353	PC1-0846	-	LT-down
CUST_18242_PI429115894	reCj18264ex_ne:-L--:isotig18231	AT5G62720	4.99e-61	Integral membrane HPP family protein	-0.0137399	PC1-0792	-	LT-down
CUST_19081_PI429115894	reCj19103ex_ne:----:isotig19070	AT3G46940	2.75e-72	DUT1 DUTP-PYROPHOSPHATASE-LIKE 1	-0.0134673	PC1-0810	-	LT-down
CUST_20285_PI429115894	reCj20307ex_ne:---W:isotig20274	-	-	-	-0.0362263	PC1-0097	-	LT-down
CUST_20952_PI429115894	reCj20974ex_ne:MLSW:isotig20941	AT5G41761	1.71e-19	unknown protein; FUNCTIONS IN: molecular function unknown; INVOLVED IN: biological process unknown; LOCATED IN: cellular component unknown; BEST Arabidopsis thaliana protein	-0.0167493	PC1-0648	-	LT-down
CUST_22065_PI429115894	reCj22087ex_ne:----:isotig22054	AT4G13615	3.8e-14	Uncharacterised protein family SERF	-0.0125853	PC1-0873	-	LT-down
CUST_2370_PI429115894	reCj02390ex_ne:-L-W:isotig02368	AT2G14620	8.37e-86	XTH10 xyloglucan endotransglucosylase/hydrolase 10	-0.0267472	PC1-0297	-	LT-down
CUST_5433_PI429115894	reCj05453ex_ne:-L--:isotig05427	AT1G60390	1.32e-18	PG1 polygalacturonase 1	-0.0293161	PC1-0246	-	LT-down
CUST_5434_PI429115894	reCj05454ex_ne:-L--:isotig05428	AT1G60390	7.73e-20	PG1 polygalacturonase 1	-0.0292747	PC1-0248	-	LT-down
CUST_6203_PI429115894	reCj06223ex_ne:---W:isotig06197	AT5G51440	5.57e-35	HSP20-like chaperones superfamily protein	-0.0128079	PC1-0854	-	LT-down
CUST_6204_PI429115894	reCj06224ex_ne:MLSW:isotig06198	AT5G51440	1.77e-35	HSP20-like chaperones superfamily protein	-0.0127872	PC1-0857	-	LT-down
CUST_699_PI429115894	reCj00716ex_ne:--SW:isotig00694	AT1G78380	1.3e-80	ATGSTU19, GST8, GSTU19 glutathione S-transferase TAU 19	-0.0142543	PC1-0756	-	LT-down
CUST_700_PI429115894	reCj00717ex_ne:--SW:isotig00695	AT1G78380	6.56e-81	ATGSTU19, GST8, GSTU19 glutathione S-transferase TAU 19	-0.0140592	PC1-0778	-	LT-down
CUST_703_PI429115894	reCj00720ex_ne:--S-:isotig00698	AT1G78380	4.72e-81	ATGSTU19, GST8, GSTU19 glutathione S-transferase TAU 19	-0.0141589	PC1-0767	-	LT-down
CUST_704_PI429115894	reCj00721ex_ne:-LSW:isotig00699	AT1G78380	5.61e-81	ATGSTU19, GST8, GSTU19 glutathione S-transferase TAU 19	-0.0141733	PC1-0763	-	LT-down
CUST_705_PI429115894	reCj00722ex_ne:-LSW:isotig00700	AT1G78380	2.82e-81	ATGSTU19, GST8, GSTU19 glutathione S-transferase TAU 19	-0.014189	PC1-0761	-	LT-down
CUST_8460_PI429115894	reCj08482ex_ne:ML--:isotig08449	AT3G57880	0	Calcium-dependent lipid-binding (CaLB domain) plant phosphoribosyltransferase family protein	-0.0243873	PC1-0388	-	LT-down
CUST_9143_PI429115894	reCj09165ex_ne:-L-W:isotig09132	AT5G02500	0	HSC70-1, HSP70-1, AT-HSC70-1, HSC70 heat shock cognate protein 70-1	-0.0244621	PC1-0386	-	LT-down
CUST_101_PI429115894	reCj00101ex_ne:MLSW:isotig00079	AT4G28940	2.13e-55	Phosphorylase superfamily protein	-0.0130658	PC1-0833	-	-
CUST_10123_PI429115894	reCj10145ex_ne:---W:isotig10112	AT2G47440	5.3e-135	Tetratricopeptide repeat (TPR)-like superfamily protein	-0.0122152	PC1-0895	-	-
CUST_10144_PI429115894	reCj10166ex_ne:ML-W:isotig10133	AT5G01020	0	Protein kinase superfamily protein	-0.0120603	PC1-0913	-	-
CUST_10156_PI429115894	reCj10178ex_ne:--S-:isotig10145	AT1G07710	8.25e-11	Ankyrin repeat family protein	-0.0130414	PC1-0836	-	-
CUST_10163_PI429115894	reCj10185ex_ne:MLS-:isotig10152	AT1G68570	3.2e-156	Major facilitator superfamily protein	-0.0164618	PC1-0656	-	-
CUST_10182_PI429115894	reCj10204ex_ne:-L-W:isotig10171	AT2G01630	0	O-Glycosyl hydrolases family 17 protein	-0.0168918	PC1-0643	-	-
CUST_10184_PI429115894	reCj10206ex_ne:---W:isotig10173	AT5G22400	3.41e-139	Rho GTPase activating protein with PAK-box/P21-Rho-binding domain	-0.017625	PC1-0626	-	-
CUST_10261_PI429115894	reCj10283ex_ne:MLS-:isotig10250	AT1G65450	3.23e-94	HXXXD-type acyl-transferase family protein	-0.0211166	PC1-0506	-	-
CUST_10285_PI429115894	reCj10307ex_ne:MLSW:isotig10274	AT2G36870	3.82e-116	XTH32 xyloglucan endotransglucosylase/hydrolase 32	-0.0197717	PC1-0550	-	-
CUST_10296_PI429115894	reCj10318ex_ne:ML-W:isotig10285	AT3G52500	2.36e-96	Eukaryotic aspartyl protease family protein	-0.0129681	PC1-0844	-	-
CUST_103_PI429115894	reCj00103ex_ne:----:isotig00081	AT4G28940	3.41e-35	Phosphorylase superfamily protein	-0.0110928	PC1-0996	-	-
CUST_10400_PI429115894	reCj10422ex_ne:-LSW:isotig10389	AT5G66460	4.24e-161	MAN7, AtMAN7 Glycosyl hydrolase superfamily protein	-0.0141196	PC1-0772	-	-
CUST_10435_PI429115894	reCj10457ex_ne:MLS-:isotig10424	AT1G11600	1.22e-155	CYP77B1 cytochrome P450, family 77, subfamily B, polypeptide 1	-0.0304677	PC1-0214	-	-
CUST_10486_PI429115894	reCj10508ex_ne:ML--:isotig10475	AT3G13620	7.54e-153	Amino acid permease family protein	-0.0334969	PC1-0151	-	-
CUST_105_PI429115894	reCj00105ex_ne:---W:isotig00083	AT4G28940	3.15e-35	Phosphorylase superfamily protein	-0.0133227	PC1-0821	-	-
CUST_106_PI429115894	reCj00106ex_ne:---W:isotig00084	AT4G28940	3.13e-35	Phosphorylase superfamily protein	-0.0129054	PC1-0847	-	-
CUST_10689_PI429115894	reCj10711ex_ne:-L--:isotig10678	AT4G19170	0	NCED4, CCD4 nine-cis-epoxycarotenoid dioxygenase 4	-0.0243452	PC1-0389	-	-
CUST_107_PI429115894	reCj00107ex_ne:---W:isotig00085	-	-	-	-0.01587	PC1-0677	-	-
CUST_10745_PI429115894	reCj10767ex_ne:ML-W:isotig10734	AT5G38710	4.06e-131	Methylenetetrahydrofolate reductase family protein	-0.0139021	PC1-0781	-	-
CUST_10832_PI429115894	reCj10854ex_ne:--S-:isotig10821	AT2G24210	6e-75	TPS10 terpene synthase 10	-0.0122455	PC1-0892	-	-
CUST_10894_PI429115894	reCj10916ex_ne:--SW:isotig10883	AT1G44110	2.17e-126	CYCA1;1 Cyclin A1;1	-0.0308492	PC1-0204	-	-
CUST_10954_PI429115894	reCj10976ex_ne:M-S-:isotig10943	AT3G13960	1.65e-45	AtGRF5, GRF5 growth-regulating factor 5	-0.0114236	PC1-0958	-	-
CUST_11149_PI429115894	reCj11171ex_ne:M-SW:isotig11138	AT2G38120	0	AUX1, WAV5, PIR1, MAP1 Transmembrane amino acid transporter family protein	-0.0141331	PC1-0770	-	-
CUST_11190_PI429115894	reCj11212ex_ne:----:isotig11179	AT4G00820	7.69e-67	iqd17 IQ-domain 17	-0.0214705	PC1-0499	-	-
CUST_11204_PI429115894	reCj11226ex_ne:---W:isotig11193	AT4G20430	0	Subtilase family protein	-0.014435	PC1-0743	-	-
CUST_11217_PI429115894	reCj11239ex_ne:-L-W:isotig11206	AT1G75500	2.02e-154	WAT1 Walls Are Thin 1	-0.0176311	PC1-0624	-	-
CUST_11273_PI429115894	reCj11295ex_ne:--SW:isotig11262	AT5G13700	3.63e-154	ATPAO1, APAO, PAO1 polyamine oxidase 1	-0.0197395	PC1-0553	-	-
CUST_11300_PI429115894	reCj11322ex_ne:MLSW:isotig11289	AT5G42650	8.99e-178	AOS, CYP74A, DDE2 allene oxide synthase	-0.0234903	PC1-0405	-	-
CUST_11317_PI429115894	reCj11339ex_ne:MLSW:isotig11306	AT5G66330	8.6e-115	Leucine-rich repeat (LRR) family protein	-0.0172868	PC1-0636	-	-
CUST_11356_PI429115894	reCj11378ex_ne:-L-W:isotig11345	AT1G20610	6.33e-95	CYCB2;3 Cyclin B2;3	-0.022249	PC1-0451	-	-
CUST_11370_PI429115894	reCj11392ex_ne:M--W:isotig11359	AT4G39330	6.26e-128	ATCAD9, CAD9 cinnamyl alcohol dehydrogenase 9	-0.0157836	PC1-0679	-	-
CUST_11409_PI429115894	reCj11431ex_ne:M-SW:isotig11398	AT5G17540	1.44e-120	HXXXD-type acyl-transferase family protein	-0.0153868	PC1-0689	-	-
CUST_11425_PI429115894	reCj11447ex_ne:M---:isotig11414	AT5G53390	1.35e-85	O-acyltransferase (WSD1-like) family protein	-0.0142003	PC1-0760	-	-
CUST_11494_PI429115894	reCj11516ex_ne:----:isotig11483	AT2G07690	0	MCM5 Minichromosome maintenance (MCM2/3/5) family protein	-0.0376142	PC1-0075	-	-
CUST_11538_PI429115894	reCj11560ex_ne:M---:isotig11527	AT4G31940	1.65e-138	CYP82C4 cytochrome P450, family 82, subfamily C, polypeptide 4	-0.0218406	PC1-0480	-	-
CUST_11658_PI429115894	reCj11680ex_ne:MLSW:isotig11647	AT4G19420	3.62e-163	Pectinacetylesterase family protein	-0.0137226	PC1-0794	-	-
CUST_11807_PI429115894	reCj11829ex_ne:--S-:isotig11796	AT1G65450	1.25e-73	HXXXD-type acyl-transferase family protein	-0.0253714	PC1-0350	-	-
CUST_11811_PI429115894	reCj11833ex_ne:-LSW:isotig11800	AT5G25460	7.73e-166	Protein of unknown function, DUF642	-0.0195025	PC1-0564	-	-
CUST_11960_PI429115894	reCj11982ex_ne:MLS-:isotig11949	AT3G04290	2.2e-131	ATLTL1, LTL1 Li-tolerant lipase 1	-0.0355142	PC1-0110	-	-
CUST_11965_PI429115894	reCj11987ex_ne:ML--:isotig11954	AT1G50010	0	TUA2 tubulin alpha-2 chain	-0.0198927	PC1-0546	-	-
CUST_12058_PI429115894	reCj12080ex_ne:ML--:isotig12047	AT1G65450	8.57e-68	HXXXD-type acyl-transferase family protein	-0.0300897	PC1-0223	-	-
CUST_12159_PI429115894	reCj12181ex_ne:-L--:isotig12148	AT2G45220	1.26e-108	Plant invertase/pectin methylesterase inhibitor superfamily	-0.0241707	PC1-0391	-	-
CUST_12190_PI429115894	reCj12212ex_ne:--SW:isotig12179	AT2G23540	2.44e-111	GDSL-like Lipase/Acylhydrolase superfamily protein	-0.0236091	PC1-0401	-	-
CUST_12262_PI429115894	reCj12284ex_ne:M---:isotig12251	AT1G19440	1.9e-124	KCS4 3-ketoacyl-CoA synthase 4	-0.0282816	PC1-0267	-	-
CUST_12299_PI429115894	reCj12321ex_ne:-L--:isotig12288	AT5G42250	7.55e-113	Zinc-binding alcohol dehydrogenase family protein	-0.0159334	PC1-0674	-	-
CUST_12321_PI429115894	reCj12343ex_ne:---W:isotig12310	AT2G05920	1.33e-120	Subtilase family protein	-0.0119922	PC1-0923	-	-
CUST_12371_PI429115894	reCj12393ex_ne:M--W:isotig12360	AT2G16630	1.32e-30	Pollen Ole e 1 allergen and extensin family protein	-0.0146636	PC1-0717	-	-
CUST_12400_PI429115894	reCj12422ex_ne:--S-:isotig12389	AT1G02800	0	ATCEL2, CEL2 cellulase 2	-0.0417247	PC1-0030	-	-
CUST_1251_PI429115894	reCj01270ex_ne:M---:isotig01248	AT1G28600	1.48e-52	GDSL-like Lipase/Acylhydrolase superfamily protein	-0.024996	PC1-0368	-	-
CUST_12519_PI429115894	reCj12541ex_ne:----:isotig12508	AT1G78060	7.46e-162	Glycosyl hydrolase family protein	-0.0216024	PC1-0488	-	-
CUST_12523_PI429115894	reCj12545ex_ne:---W:isotig12512	AT3G44190	2.35e-116	FAD/NAD(P)-binding oxidoreductase family protein	-0.0216704	PC1-0485	-	-
CUST_12541_PI429115894	reCj12563ex_ne:-L--:isotig12530	AT4G01070	8.35e-104	GT72B1, UGT72B1 UDP-Glycosyltransferase superfamily protein	-0.0317608	PC1-0188	-	-
CUST_12552_PI429115894	reCj12574ex_ne:ML--:isotig12541	AT5G41080	1.01e-116	PLC-like phosphodiesterases superfamily protein	-0.0113891	PC1-0962	-	-
CUST_12754_PI429115894	reCj12776ex_ne:-L--:isotig12743	AT3G54400	4.28e-77	Eukaryotic aspartyl protease family protein	-0.0220798	PC1-0462	-	-
CUST_12946_PI429115894	reCj12968ex_ne:---W:isotig12935	AT5G25460	7.68e-162	Protein of unknown function, DUF642	-0.0222172	PC1-0454	-	-
CUST_12998_PI429115894	reCj13020ex_ne:---W:isotig12987	AT2G39050	9.26e-38	hydroxyproline-rich glycoprotein family protein	-0.0115947	PC1-0945	-	-
CUST_13026_PI429115894	reCj13048ex_ne:-L--:isotig13015	AT1G22400	9.66e-84	UGT85A1, ATUGT85A1 UDP-Glycosyltransferase superfamily protein	-0.0244868	PC1-0385	-	-
CUST_13170_PI429115894	reCj13192ex_ne:ML--:isotig13159	AT1G20120	8.53e-83	GDSL-like Lipase/Acylhydrolase superfamily protein	-0.0223831	PC1-0445	-	-
CUST_1318_PI429115894	reCj01338ex_ne:M-SW:isotig01316	AT1G55020	0	LOX1, ATLOX1 lipoxygenase 1	-0.0212612	PC1-0504	-	-
CUST_13189_PI429115894	reCj13211ex_ne:-L-W:isotig13178	AT4G32830	4.28e-174	AtAUR1, AUR1 ataurora1	-0.0210204	PC1-0512	-	-
CUST_1320_PI429115894	reCj01340ex_ne:M-SW:isotig01318	AT3G22400	0	LOX5 PLAT/LH2 domain-containing lipoxygenase family protein	-0.0214321	PC1-0502	-	-
CUST_1322_PI429115894	reCj01342ex_ne:MLS-:isotig01320	AT3G22400	0	LOX5 PLAT/LH2 domain-containing lipoxygenase family protein	-0.0212541	PC1-0505	-	-
CUST_13265_PI429115894	reCj13287ex_ne:ML--:isotig13254	AT3G62630	1.39e-46	Protein of unknown function (DUF1645)	-0.0111879	PC1-0981	-	-
CUST_13282_PI429115894	reCj13304ex_ne:-L-W:isotig13271	AT2G45050	3.91e-40	GATA2 GATA transcription factor 2	-0.0126136	PC1-0870	-	-
CUST_13442_PI429115894	reCj13464ex_ne:---W:isotig13431	AT3G19184	7e-50	AP2/B3-like transcriptional factor family protein	-0.0278742	PC1-0273	-	-
CUST_13472_PI429115894	reCj13494ex_ne:-LSW:isotig13461	AT2G12646	9.81e-60	PLATZ transcription factor family protein	-0.0125264	PC1-0878	-	-
CUST_13533_PI429115894	reCj13555ex_ne:M---:isotig13522	AT4G26790	1.12e-121	GDSL-like Lipase/Acylhydrolase superfamily protein	-0.025119	PC1-0363	-	-
CUST_13540_PI429115894	reCj13562ex_ne:----:isotig13529	AT3G01680	3.33e-10	CONTAINS InterPro DOMAIN/s: Mediator complex subunit Med28 (InterPro:IPR021640); BEST Arabidopsis thaliana protein match is: unknown protein (TAIR:AT3G01670.1); Has 122 Blast	-0.0254668	PC1-0342	-	-
CUST_1359_PI429115894	reCj01379ex_ne:--SW:isotig01357	AT3G52430	4.37e-48	PAD4, ATPAD4 alpha/beta-Hydrolases superfamily protein	-0.0146814	PC1-0716	-	-
CUST_1360_PI429115894	reCj01380ex_ne:--SW:isotig01358	AT3G52430	4.02e-48	PAD4, ATPAD4 alpha/beta-Hydrolases superfamily protein	-0.0145197	PC1-0732	-	-
CUST_1361_PI429115894	reCj01381ex_ne:--SW:isotig01359	AT3G52430	3.6e-48	PAD4, ATPAD4 alpha/beta-Hydrolases superfamily protein	-0.0141216	PC1-0771	-	-
CUST_1363_PI429115894	reCj01383ex_ne:--S-:isotig01361	AT3G52430	1.16e-36	PAD4, ATPAD4 alpha/beta-Hydrolases superfamily protein	-0.0113203	PC1-0970	-	-
CUST_13633_PI429115894	reCj13655ex_ne:----:isotig13622	AT1G69770	3.42e-169	CMT3 chromomethylase 3	-0.0230836	PC1-0418	-	-
CUST_13708_PI429115894	reCj13730ex_ne:ML--:isotig13697	AT3G51240	1.24e-147	F3H, TT6, F3'H flavanone 3-hydroxylase	-0.0228001	PC1-0427	-	-
CUST_13781_PI429115894	reCj13803ex_ne:M---:isotig13770	AT2G42990	4.76e-99	GDSL-like Lipase/Acylhydrolase superfamily protein	-0.0311289	PC1-0198	-	-
CUST_13782_PI429115894	reCj13804ex_ne:---W:isotig13771	AT4G22880	2.2e-136	LDOX, TDS4, TT18, ANS leucoanthocyanidin dioxygenase	-0.0392115	PC1-0052	-	-
CUST_13812_PI429115894	reCj13834ex_ne:---W:isotig13801	AT1G11915	1.72e-96	unknown protein; FUNCTIONS IN: molecular function unknown; INVOLVED IN: biological process unknown; LOCATED IN: endomembrane system; EXPRESSED IN: root; BEST Arabidopsis thal	-0.0113496	PC1-0966	-	-
CUST_13891_PI429115894	reCj13913ex_ne:----:isotig13880	AT2G38620	1.31e-166	CDKB1;2 cyclin-dependent kinase B1;2	-0.0194005	PC1-0565	-	-
CUST_13894_PI429115894	reCj13916ex_ne:MLS-:isotig13883	AT4G28940	3.19e-57	Phosphorylase superfamily protein	-0.0116796	PC1-0941	-	-
CUST_14003_PI429115894	reCj14025ex_ne:M-S-:isotig13992	AT1G58080	1.21e-139	ATATP-PRT1, HISN1A, ATP-PRT1 ATP phosphoribosyl transferase 1	-0.0147252	PC1-0715	-	-
CUST_14055_PI429115894	reCj14077ex_ne:---W:isotig14044	AT1G70170	2.18e-92	MMP matrix metalloproteinase	-0.0126203	PC1-0868	-	-
CUST_14151_PI429115894	reCj14173ex_ne:---W:isotig14140	AT5G14090	9.47e-11	unknown protein; Has 56 Blast hits to 56 proteins in 18 species: Archae - 0; Bacteria - 0; Metazoa - 0; Fungi - 2; Plants - 46; Viruses - 0; Other Eukaryotes - 8 (source: NCB	-0.0197433	PC1-0552	-	-
CUST_14176_PI429115894	reCj14198ex_ne:----:isotig14165	AT2G01990	3.34e-31	unknown protein; BEST Arabidopsis thaliana protein match is: unknown protein (TAIR:AT1G14630.1); Has 118 Blast hits to 118 proteins in 14 species: Archae - 0; Bacteria - 0; M	-0.01207	PC1-0910	-	-
CUST_14202_PI429115894	reCj14224ex_ne:----:isotig14191	AT2G22490	2.49e-67	CYCD2;1, ATCYCD2;1 Cyclin D2;1	-0.0312442	PC1-0197	-	-
CUST_14213_PI429115894	reCj14235ex_ne:---W:isotig14202	AT1G79060	2.53e-29	unknown protein; BEST Arabidopsis thaliana protein match is: unknown protein (TAIR:AT1G56020.1); Has 3399 Blast hits to 980 proteins in 195 species: Archae - 0; Bacteria - 83	-0.0161824	PC1-0663	-	-
CUST_14214_PI429115894	reCj14236ex_ne:M---:isotig14203	AT3G06060	1.76e-46	NAD(P)-binding Rossmann-fold superfamily protein	-0.0249393	PC1-0369	-	-
CUST_14225_PI429115894	reCj14247ex_ne:-L--:isotig14214	AT5G55250	6.14e-39	IAMT1 IAA carboxylmethyltransferase 1	-0.0173446	PC1-0635	-	-
CUST_14313_PI429115894	reCj14335ex_ne:-L--:isotig14302	AT4G34980	7.28e-70	SLP2 subtilisin-like serine protease 2	-0.0111516	PC1-0986	-	-
CUST_14337_PI429115894	reCj14359ex_ne:---W:isotig14326	AT1G12010	1.43e-104	2-oxoglutarate (2OG) and Fe(II)-dependent oxygenase superfamily protein	-0.0256491	PC1-0336	-	-
CUST_14341_PI429115894	reCj14363ex_ne:----:isotig14330	AT5G44635	3.95e-76	MCM6 minichromosome maintenance (MCM2/3/5) family protein	-0.026549	PC1-0309	-	-
CUST_14373_PI429115894	reCj14395ex_ne:-LSW:isotig14362	AT3G54180	1.05e-159	CDC2B, CDKB1;1 cyclin-dependent kinase B1;1	-0.0245904	PC1-0381	-	-
CUST_14393_PI429115894	reCj14415ex_ne:M--W:isotig14382	AT3G61220	3.12e-80	NAD(P)-binding Rossmann-fold superfamily protein	-0.0119928	PC1-0922	-	-
CUST_14408_PI429115894	reCj14430ex_ne:-L-W:isotig14397	AT3G27060	8.63e-172	TSO2, ATTSO2 Ferritin/ribonucleotide reductase-like family protein	-0.0212766	PC1-0503	-	-
CUST_14420_PI429115894	reCj14442ex_ne:MLSW:isotig14409	AT4G28940	6.12e-70	Phosphorylase superfamily protein	-0.0138693	PC1-0784	-	-
CUST_14495_PI429115894	reCj14517ex_ne:----:isotig14484	AT1G18620	4.91e-27	unknown protein; BEST Arabidopsis thaliana protein match is: unknown protein (TAIR:AT1G74160.1); Has 1987 Blast hits to 1263 proteins in 207 species: Archae - 0; Bacteria - 1	-0.0148204	PC1-0710	-	-
CUST_14552_PI429115894	reCj14574ex_ne:M---:isotig14541	AT2G42990	3.1e-97	GDSL-like Lipase/Acylhydrolase superfamily protein	-0.0253169	PC1-0353	-	-
CUST_14596_PI429115894	reCj14618ex_ne:-L--:isotig14585	AT4G10955	3.66e-98	alpha/beta-Hydrolases superfamily protein	-0.0117367	PC1-0937	-	-
CUST_14598_PI429115894	reCj14620ex_ne:----:isotig14587	AT5G43860	5.8e-61	ATCLH2, CLH2 chlorophyllase 2	-0.0199608	PC1-0544	-	-
CUST_14607_PI429115894	reCj14629ex_ne:---W:isotig14596	AT4G23800	2.8e-44	HMG (high mobility group) box protein	-0.0170378	PC1-0640	-	-
CUST_14654_PI429115894	reCj14676ex_ne:ML-W:isotig14643	AT1G11545	2.98e-132	XTH8 xyloglucan endotransglucosylase/hydrolase 8	-0.0303189	PC1-0218	-	-
CUST_14793_PI429115894	reCj14815ex_ne:MLSW:isotig14782	-	-	-	-0.0263874	PC1-0313	-	-
CUST_14797_PI429115894	reCj14819ex_ne:-LS-:isotig14786	AT5G05340	2.1e-122	Peroxidase superfamily protein	-0.0210838	PC1-0508	-	-
CUST_14838_PI429115894	reCj14860ex_ne:----:isotig14827	AT2G41050	1.91e-82	PQ-loop repeat family protein / transmembrane family protein	-0.0293903	PC1-0240	-	-
CUST_14893_PI429115894	reCj14915ex_ne:-LS-:isotig14882	AT4G27250	5.75e-74	NAD(P)-binding Rossmann-fold superfamily protein	-0.0260662	PC1-0321	-	-
CUST_14922_PI429115894	reCj14944ex_ne:-L-W:isotig14911	AT2G16850	3.27e-137	PIP3B, PIP2;8 plasma membrane intrinsic protein 2;8	-0.0411097	PC1-0035	-	-
CUST_14946_PI429115894	reCj14968ex_ne:MLS-:isotig14935	AT4G23340	3.14e-49	2-oxoglutarate (2OG) and Fe(II)-dependent oxygenase superfamily protein	-0.0111495	PC1-0987	-	-
CUST_14972_PI429115894	reCj14994ex_ne:-L--:isotig14961	AT1G56430	1.48e-71	ATNAS4, NAS4 nicotianamine synthase 4	-0.0196625	PC1-0556	-	-
CUST_15030_PI429115894	reCj15052ex_ne:--SW:isotig15019	-	-	-	-0.0159828	PC1-0670	-	-
CUST_15074_PI429115894	reCj15096ex_ne:MLS-:isotig15063	AT5G54270	1.16e-155	LHCB3, LHCB3*1 light-harvesting chlorophyll B-binding protein 3	-0.0198392	PC1-0549	-	-
CUST_15200_PI429115894	reCj15222ex_ne:MLSW:isotig15189	AT3G58100	2.28e-29	PDCB5 plasmodesmata callose-binding protein 5	-0.0384565	PC1-0066	-	-
CUST_15215_PI429115894	reCj15237ex_ne:-L--:isotig15204	AT4G34980	5.74e-77	SLP2 subtilisin-like serine protease 2	-0.0120147	PC1-0918	-	-
CUST_15220_PI429115894	reCj15242ex_ne:-LSW:isotig15209	AT4G23400	1.05e-172	PIP1D, PIP1;5 plasma membrane intrinsic protein 1;5	-0.0186086	PC1-0586	-	-
CUST_15281_PI429115894	reCj15303ex_ne:--S-:isotig15270	AT2G26910	2.98e-116	PDR4, ATPDR4 pleiotropic drug resistance 4	-0.0116848	PC1-0940	-	-
CUST_15298_PI429115894	reCj15320ex_ne:--S-:isotig15287	AT2G16850	2.59e-135	PIP3B, PIP2;8 plasma membrane intrinsic protein 2;8	-0.0215113	PC1-0494	-	-
CUST_15378_PI429115894	reCj15400ex_ne:---W:isotig15367	AT5G09430	7.03e-88	alpha/beta-Hydrolases superfamily protein	-0.0147284	PC1-0714	-	-
CUST_15379_PI429115894	reCj15401ex_ne:----:isotig15368	AT1G49770	1.08e-15	RGE1, ZOU basic helix-loop-helix (bHLH) DNA-binding superfamily protein	-0.0198393	PC1-0548	-	-
CUST_15406_PI429115894	reCj15428ex_ne:----:isotig15395	AT5G19650	6.5e-09	ATOFP8, OFP8 ovate family protein 8	-0.0229422	PC1-0425	-	-
CUST_15424_PI429115894	reCj15446ex_ne:----:isotig15413	AT4G33420	3.3e-120	Peroxidase superfamily protein	-0.0178599	PC1-0617	-	-
CUST_15477_PI429115894	reCj15499ex_ne:MLSW:isotig15466	AT4G14130	3.76e-101	XTR7, XTH15 xyloglucan endotransglucosylase/hydrolase 15	-0.0114071	PC1-0960	-	-
CUST_15489_PI429115894	reCj15511ex_ne:---W:isotig15478	AT2G22490	7.39e-54	CYCD2;1, ATCYCD2;1 Cyclin D2;1	-0.0391972	PC1-0053	-	-
CUST_15519_PI429115894	reCj15541ex_ne:----:isotig15508	AT5G03610	1.96e-36	GDSL-like Lipase/Acylhydrolase superfamily protein	-0.0337536	PC1-0144	-	-
CUST_15523_PI429115894	reCj15545ex_ne:-LSW:isotig15512	AT1G64640	3.07e-20	ENODL8, AtENODL8 early nodulin-like protein 8	-0.0183135	PC1-0600	-	-
CUST_15564_PI429115894	reCj15586ex_ne:----:isotig15553	AT5G54160	4.23e-83	ATOMT1, OMT1 O-methyltransferase 1	-0.0187156	PC1-0581	-	-
CUST_15642_PI429115894	reCj15664ex_ne:---W:isotig15631	AT1G44900	9.28e-136	MCM2 minichromosome maintenance (MCM2/3/5) family protein	-0.0240652	PC1-0395	-	-
CUST_15680_PI429115894	reCj15702ex_ne:MLS-:isotig15669	AT5G15780	2.45e-10	Pollen Ole e 1 allergen and extensin family protein	-0.021021	PC1-0511	-	-
CUST_15718_PI429115894	reCj15740ex_ne:----:isotig15707	AT4G28310	1.11e-23	unknown protein; BEST Arabidopsis thaliana protein match is: unknown protein (TAIR:AT1G52270.1); Has 30201 Blast hits to 17322 proteins in 780 species: Archae - 12; Bacteria	-0.0268506	PC1-0293	-	-
CUST_15729_PI429115894	reCj15751ex_ne:-L--:isotig15718	AT4G28940	9.38e-118	Phosphorylase superfamily protein	-0.0275251	PC1-0282	-	-
CUST_15762_PI429115894	reCj15784ex_ne:-L--:isotig15751	AT5G67360	2.74e-77	ARA12 Subtilase family protein	-0.0110808	PC1-0997	-	-
CUST_15763_PI429115894	reCj15785ex_ne:MLSW:isotig15752	AT3G03280	2.9e-27	unknown protein; FUNCTIONS IN: molecular function unknown; INVOLVED IN: N-terminal protein myristoylation; LOCATED IN: cellular component unknown; BEST Arabidopsis thaliana p	-0.0128956	PC1-0848	-	-
CUST_15810_PI429115894	reCj15832ex_ne:MLSW:isotig15799	AT5G46090	1.72e-54	Protein of unknown function (DUF679)	-0.026743	PC1-0298	-	-
CUST_15812_PI429115894	reCj15834ex_ne:-L--:isotig15801	AT4G19170	1.6e-95	NCED4, CCD4 nine-cis-epoxycarotenoid dioxygenase 4	-0.0152041	PC1-0694	-	-
CUST_15830_PI429115894	reCj15852ex_ne:-L--:isotig15819	AT1G64780	7.07e-145	ATAMT1;2, AMT1;2 ammonium transporter 1;2	-0.0130125	PC1-0840	-	-
CUST_15849_PI429115894	reCj15871ex_ne:----:isotig15838	AT5G23530	1.31e-73	AtCXE18, CXE18 carboxyesterase 18	-0.0195715	PC1-0561	-	-
CUST_15880_PI429115894	reCj15902ex_ne:-L-W:isotig15869	-	-	-	-0.0365135	PC1-0092	-	-
CUST_15927_PI429115894	reCj15949ex_ne:-LSW:isotig15916	AT2G28660	3.68e-26	Chloroplast-targeted copper chaperone protein	-0.0379462	PC1-0071	-	-
CUST_15962_PI429115894	reCj15984ex_ne:ML--:isotig15951	AT5G65730	1.52e-164	XTH6 xyloglucan endotransglucosylase/hydrolase 6	-0.0334983	PC1-0150	-	-
CUST_15970_PI429115894	reCj15992ex_ne:M-SW:isotig15959	-	-	-	-0.0128149	PC1-0853	-	-
CUST_15979_PI429115894	reCj16001ex_ne:---W:isotig15968	AT5G49660	3.97e-76	Leucine-rich repeat transmembrane protein kinase family protein	-0.0224398	PC1-0442	-	-
CUST_16169_PI429115894	reCj16191ex_ne:-LS-:isotig16158	-	-	-	-0.0183417	PC1-0599	-	-
CUST_16171_PI429115894	reCj16193ex_ne:----:isotig16160	AT3G51680	9.24e-85	NAD(P)-binding Rossmann-fold superfamily protein	-0.0303366	PC1-0217	-	-
CUST_16336_PI429115894	reCj16358ex_ne:----:isotig16325	AT5G58000	3.75e-62	Reticulon family protein	-0.0246254	PC1-0379	-	-
CUST_16410_PI429115894	reCj16432ex_ne:-L--:isotig16399	AT5G54160	3.25e-55	ATOMT1, OMT1 O-methyltransferase 1	-0.0258413	PC1-0330	-	-
CUST_16524_PI429115894	reCj16546ex_ne:MLS-:isotig16513	AT2G05100	3.39e-149	LHCB2.1, LHCB2 photosystem II light harvesting complex gene 2.1	-0.0207311	PC1-0523	-	-
CUST_16550_PI429115894	reCj16572ex_ne:----:isotig16539	AT4G37800	4.93e-158	XTH7 xyloglucan endotransglucosylase/hydrolase 7	-0.0145177	PC1-0733	-	-
CUST_16569_PI429115894	reCj16591ex_ne:ML--:isotig16558	AT1G80760	2.48e-96	NIP6;1, NIP6, NLM7 NOD26-like intrinsic protein 6;1	-0.0185842	PC1-0588	-	-
CUST_16587_PI429115894	reCj16609ex_ne:M--W:isotig16576	AT3G43120	2.27e-32	SAUR-like auxin-responsive protein family	-0.0136065	PC1-0804	-	-
CUST_16598_PI429115894	reCj16620ex_ne:MLSW:isotig16587	AT4G31840	4.72e-44	ENODL15, AtENODL15 early nodulin-like protein 15	-0.0151453	PC1-0696	-	-
CUST_16619_PI429115894	reCj16641ex_ne:---W:isotig16608	AT1G64390	6.34e-95	AtGH9C2, GH9C2 glycosyl hydrolase 9C2	-0.0300861	PC1-0224	-	-
CUST_16625_PI429115894	reCj16647ex_ne:----:isotig16614	-	-	-	-0.0111336	PC1-0989	-	-
CUST_16644_PI429115894	reCj16666ex_ne:M---:isotig16633	-	-	-	-0.0277373	PC1-0277	-	-
CUST_16672_PI429115894	reCj16694ex_ne:----:isotig16661	AT3G14360	2.33e-109	alpha/beta-Hydrolases superfamily protein	-0.0278723	PC1-0274	-	-
CUST_16683_PI429115894	reCj16705ex_ne:--S-:isotig16672	AT1G74950	4.76e-18	JAZ2, TIFY10B TIFY domain/Divergent CCT motif family protein	-0.0144612	PC1-0741	-	-
CUST_16842_PI429115894	reCj16864ex_ne:--SW:isotig16831	AT5G02640	7.52e-17	unknown protein; BEST Arabidopsis thaliana protein match is: unknown protein (TAIR:AT3G46300.1); Has 37 Blast hits to 37 proteins in 10 species: Archae - 0; Bacteria - 0; Met	-0.0173449	PC1-0634	-	-
CUST_16861_PI429115894	reCj16883ex_ne:----:isotig16850	AT5G36140	9.4e-61	CYP716A2 cytochrome P450, family 716, subfamily A, polypeptide 2	-0.0230077	PC1-0422	-	-
CUST_16959_PI429115894	reCj16981ex_ne:---W:isotig16948	AT5G02560	2.12e-54	HTA12 histone H2A 12	-0.0153147	PC1-0691	-	-
CUST_17010_PI429115894	reCj17032ex_ne:ML-W:isotig16999	AT4G29260	8.15e-77	HAD superfamily, subfamily IIIB acid phosphatase	-0.0290871	PC1-0253	-	-
CUST_17093_PI429115894	reCj17115ex_ne:--S-:isotig17082	AT2G28500	4.2e-41	LBD11 LOB domain-containing protein 11	-0.0201028	PC1-0540	-	-
CUST_17128_PI429115894	reCj17150ex_ne:-L-W:isotig17117	AT1G08080	3.88e-50	ATACA7, ACA7 alpha carbonic anhydrase 7	-0.0355332	PC1-0109	-	-
CUST_17133_PI429115894	reCj17155ex_ne:---W:isotig17122	AT3G60270	5.62e-28	Cupredoxin superfamily protein	-0.021686	PC1-0483	-	-
CUST_17150_PI429115894	reCj17172ex_ne:---W:isotig17139	-	-	-	-0.0155445	PC1-0686	-	-
CUST_17158_PI429115894	reCj17180ex_ne:----:isotig17147	AT2G23540	1.02e-107	GDSL-like Lipase/Acylhydrolase superfamily protein	-0.0198542	PC1-0547	-	-
CUST_17198_PI429115894	reCj17220ex_ne:--SW:isotig17187	AT5G67270	2.19e-25	ATEB1C, EB1C, ATEB1H1 end binding protein 1C	-0.0292616	PC1-0249	-	-
CUST_17239_PI429115894	reCj17261ex_ne:-L--:isotig17228	AT3G06060	4.52e-40	NAD(P)-binding Rossmann-fold superfamily protein	-0.0419371	PC1-0028	-	-
CUST_17306_PI429115894	reCj17328ex_ne:-LS-:isotig17295	AT3G58720	2.48e-18	RING/U-box superfamily protein	-0.011095	PC1-0995	-	-
CUST_17400_PI429115894	reCj17422ex_ne:-LS-:isotig17389	AT1G07370	9.2e-166	PCNA1, ATPCNA1 proliferating cellular nuclear antigen 1	-0.0464401	PC1-0015	-	-
CUST_17413_PI429115894	reCj17435ex_ne:----:isotig17402	-	-	-	-0.0185877	PC1-0587	-	-
CUST_17499_PI429115894	reCj17521ex_ne:--S-:isotig17488	AT2G26580	5.46e-41	YAB5 plant-specific transcription factor YABBY family protein	-0.0111594	PC1-0984	-	-
CUST_17536_PI429115894	reCj17558ex_ne:----:isotig17525	AT3G51880	8.86e-26	HMGB1 high mobility group B1	-0.0222244	PC1-0453	-	-
CUST_17676_PI429115894	reCj17698ex_ne:-LS-:isotig17665	-	-	-	-0.0137084	PC1-0796	-	-
CUST_17842_PI429115894	reCj17864ex_ne:----:isotig17831	-	-	-	-0.0250912	PC1-0364	-	-
CUST_17871_PI429115894	reCj17893ex_ne:-L--:isotig17860	AT2G37050	7.47e-66	Leucine-rich repeat protein kinase family protein	-0.0187575	PC1-0578	-	-
CUST_17886_PI429115894	reCj17908ex_ne:----:isotig17875	AT5G45120	1.1e-33	Eukaryotic aspartyl protease family protein	-0.0124898	PC1-0881	-	-
CUST_17921_PI429115894	reCj17943ex_ne:MLS-:isotig17910	AT5G23530	5.21e-62	AtCXE18, CXE18 carboxyesterase 18	-0.0151635	PC1-0695	-	-
CUST_1796_PI429115894	reCj01816ex_ne:MLS-:isotig01794	AT5G25900	1.14e-97	GA3, CYP701A3, ATKO1 GA requiring 3	-0.0406949	PC1-0040	-	-
CUST_1797_PI429115894	reCj01817ex_ne:-LS-:isotig01795	AT5G25900	1.67e-111	GA3, CYP701A3, ATKO1 GA requiring 3	-0.0409918	PC1-0038	-	-
CUST_17974_PI429115894	reCj17996ex_ne:----:isotig17963	AT3G51680	4.45e-58	NAD(P)-binding Rossmann-fold superfamily protein	-0.0303984	PC1-0216	-	-
CUST_1798_PI429115894	reCj01818ex_ne:MLS-:isotig01796	AT5G25900	3.74e-98	GA3, CYP701A3, ATKO1 GA requiring 3	-0.040342	PC1-0044	-	-
CUST_1799_PI429115894	reCj01819ex_ne:--S-:isotig01797	AT5G25900	2.18e-112	GA3, CYP701A3, ATKO1 GA requiring 3	-0.0408689	PC1-0039	-	-
CUST_17999_PI429115894	reCj18021ex_ne:----:isotig17988	-	-	-	-0.0250314	PC1-0366	-	-
CUST_18159_PI429115894	reCj18181ex_ne:-L--:isotig18148	-	-	-	-0.0196935	PC1-0554	-	-
CUST_18285_PI429115894	reCj18307ex_ne:---W:isotig18274	AT3G62550	6.71e-22	Adenine nucleotide alpha hydrolases-like superfamily protein	-0.0155591	PC1-0685	-	-
CUST_18316_PI429115894	reCj18338ex_ne:-LS-:isotig18305	AT1G67090	3.47e-59	RBCS1A ribulose bisphosphate carboxylase small chain 1A	-0.0150575	PC1-0701	-	-
CUST_18367_PI429115894	reCj18389ex_ne:---W:isotig18356	AT5G63530	9.57e-38	ATFP3, FP3 farnesylated protein 3	-0.0183975	PC1-0596	-	-
CUST_18408_PI429115894	reCj18430ex_ne:---W:isotig18397	AT1G09815	2.02e-16	POLD4 polymerase delta 4	-0.0177591	PC1-0620	-	-
CUST_1847_PI429115894	reCj01867ex_ne:MLS-:isotig01845	AT1G30380	4.3e-43	PSAK photosystem I subunit K	-0.0227465	PC1-0430	-	-
CUST_1848_PI429115894	reCj01868ex_ne:ML--:isotig01846	AT1G30380	7.16e-44	PSAK photosystem I subunit K	-0.0222688	PC1-0448	-	-
CUST_18491_PI429115894	reCj18513ex_ne:-L--:isotig18480	AT5G56300	9.32e-68	GAMT2 gibberellic acid methyltransferase 2	-0.0307005	PC1-0207	-	-
CUST_1850_PI429115894	reCj01870ex_ne:ML--:isotig01848	AT5G15780	8.45e-13	Pollen Ole e 1 allergen and extensin family protein	-0.0221992	PC1-0455	-	-
CUST_18518_PI429115894	reCj18540ex_ne:M---:isotig18507	AT2G19170	7.6e-10	SLP3 subtilisin-like serine protease 3	-0.0175102	PC1-0632	-	-
CUST_18575_PI429115894	reCj18597ex_ne:MLS-:isotig18564	AT3G46940	4.05e-78	DUT1 DUTP-PYROPHOSPHATASE-LIKE 1	-0.028538	PC1-0264	-	-
CUST_18628_PI429115894	reCj18650ex_ne:--SW:isotig18617	AT2G38540	7.58e-21	LP1, LTP1, ATLTP1 lipid transfer protein 1	-0.0145534	PC1-0727	-	-
CUST_18633_PI429115894	reCj18655ex_ne:----:isotig18622	-	-	-	-0.0265602	PC1-0308	-	-
CUST_18696_PI429115894	reCj18718ex_ne:-LS-:isotig18685	AT1G24020	8.75e-29	MLP423 MLP-like protein 423	-0.0417891	PC1-0029	-	-
CUST_18700_PI429115894	reCj18722ex_ne:-LSW:isotig18689	AT1G14870	1.44e-56	PCR2 PLANT CADMIUM RESISTANCE 2	-0.0114401	PC1-0956	-	-
CUST_1873_PI429115894	reCj01893ex_ne:----:isotig01871	AT5G62200	2.14e-14	Embryo-specific protein 3, (ATS3)	-0.0112175	PC1-0979	-	-
CUST_1874_PI429115894	reCj01894ex_ne:---W:isotig01872	AT5G62200	2.14e-14	Embryo-specific protein 3, (ATS3)	-0.0111778	PC1-0983	-	-
CUST_18752_PI429115894	reCj18774ex_ne:M---:isotig18741	AT2G06925	3.66e-45	ATSPLA2-ALPHA, PLA2-ALPHA Phospholipase A2 family protein	-0.025838	PC1-0332	-	-
CUST_18774_PI429115894	reCj18796ex_ne:ML--:isotig18763	AT2G28790	9.59e-99	Pathogenesis-related thaumatin superfamily protein	-0.0144775	PC1-0738	-	-
CUST_18792_PI429115894	reCj18814ex_ne:MLSW:isotig18781	-	-	-	-0.0159474	PC1-0672	-	-
CUST_18829_PI429115894	reCj18851ex_ne:-L-W:isotig18818	AT5G15350	4.2e-32	ENODL17, AtENODL17 early nodulin-like protein 17	-0.0137329	PC1-0793	-	-
CUST_18842_PI429115894	reCj18864ex_ne:----:isotig18831	AT5G42650	1.06e-65	AOS, CYP74A, DDE2 allene oxide synthase	-0.0186957	PC1-0583	-	-
CUST_18852_PI429115894	reCj18874ex_ne:-LS-:isotig18841	AT1G03600	6.15e-43	PSB27 photosystem II family protein	-0.0164506	PC1-0657	-	-
CUST_18859_PI429115894	reCj18881ex_ne:----:isotig18848	AT5G36930	1.51e-14	Disease resistance protein (TIR-NBS-LRR class) family	-0.0130008	PC1-0841	-	-
CUST_18902_PI429115894	reCj18924ex_ne:MLSW:isotig18891	AT5G22880	7.12e-47	H2B, HTB2 histone B2	-0.0132365	PC1-0827	-	-
CUST_18956_PI429115894	reCj18978ex_ne:-LSW:isotig18945	-	-	-	-0.0385277	PC1-0064	-	-
CUST_18971_PI429115894	reCj18993ex_ne:-LSW:isotig18960	AT1G08880	2.79e-58	HTA5, H2AXA, G-H2AX, GAMMA-H2AX Histone superfamily protein	-0.0145499	PC1-0728	-	-
CUST_19105_PI429115894	reCj19127ex_ne:-L-W:isotig19094	AT1G08080	1.41e-61	ATACA7, ACA7 alpha carbonic anhydrase 7	-0.0251983	PC1-0356	-	-
CUST_19109_PI429115894	reCj19131ex_ne:----:isotig19098	AT2G30933	6.13e-35	Carbohydrate-binding X8 domain superfamily protein	-0.0220099	PC1-0466	-	-
CUST_19144_PI429115894	reCj19166ex_ne:---W:isotig19133	-	-	-	-0.0178336	PC1-0619	-	-
CUST_19165_PI429115894	reCj19187ex_ne:----:isotig19154	AT2G03200	1.34e-73	Eukaryotic aspartyl protease family protein	-0.0204843	PC1-0531	-	-
CUST_19300_PI429115894	reCj19322ex_ne:----:isotig19289	-	-	-	-0.0288455	PC1-0256	-	-
CUST_19305_PI429115894	reCj19327ex_ne:----:isotig19294	AT5G64260	6.66e-72	EXL2 EXORDIUM like 2	-0.0175393	PC1-0629	-	-
CUST_19323_PI429115894	reCj19345ex_ne:-LS-:isotig19312	-	-	-	-0.0241441	PC1-0392	-	-
CUST_19353_PI429115894	reCj19375ex_ne:MLSW:isotig19342	AT3G09390	8.45e-08	MT2A, ATMT-K, ATMT-1 metallothionein 2A	-0.0141655	PC1-0764	-	-
CUST_19361_PI429115894	reCj19383ex_ne:----:isotig19350	AT5G33370	1.96e-83	GDSL-like Lipase/Acylhydrolase superfamily protein	-0.0294605	PC1-0236	-	-
CUST_19405_PI429115894	reCj19427ex_ne:-LS-:isotig19394	AT1G10657	1.2e-18	Plant protein 1589 of unknown function	-0.0112838	PC1-0975	-	-
CUST_19425_PI429115894	reCj19447ex_ne:-L--:isotig19414	AT5G64330	1.07e-61	NPH3, RPT3, JK218 Phototropic-responsive NPH3 family protein	-0.025331	PC1-0352	-	-
CUST_19478_PI429115894	reCj19500ex_ne:----:isotig19467	AT1G09560	1.29e-59	GLP5 germin-like protein 5	-0.0350267	PC1-0120	-	-
CUST_19518_PI429115894	reCj19540ex_ne:----:isotig19507	AT5G19200	3.36e-35	NAD(P)-binding Rossmann-fold superfamily protein	-0.0293326	PC1-0244	-	-
CUST_19543_PI429115894	reCj19565ex_ne:----:isotig19532	AT2G34610	7.66e-06	unknown protein; BEST Arabidopsis thaliana protein match is: unknown protein (TAIR:AT1G30190.1); Has 342 Blast hits to 279 proteins in 74 species: Archae - 0; Bacteria - 7; M	-0.0288549	PC1-0255	-	-
CUST_19544_PI429115894	reCj19566ex_ne:----:isotig19533	AT2G27970	1.15e-45	CKS2 CDK-subunit 2	-0.0196224	PC1-0557	-	-
CUST_19588_PI429115894	reCj19610ex_ne:M---:isotig19577	-	-	-	-0.0127101	PC1-0864	-	-
CUST_19599_PI429115894	reCj19621ex_ne:M-SW:isotig19588	AT1G74670	7.51e-41	Gibberellin-regulated family protein	-0.0396071	PC1-0048	-	-
CUST_19645_PI429115894	reCj19667ex_ne:MLSW:isotig19634	-	-	-	-0.0205282	PC1-0530	-	-
CUST_19651_PI429115894	reCj19673ex_ne:---W:isotig19640	AT2G21220	7.71e-24	SAUR-like auxin-responsive protein family	-0.026599	PC1-0306	-	-
CUST_19656_PI429115894	reCj19678ex_ne:---W:isotig19645	-	-	-	-0.016121	PC1-0664	-	-
CUST_19659_PI429115894	reCj19681ex_ne:-LS-:isotig19648	AT1G08380	2.24e-50	PSAO photosystem I subunit O	-0.014403	PC1-0746	-	-
CUST_19666_PI429115894	reCj19688ex_ne:MLSW:isotig19655	-	-	-	-0.012114	PC1-0905	-	-
CUST_19728_PI429115894	reCj19750ex_ne:---W:isotig19717	-	-	-	-0.0160817	PC1-0665	-	-
CUST_19779_PI429115894	reCj19801ex_ne:----:isotig19768	AT5G04950	4.19e-39	NAS1, ATNAS1 nicotianamine synthase 1	-0.0133543	PC1-0816	-	-
CUST_19785_PI429115894	reCj19807ex_ne:----:isotig19774	AT1G61750	3.56e-13	Receptor-like protein kinase-related family protein	-0.0165429	PC1-0655	-	-
CUST_19821_PI429115894	reCj19843ex_ne:-L-W:isotig19810	AT2G39540	4.08e-28	Gibberellin-regulated family protein	-0.022241	PC1-0452	-	-
CUST_19860_PI429115894	reCj19882ex_ne:----:isotig19849	AT5G60710	5.08e-32	Zinc finger (C3HC4-type RING finger) family protein	-0.0215585	PC1-0491	-	-
CUST_19972_PI429115894	reCj19994ex_ne:MLS-:isotig19961	AT2G18370	1.5e-08	Bifunctional inhibitor/lipid-transfer protein/seed storage 2S albumin superfamily protein	-0.0226132	PC1-0436	-	-
CUST_19985_PI429115894	reCj20007ex_ne:----:isotig19974	AT3G45850	5.97e-20	P-loop containing nucleoside triphosphate hydrolases superfamily protein	-0.0267287	PC1-0299	-	-
CUST_20017_PI429115894	reCj20039ex_ne:----:isotig20006	AT3G55570	2.56e-21	unknown protein; BEST Arabidopsis thaliana protein match is: unknown protein (TAIR:AT5G41761.1); Has 128 Blast hits to 128 proteins in 12 species: Archae - 0; Bacteria - 0; M	-0.0115241	PC1-0951	-	-
CUST_20033_PI429115894	reCj20055ex_ne:--S-:isotig20022	AT2G46600	2.71e-36	Calcium-binding EF-hand family protein	-0.0113114	PC1-0973	-	-
CUST_20045_PI429115894	reCj20067ex_ne:-L--:isotig20034	AT2G15220	1.84e-45	Plant basic secretory protein (BSP) family protein	-0.0229251	PC1-0426	-	-
CUST_20057_PI429115894	reCj20079ex_ne:----:isotig20046	AT5G44550	4.77e-30	Uncharacterised protein family (UPF0497)	-0.0287733	PC1-0259	-	-
CUST_20113_PI429115894	reCj20135ex_ne:----:isotig20102	AT1G10550	7.14e-54	XTH33, XET xyloglucan:xyloglucosyl transferase 33	-0.0220097	PC1-0467	-	-
CUST_20193_PI429115894	reCj20215ex_ne:----:isotig20182	AT5G65360	4.24e-89	Histone superfamily protein	-0.0303162	PC1-0219	-	-
CUST_20216_PI429115894	reCj20238ex_ne:----:isotig20205	AT1G76600	6.62e-15	unknown protein; FUNCTIONS IN: molecular function unknown; INVOLVED IN: N-terminal protein myristoylation; LOCATED IN: nucleolus, nucleus; EXPRESSED IN: 24 plant structures;	-0.0161968	PC1-0661	-	-
CUST_20342_PI429115894	reCj20364ex_ne:M--W:isotig20331	AT5G55410	2.67e-12	Bifunctional inhibitor/lipid-transfer protein/seed storage 2S albumin superfamily protein	-0.0380437	PC1-0070	-	-
CUST_20382_PI429115894	reCj20404ex_ne:--S-:isotig20371	-	-	-	-0.0286849	PC1-0261	-	-
CUST_20479_PI429115894	reCj20501ex_ne:-L--:isotig20468	AT3G24240	3.07e-76	Leucine-rich repeat receptor-like protein kinase family protein	-0.0200245	PC1-0541	-	-
CUST_20537_PI429115894	reCj20559ex_ne:----:isotig20526	AT5G26690	8.44e-11	Heavy metal transport/detoxification superfamily protein	-0.0170676	PC1-0638	-	-
CUST_20588_PI429115894	reCj20610ex_ne:----:isotig20577	AT2G48140	3.35e-18	EDA4 Bifunctional inhibitor/lipid-transfer protein/seed storage 2S albumin superfamily protein	-0.0267549	PC1-0296	-	-
CUST_20623_PI429115894	reCj20645ex_ne:--S-:isotig20612	AT1G79480	2.15e-27	Carbohydrate-binding X8 domain superfamily protein	-0.0357724	PC1-0104	-	-
CUST_20646_PI429115894	reCj20668ex_ne:----:isotig20635	AT1G71050	9.84e-43	HIPP20 Heavy metal transport/detoxification superfamily protein	-0.0288139	PC1-0258	-	-
CUST_20660_PI429115894	reCj20682ex_ne:----:isotig20649	AT2G41475	9.33e-13	Embryo-specific protein 3, (ATS3)	-0.0146633	PC1-0718	-	-
CUST_20778_PI429115894	reCj20800ex_ne:----:isotig20767	-	-	-	-0.0221784	PC1-0456	-	-
CUST_20837_PI429115894	reCj20859ex_ne:----:isotig20826	AT1G63220	2.49e-36	Calcium-dependent lipid-binding (CaLB domain) family protein	-0.0111205	PC1-0991	-	-
CUST_20869_PI429115894	reCj20891ex_ne:----:isotig20858	-	-	-	-0.0167496	PC1-0647	-	-
CUST_20935_PI429115894	reCj20957ex_ne:M-S-:isotig20924	AT5G59970	1.13e-50	Histone superfamily protein	-0.0155633	PC1-0684	-	-
CUST_20940_PI429115894	reCj20962ex_ne:----:isotig20929	AT4G08450	4.2e-06	Disease resistance protein (TIR-NBS-LRR class) family	-0.0144648	PC1-0740	-	-
CUST_20957_PI429115894	reCj20979ex_ne:M---:isotig20946	AT2G48130	1.37e-24	Bifunctional inhibitor/lipid-transfer protein/seed storage 2S albumin superfamily protein	-0.0230351	PC1-0420	-	-
CUST_20989_PI429115894	reCj21011ex_ne:----:isotig20978	AT4G39700	7.09e-65	Heavy metal transport/detoxification superfamily protein	-0.0141802	PC1-0762	-	-
CUST_21067_PI429115894	reCj21089ex_ne:-L-W:isotig21056	-	-	-	-0.0146478	PC1-0719	-	-
CUST_21091_PI429115894	reCj21113ex_ne:-L--:isotig21080	AT5G60900	3.18e-12	RLK1 receptor-like protein kinase 1	-0.0176285	PC1-0625	-	-
CUST_21117_PI429115894	reCj21139ex_ne:-L--:isotig21106	AT2G48130	2.29e-23	Bifunctional inhibitor/lipid-transfer protein/seed storage 2S albumin superfamily protein	-0.023335	PC1-0409	-	-
CUST_21121_PI429115894	reCj21143ex_ne:----:isotig21110	AT3G58690	7.95e-20	Protein kinase superfamily protein	-0.0283631	PC1-0265	-	-
CUST_21203_PI429115894	reCj21225ex_ne:----:isotig21192	AT2G27960	8.85e-40	CKS1, CKS1AT cyclin-dependent kinase-subunit 1	-0.014495	PC1-0737	-	-
CUST_21209_PI429115894	reCj21231ex_ne:M---:isotig21198	AT3G22600	2.23e-20	Bifunctional inhibitor/lipid-transfer protein/seed storage 2S albumin superfamily protein	-0.0215701	PC1-0489	-	-
CUST_21235_PI429115894	reCj21257ex_ne:----:isotig21224	-	-	-	-0.0112078	PC1-0980	-	-
CUST_21267_PI429115894	reCj21289ex_ne:--S-:isotig21256	AT3G46030	1.23e-47	HTB11 Histone superfamily protein	-0.0258175	PC1-0333	-	-
CUST_21311_PI429115894	reCj21333ex_ne:----:isotig21300	-	-	-	-0.023121	PC1-0415	-	-
CUST_21333_PI429115894	reCj21355ex_ne:----:isotig21322	-	-	-	-0.0127117	PC1-0863	-	-
CUST_21336_PI429115894	reCj21358ex_ne:----:isotig21325	AT4G03210	1.21e-85	XTH9 xyloglucan endotransglucosylase/hydrolase 9	-0.0186997	PC1-0582	-	-
CUST_21380_PI429115894	reCj21402ex_ne:----:isotig21369	AT3G49570	6.09e-11	LSU3 response to low sulfur 3	-0.0110457	PC1-1000	-	-
CUST_21401_PI429115894	reCj21423ex_ne:--S-:isotig21390	AT5G08391	5.97e-18	Protein of unknown function (DUF 3339)	-0.0137681	PC1-0789	-	-
CUST_21424_PI429115894	reCj21446ex_ne:--S-:isotig21413	-	-	-	-0.0124935	PC1-0880	-	-
CUST_21428_PI429115894	reCj21450ex_ne:----:isotig21417	AT1G62500	6.52e-20	Bifunctional inhibitor/lipid-transfer protein/seed storage 2S albumin superfamily protein	-0.0280692	PC1-0270	-	-
CUST_21446_PI429115894	reCj21468ex_ne:----:isotig21435	AT5G41040	3.56e-79	HXXXD-type acyl-transferase family protein	-0.0193287	PC1-0567	-	-
CUST_21472_PI429115894	reCj21494ex_ne:---W:isotig21461	AT1G34110	1.06e-17	Leucine-rich receptor-like protein kinase family protein	-0.0215052	PC1-0495	-	-
CUST_21567_PI429115894	reCj21589ex_ne:---W:isotig21556	-	-	-	-0.0182107	PC1-0604	-	-
CUST_21574_PI429115894	reCj21596ex_ne:----:isotig21563	AT5G60900	1.85e-06	RLK1 receptor-like protein kinase 1	-0.0167671	PC1-0646	-	-
CUST_21601_PI429115894	reCj21623ex_ne:----:isotig21590	-	-	-	-0.0113553	PC1-0964	-	-
CUST_21630_PI429115894	reCj21652ex_ne:---W:isotig21619	AT4G03210	6.86e-21	XTH9 xyloglucan endotransglucosylase/hydrolase 9	-0.0121066	PC1-0906	-	-
CUST_21646_PI429115894	reCj21668ex_ne:----:isotig21635	AT5G02560	6.02e-40	HTA12 histone H2A 12	-0.0187292	PC1-0580	-	-
CUST_21673_PI429115894	reCj21695ex_ne:---W:isotig21662	AT1G08080	6.3e-67	ATACA7, ACA7 alpha carbonic anhydrase 7	-0.0124731	PC1-0882	-	-
CUST_21678_PI429115894	reCj21700ex_ne:--S-:isotig21667	-	-	-	-0.0156117	PC1-0682	-	-
CUST_21724_PI429115894	reCj21746ex_ne:-L--:isotig21713	AT2G15220	7.25e-42	Plant basic secretory protein (BSP) family protein	-0.0305124	PC1-0213	-	-
CUST_21754_PI429115894	reCj21776ex_ne:----:isotig21743	-	-	-	-0.0183918	PC1-0598	-	-
CUST_21886_PI429115894	reCj21908ex_ne:----:isotig21875	-	-	-	-0.0230301	PC1-0421	-	-
CUST_22021_PI429115894	reCj22043ex_ne:---W:isotig22010	-	-	-	-0.0144769	PC1-0739	-	-
CUST_22050_PI429115894	reCj22072ex_ne:M---:isotig22039	-	-	-	-0.0133318	PC1-0820	-	-
CUST_22070_PI429115894	reCj22092ex_ne:---W:isotig22059	-	-	-	-0.0199986	PC1-0542	-	-
CUST_22126_PI429115894	reCj22148ex_ne:-LS-:isotig22115	-	-	-	-0.030642	PC1-0212	-	-
CUST_22180_PI429115894	reCj22203ex_ne:--S-:isotig22170	-	-	-	-0.0113401	PC1-0968	-	-
CUST_2238_PI429115894	reCj02258ex_ne:ML--:isotig02236	AT1G01120	6.52e-123	KCS1 3-ketoacyl-CoA synthase 1	-0.0235751	PC1-0403	-	-
CUST_2240_PI429115894	reCj02260ex_ne:M---:isotig02238	AT4G34250	1.22e-116	KCS16 3-ketoacyl-CoA synthase 16	-0.0233606	PC1-0408	-	-
CUST_2302_PI429115894	reCj02322ex_ne:----:isotig02300	AT2G42840	4.91e-14	PDF1 protodermal factor 1	-0.0114283	PC1-0957	-	-
CUST_2303_PI429115894	reCj02323ex_ne:----:isotig02301	AT2G42840	4.8e-14	PDF1 protodermal factor 1	-0.0115344	PC1-0950	-	-
CUST_2304_PI429115894	reCj02324ex_ne:----:isotig02302	AT2G42840	4.67e-14	PDF1 protodermal factor 1	-0.0117008	PC1-0939	-	-
CUST_2305_PI429115894	reCj02325ex_ne:----:isotig02303	AT2G42840	4.56e-14	PDF1 protodermal factor 1	-0.0115659	PC1-0948	-	-
CUST_2371_PI429115894	reCj02391ex_ne:-LSW:isotig02369	AT2G14620	7.81e-86	XTH10 xyloglucan endotransglucosylase/hydrolase 10	-0.0238533	PC1-0398	-	-
CUST_2372_PI429115894	reCj02392ex_ne:-L-W:isotig02370	AT2G14620	4.53e-88	XTH10 xyloglucan endotransglucosylase/hydrolase 10	-0.0262016	PC1-0317	-	-
CUST_2373_PI429115894	reCj02393ex_ne:-LSW:isotig02371	AT2G14620	2.43e-88	XTH10 xyloglucan endotransglucosylase/hydrolase 10	-0.0248936	PC1-0371	-	-
CUST_2700_PI429115894	reCj02720ex_ne:----:isotig02698	AT1G77520	7.71e-53	O-methyltransferase family protein	-0.0118287	PC1-0934	-	-
CUST_2701_PI429115894	reCj02721ex_ne:MLS-:isotig02699	AT1G77520	1.08e-53	O-methyltransferase family protein	-0.0143027	PC1-0755	-	-
CUST_2825_PI429115894	reCj02845ex_ne:M---:isotig02823	AT4G03210	7.28e-108	XTH9 xyloglucan endotransglucosylase/hydrolase 9	-0.0148712	PC1-0708	-	-
CUST_2826_PI429115894	reCj02846ex_ne:-L-W:isotig02824	AT4G03210	7.33e-107	XTH9 xyloglucan endotransglucosylase/hydrolase 9	-0.0146009	PC1-0723	-	-
CUST_303_PI429115894	reCj00320ex_ne:---W:isotig00298	AT3G09140	3.72e-12	Protein of unknown function (DUF674)	-0.0222576	PC1-0450	-	-
CUST_304_PI429115894	reCj00321ex_ne:---W:isotig00299	AT3G09140	3.72e-12	Protein of unknown function (DUF674)	-0.0221229	PC1-0459	-	-
CUST_305_PI429115894	reCj00322ex_ne:---W:isotig00300	AT3G09140	7.11e-17	Protein of unknown function (DUF674)	-0.0215475	PC1-0492	-	-
CUST_306_PI429115894	reCj00323ex_ne:---W:isotig00301	AT3G09140	7.11e-17	Protein of unknown function (DUF674)	-0.0219632	PC1-0471	-	-
CUST_309_PI429115894	reCj00326ex_ne:---W:isotig00304	AT5G43240	3.78e-15	Protein of unknown function (DUF674)	-0.0219816	PC1-0469	-	-
CUST_310_PI429115894	reCj00327ex_ne:---W:isotig00305	AT3G09140	2.06e-14	Protein of unknown function (DUF674)	-0.0214569	PC1-0500	-	-
CUST_3125_PI429115894	reCj03145ex_ne:-LSW:isotig03120	AT3G48090	5.23e-57	EDS1, ATEDS1 alpha/beta-Hydrolases superfamily protein	-0.0130732	PC1-0832	-	-
CUST_3126_PI429115894	reCj03146ex_ne:-LSW:isotig03121	AT3G48090	2.41e-56	EDS1, ATEDS1 alpha/beta-Hydrolases superfamily protein	-0.012941	PC1-0845	-	-
CUST_3148_PI429115894	reCj03168ex_ne:MLS-:isotig03143	AT5G23190	9.95e-132	CYP86B1 cytochrome P450, family 86, subfamily B, polypeptide 1	-0.0193101	PC1-0568	-	-
CUST_3169_PI429115894	reCj03189ex_ne:-LSW:isotig03164	AT1G50010	0	TUA2 tubulin alpha-2 chain	-0.0113091	PC1-0974	-	-
CUST_3259_PI429115894	reCj03279ex_ne:-LSW:isotig03254	AT1G79460	1.54e-151	GA2, KS, ATKS, ATKS1, KS1 Terpenoid cyclases/Protein prenyltransferases superfamily protein	-0.0130608	PC1-0834	-	-
CUST_3280_PI429115894	reCj03300ex_ne:-L--:isotig03275	AT3G22400	2.11e-133	LOX5 PLAT/LH2 domain-containing lipoxygenase family protein	-0.0189274	PC1-0574	-	-
CUST_3281_PI429115894	reCj03301ex_ne:-L--:isotig03276	AT3G22400	6e-152	LOX5 PLAT/LH2 domain-containing lipoxygenase family protein	-0.0187728	PC1-0576	-	-
CUST_3316_PI429115894	reCj03336ex_ne:---W:isotig03311	AT1G11545	4.77e-134	XTH8 xyloglucan endotransglucosylase/hydrolase 8	-0.0178983	PC1-0615	-	-
CUST_3317_PI429115894	reCj03337ex_ne:---W:isotig03312	AT1G11545	4.77e-134	XTH8 xyloglucan endotransglucosylase/hydrolase 8	-0.0187682	PC1-0577	-	-
CUST_3342_PI429115894	reCj03362ex_ne:-LS-:isotig03337	AT5G13870	3.54e-166	EXGT-A4, XTH5 xyloglucan endotransglucosylase/hydrolase 5	-0.0255397	PC1-0340	-	-
CUST_3343_PI429115894	reCj03363ex_ne:ML--:isotig03338	AT5G13870	2.83e-166	EXGT-A4, XTH5 xyloglucan endotransglucosylase/hydrolase 5	-0.0256256	PC1-0338	-	-
CUST_3410_PI429115894	reCj03430ex_ne:MLS-:isotig03405	-	-	-	-0.0209313	PC1-0518	-	-
CUST_3411_PI429115894	reCj03431ex_ne:MLS-:isotig03406	-	-	-	-0.0210717	PC1-0509	-	-
CUST_3417_PI429115894	reCj03437ex_ne:M-S-:isotig03412	-	-	-	-0.0144434	PC1-0742	-	-
CUST_3779_PI429115894	reCj03799ex_ne:-LS-:isotig03773	AT1G55020	0	LOX1, ATLOX1 lipoxygenase 1	-0.0145933	PC1-0724	-	-
CUST_3780_PI429115894	reCj03800ex_ne:-LS-:isotig03774	AT1G55020	0	LOX1, ATLOX1 lipoxygenase 1	-0.0146309	PC1-0721	-	-
CUST_3819_PI429115894	reCj03839ex_ne:ML-W:isotig03813	AT1G60500	0	DRP4C Dynamin related protein 4C	-0.0224536	PC1-0441	-	-
CUST_3820_PI429115894	reCj03840ex_ne:ML-W:isotig03814	AT1G60500	0	DRP4C Dynamin related protein 4C	-0.0161943	PC1-0662	-	-
CUST_4059_PI429115894	reCj04079ex_ne:-LS-:isotig04053	AT1G02205	6.35e-138	CER1 Fatty acid hydroxylase superfamily	-0.0246903	PC1-0378	-	-
CUST_4183_PI429115894	reCj04203ex_ne:-LS-:isotig04177	-	-	-	-0.0342913	PC1-0133	-	-
CUST_4184_PI429115894	reCj04204ex_ne:----:isotig04178	-	-	-	-0.0340257	PC1-0138	-	-
CUST_4209_PI429115894	reCj04229ex_ne:-L--:isotig04203	AT5G46330	2.55e-69	FLS2 Leucine-rich receptor-like protein kinase family protein	-0.0207079	PC1-0524	-	-
CUST_4210_PI429115894	reCj04230ex_ne:---W:isotig04204	AT5G46330	6.47e-60	FLS2 Leucine-rich receptor-like protein kinase family protein	-0.0203323	PC1-0534	-	-
CUST_4315_PI429115894	reCj04335ex_ne:---W:isotig04309	AT1G50010	2.29e-145	TUA2 tubulin alpha-2 chain	-0.0115703	PC1-0946	-	-
CUST_4316_PI429115894	reCj04336ex_ne:MLSW:isotig04310	AT1G50010	0	TUA2 tubulin alpha-2 chain	-0.0114711	PC1-0955	-	-
CUST_4482_PI429115894	reCj04502ex_ne:M---:isotig04476	AT2G36790	1.46e-80	UGT73C6 UDP-glucosyl transferase 73C6	-0.0208605	PC1-0519	-	-
CUST_4605_PI429115894	reCj04625ex_ne:-L-W:isotig04599	AT1G09750	3.02e-71	Eukaryotic aspartyl protease family protein	-0.0143718	PC1-0749	-	-
CUST_4818_PI429115894	reCj04838ex_ne:----:isotig04812	AT3G03480	3.42e-113	CHAT acetyl CoA:(Z)-3-hexen-1-ol acetyltransferase	-0.0137551	PC1-0790	-	-
CUST_4821_PI429115894	reCj04841ex_ne:----:isotig04815	AT3G13960	4.41e-38	AtGRF5, GRF5 growth-regulating factor 5	-0.0154605	PC1-0687	-	-
CUST_4822_PI429115894	reCj04842ex_ne:----:isotig04816	-	-	-	-0.0159371	PC1-0673	-	-
CUST_4871_PI429115894	reCj04891ex_ne:-LSW:isotig04865	AT3G52430	5.06e-50	PAD4, ATPAD4 alpha/beta-Hydrolases superfamily protein	-0.0120073	PC1-0919	-	-
CUST_4872_PI429115894	reCj04892ex_ne:--S-:isotig04866	AT3G52430	7.11e-27	PAD4, ATPAD4 alpha/beta-Hydrolases superfamily protein	-0.0123548	PC1-0887	-	-
CUST_4969_PI429115894	reCj04989ex_ne:ML-W:isotig04963	AT5G02230	2.17e-117	Haloacid dehalogenase-like hydrolase (HAD) superfamily protein	-0.0135728	PC1-0806	-	-
CUST_4970_PI429115894	reCj04990ex_ne:--S-:isotig04964	AT5G02230	4.28e-117	Haloacid dehalogenase-like hydrolase (HAD) superfamily protein	-0.0136434	PC1-0802	-	-
CUST_5069_PI429115894	reCj05089ex_ne:ML--:isotig05063	AT2G28080	2.14e-139	UDP-Glycosyltransferase superfamily protein	-0.011423	PC1-0959	-	-
CUST_5175_PI429115894	reCj05195ex_ne:MLSW:isotig05169	AT5G54160	1.08e-79	ATOMT1, OMT1 O-methyltransferase 1	-0.0195855	PC1-0559	-	-
CUST_5259_PI429115894	reCj05279ex_ne:MLS-:isotig05253	AT4G02330	2.28e-160	ATPMEPCRB Plant invertase/pectin methylesterase inhibitor superfamily	-0.0138784	PC1-0783	-	-
CUST_5317_PI429115894	reCj05337ex_ne:M---:isotig05311	-	-	-	-0.0256605	PC1-0335	-	-
CUST_5335_PI429115894	reCj05355ex_ne:MLSW:isotig05329	AT4G37800	1.63e-157	XTH7 xyloglucan endotransglucosylase/hydrolase 7	-0.0410237	PC1-0037	-	-
CUST_5336_PI429115894	reCj05356ex_ne:MLSW:isotig05330	AT4G37800	1.93e-155	XTH7 xyloglucan endotransglucosylase/hydrolase 7	-0.0389076	PC1-0058	-	-
CUST_5345_PI429115894	reCj05365ex_ne:MLS-:isotig05339	AT5G64260	9.4e-84	EXL2 EXORDIUM like 2	-0.0158367	PC1-0678	-	-
CUST_5443_PI429115894	reCj05463ex_ne:-L--:isotig05437	AT5G43060	6.28e-138	Granulin repeat cysteine protease family protein	-0.0468341	PC1-0013	-	-
CUST_5519_PI429115894	reCj05539ex_ne:--S-:isotig05513	AT1G08510	8.44e-96	FATB fatty acyl-ACP thioesterases B	-0.0136585	PC1-0800	-	-
CUST_5579_PI429115894	reCj05599ex_ne:---W:isotig05573	AT1G69550	3.76e-26	disease resistance protein (TIR-NBS-LRR class)	-0.0168098	PC1-0644	-	-
CUST_5635_PI429115894	reCj05655ex_ne:ML--:isotig05629	AT1G69530	2.83e-133	ATEXPA1, EXP1, AT-EXP1, ATEXP1, ATHEXP ALPHA 1.2, EXPA1 expansin A1	-0.0143558	PC1-0751	-	-
CUST_5675_PI429115894	reCj05695ex_ne:--S-:isotig05669	AT4G03500	2.13e-32	Ankyrin repeat family protein	-0.0270938	PC1-0287	-	-
CUST_582_PI429115894	reCj00599ex_ne:-L--:isotig00577	-	-	-	-0.0322876	PC1-0175	-	-
CUST_583_PI429115894	reCj00600ex_ne:MLSW:isotig00578	-	-	-	-0.0321474	PC1-0180	-	-
CUST_5839_PI429115894	reCj05859ex_ne:--S-:isotig05833	-	-	-	-0.0361882	PC1-0098	-	-
CUST_584_PI429115894	reCj00601ex_ne:ML--:isotig00579	-	-	-	-0.0321406	PC1-0181	-	-
CUST_5840_PI429115894	reCj05860ex_ne:-LS-:isotig05834	-	-	-	-0.0350743	PC1-0118	-	-
CUST_6001_PI429115894	reCj06021ex_ne:----:isotig05995	AT5G23190	1.01e-75	CYP86B1 cytochrome P450, family 86, subfamily B, polypeptide 1	-0.0253814	PC1-0348	-	-
CUST_6002_PI429115894	reCj06022ex_ne:----:isotig05996	AT3G26125	2.09e-68	CYP86C2 cytochrome P450, family 86, subfamily C, polypeptide 2	-0.0254259	PC1-0345	-	-
CUST_6071_PI429115894	reCj06091ex_ne:---W:isotig06065	AT2G38110	1e-85	ATGPAT6, GPAT6 glycerol-3-phosphate acyltransferase 6	-0.0122828	PC1-0891	-	-
CUST_6072_PI429115894	reCj06092ex_ne:-L-W:isotig06066	AT2G38110	8.09e-88	ATGPAT6, GPAT6 glycerol-3-phosphate acyltransferase 6	-0.0123307	PC1-0890	-	-
CUST_6076_PI429115894	reCj06096ex_ne:---W:isotig06070	-	-	-	-0.0147713	PC1-0713	-	-
CUST_6078_PI429115894	reCj06098ex_ne:----:isotig06072	-	-	-	-0.0361587	PC1-0099	-	-
CUST_6095_PI429115894	reCj06115ex_ne:-L--:isotig06089	AT3G43660	8.62e-47	Vacuolar iron transporter (VIT) family protein	-0.025895	PC1-0327	-	-
CUST_6096_PI429115894	reCj06116ex_ne:----:isotig06090	AT3G43660	3.55e-47	Vacuolar iron transporter (VIT) family protein	-0.0193457	PC1-0566	-	-
CUST_6121_PI429115894	reCj06141ex_ne:MLSW:isotig06115	AT1G62500	6.67e-26	Bifunctional inhibitor/lipid-transfer protein/seed storage 2S albumin superfamily protein	-0.0250616	PC1-0365	-	-
CUST_6122_PI429115894	reCj06142ex_ne:---W:isotig06116	AT1G62500	4.09e-26	Bifunctional inhibitor/lipid-transfer protein/seed storage 2S albumin superfamily protein	-0.0248307	PC1-0374	-	-
CUST_6145_PI429115894	reCj06165ex_ne:----:isotig06139	AT1G57560	3.53e-79	AtMYB50, MYB50 myb domain protein 50	-0.0163366	PC1-0658	-	-
CUST_6360_PI429115894	reCj06380ex_ne:----:isotig06354	AT1G12860	3.37e-07	SCRM2, ICE2 basic helix-loop-helix (bHLH) DNA-binding superfamily protein	-0.0231206	PC1-0416	-	-
CUST_6371_PI429115894	reCj06391ex_ne:----:isotig06365	AT1G60060	1.07e-55	Serine/threonine-protein kinase WNK (With No Lysine)-related	-0.0324605	PC1-0172	-	-
CUST_6469_PI429115894	reCj06489ex_ne:-L--:isotig06463	AT1G01490	1.24e-20	Heavy metal transport/detoxification superfamily protein	-0.0138573	PC1-0785	-	-
CUST_6471_PI429115894	reCj06491ex_ne:M---:isotig06465	-	-	-	-0.0379193	PC1-0072	-	-
CUST_6472_PI429115894	reCj06492ex_ne:-L--:isotig06466	-	-	-	-0.0369392	PC1-0085	-	-
CUST_6551_PI429115894	reCj06571ex_ne:--S-:isotig06545	AT5G48720	1.06e-17	XRI, XRI1 x-ray induced transcript 1	-0.0189886	PC1-0572	-	-
CUST_6552_PI429115894	reCj06572ex_ne:----:isotig06546	AT5G48720	1.23e-13	XRI, XRI1 x-ray induced transcript 1	-0.0206835	PC1-0525	-	-
CUST_657_PI429115894	reCj00674ex_ne:--S-:isotig00652	AT4G34050	5.16e-44	CCoAOMT1 S-adenosyl-L-methionine-dependent methyltransferases superfamily protein	-0.0125588	PC1-0875	-	-
CUST_658_PI429115894	reCj00675ex_ne:--S-:isotig00653	AT4G34050	1.02e-35	CCoAOMT1 S-adenosyl-L-methionine-dependent methyltransferases superfamily protein	-0.0125314	PC1-0877	-	-
CUST_659_PI429115894	reCj00676ex_ne:---W:isotig00654	AT4G34050	1.8e-39	CCoAOMT1 S-adenosyl-L-methionine-dependent methyltransferases superfamily protein	-0.0124474	PC1-0883	-	-
CUST_660_PI429115894	reCj00677ex_ne:M-SW:isotig00655	AT4G34050	4.64e-50	CCoAOMT1 S-adenosyl-L-methionine-dependent methyltransferases superfamily protein	-0.0126098	PC1-0871	-	-
CUST_6606_PI429115894	reCj06626ex_ne:--S-:isotig06600	AT3G15270	7.77e-24	SPL5 squamosa promoter binding protein-like 5	-0.0149979	PC1-0702	-	-
CUST_661_PI429115894	reCj00678ex_ne:M-SW:isotig00656	AT4G34050	3.61e-39	CCoAOMT1 S-adenosyl-L-methionine-dependent methyltransferases superfamily protein	-0.012617	PC1-0869	-	-
CUST_663_PI429115894	reCj00680ex_ne:----:isotig00658	AT1G67980	1.14e-14	CCOAMT caffeoyl-CoA 3-O-methyltransferase	-0.0127253	PC1-0861	-	-
CUST_664_PI429115894	reCj00681ex_ne:-L--:isotig00659	-	-	-	-0.0128459	PC1-0852	-	-
CUST_6672_PI429115894	reCj06692ex_ne:--S-:isotig06666	AT4G24130	2.19e-37	Protein of unknown function, DUF538	-0.0438003	PC1-0022	-	-
CUST_6693_PI429115894	reCj06713ex_ne:-L-W:isotig06687	AT3G53010	4.13e-59	Domain of unknown function (DUF303)	-0.0216621	PC1-0486	-	-
CUST_6697_PI429115894	reCj06717ex_ne:--S-:isotig06691	AT3G19690	6.73e-64	CAP (Cysteine-rich secretory proteins, Antigen 5, and Pathogenesis-related 1 protein) superfamily protein	-0.0225843	PC1-0437	-	-
CUST_6698_PI429115894	reCj06718ex_ne:-LS-:isotig06692	AT4G33720	1.02e-63	CAP (Cysteine-rich secretory proteins, Antigen 5, and Pathogenesis-related 1 protein) superfamily protein	-0.023521	PC1-0404	-	-
CUST_6735_PI429115894	reCj06755ex_ne:----:isotig06729	-	-	-	-0.0115115	PC1-0954	-	-
CUST_6773_PI429115894	reCj06793ex_ne:----:isotig06767	AT1G28480	6.14e-25	GRX480, roxy19 Thioredoxin superfamily protein	-0.0110651	PC1-0999	-	-
CUST_6905_PI429115894	reCj06925ex_ne:----:isotig06899	AT5G65360	1e-88	Histone superfamily protein	-0.0343048	PC1-0132	-	-
CUST_7091_PI429115894	reCj07111ex_ne:---W:isotig07085	-	-	-	-0.0241132	PC1-0394	-	-
CUST_710_PI429115894	reCj00727ex_ne:M-SW:isotig00705	AT2G27040	0	AGO4 Argonaute family protein	-0.0143434	PC1-0753	-	-
CUST_7101_PI429115894	reCj07121ex_ne:----:isotig07095	AT3G12500	1.82e-06	ATHCHIB, PR3, PR-3, CHI-B, B-CHI, HCHIB basic chitinase	-0.0113159	PC1-0971	-	-
CUST_711_PI429115894	reCj00728ex_ne:M-S-:isotig00706	AT2G27040	0	AGO4 Argonaute family protein	-0.0141012	PC1-0774	-	-
CUST_712_PI429115894	reCj00729ex_ne:M-SW:isotig00707	AT2G27040	0	AGO4 Argonaute family protein	-0.0139002	PC1-0782	-	-
CUST_713_PI429115894	reCj00730ex_ne:M-S-:isotig00708	AT2G27040	0	AGO4 Argonaute family protein	-0.0139989	PC1-0780	-	-
CUST_719_PI429115894	reCj00736ex_ne:----:isotig00714	AT5G21150	1.79e-80	AGO9 Argonaute family protein	-0.0143484	PC1-0752	-	-
CUST_7521_PI429115894	reCj07543ex_ne:M--W:isotig07510	AT5G43310	3.17e-81	COP1-interacting protein-related	-0.0132273	PC1-0829	-	-
CUST_780_PI429115894	reCj00797ex_ne:---W:isotig00775	AT1G63880	1.91e-17	Disease resistance protein (TIR-NBS-LRR class) family	-0.0133897	PC1-0815	-	-
CUST_781_PI429115894	reCj00798ex_ne:---W:isotig00776	AT5G41750	2.57e-17	Disease resistance protein (TIR-NBS-LRR class) family	-0.0134608	PC1-0812	-	-
CUST_782_PI429115894	reCj00799ex_ne:---W:isotig00777	AT1G63880	1.87e-17	Disease resistance protein (TIR-NBS-LRR class) family	-0.0133504	PC1-0819	-	-
CUST_783_PI429115894	reCj00800ex_ne:---W:isotig00778	AT5G41750	2.52e-17	Disease resistance protein (TIR-NBS-LRR class) family	-0.0132449	PC1-0826	-	-
CUST_7856_PI429115894	reCj07878ex_ne:-L-W:isotig07845	AT5G61480	0	PXY Leucine-rich repeat protein kinase family protein	-0.0120706	PC1-0909	-	-
CUST_7956_PI429115894	reCj07978ex_ne:MLSW:isotig07945	AT3G13750	0	BGAL1 beta galactosidase 1	-0.0148165	PC1-0711	-	-
CUST_7962_PI429115894	reCj07984ex_ne:-LSW:isotig07951	AT1G27180	1.61e-12	disease resistance protein (TIR-NBS-LRR class), putative	-0.0121284	PC1-0902	-	-
CUST_8017_PI429115894	reCj08039ex_ne:MLSW:isotig08006	AT1G21590	9.81e-153	Protein kinase protein with adenine nucleotide alpha hydrolases-like domain	-0.0154054	PC1-0688	-	-
CUST_8054_PI429115894	reCj08076ex_ne:ML-W:isotig08043	AT2G37040	0	PAL1, ATPAL1 PHE ammonia lyase 1	-0.0147838	PC1-0712	-	-
CUST_8067_PI429115894	reCj08089ex_ne:-L-W:isotig08056	AT2G28250	2.04e-113	NCRK Protein kinase superfamily protein	-0.0123718	PC1-0886	-	-
CUST_812_PI429115894	reCj00829ex_ne:-LSW:isotig00807	AT1G23760	4.1e-126	JP630, PG3 BURP domain-containing protein	-0.0292482	PC1-0250	-	-
CUST_813_PI429115894	reCj00830ex_ne:-LSW:isotig00808	AT1G70370	5.35e-154	PG2 polygalacturonase 2	-0.0319374	PC1-0186	-	-
CUST_814_PI429115894	reCj00831ex_ne:-LSW:isotig00809	AT1G70370	8.2e-130	PG2 polygalacturonase 2	-0.0325704	PC1-0171	-	-
CUST_815_PI429115894	reCj00832ex_ne:M---:isotig00810	AT1G23760	6.89e-158	JP630, PG3 BURP domain-containing protein	-0.0309025	PC1-0202	-	-
CUST_816_PI429115894	reCj00833ex_ne:ML--:isotig00811	AT1G23760	4.6e-159	JP630, PG3 BURP domain-containing protein	-0.0296574	PC1-0234	-	-
CUST_8226_PI429115894	reCj08248ex_ne:----:isotig08215	AT4G02780	4.13e-180	GA1, ABC33, ATCPS1, CPS, CPS1 Terpenoid cyclases/Protein prenyltransferases superfamily protein	-0.0155866	PC1-0683	-	-
CUST_8247_PI429115894	reCj08269ex_ne:----:isotig08236	AT5G07180	0	ERL2 ERECTA-like 2	-0.0219678	PC1-0470	-	-
CUST_8383_PI429115894	reCj08405ex_ne:-L--:isotig08372	AT3G22400	0	LOX5 PLAT/LH2 domain-containing lipoxygenase family protein	-0.0209853	PC1-0514	-	-
CUST_8387_PI429115894	reCj08409ex_ne:ML-W:isotig08376	AT5G63810	0	BGAL10 beta-galactosidase 10	-0.0116655	PC1-0943	-	-
CUST_8399_PI429115894	reCj08421ex_ne:---W:isotig08388	AT5G64570	0	XYL4, ATBXL4 beta-D-xylosidase 4	-0.0130251	PC1-0838	-	-
CUST_8426_PI429115894	reCj08448ex_ne:ML--:isotig08415	-	-	-	-0.0299437	PC1-0230	-	-
CUST_8480_PI429115894	reCj08502ex_ne:-L-W:isotig08469	AT1G10850	6.17e-175	Leucine-rich repeat protein kinase family protein	-0.0127518	PC1-0859	-	-
CUST_8500_PI429115894	reCj08522ex_ne:---W:isotig08489	AT2G05160	3.52e-80	CCCH-type zinc fingerfamily protein with RNA-binding domain	-0.0127303	PC1-0860	-	-
CUST_8538_PI429115894	reCj08560ex_ne:---W:isotig08527	AT5G66750	0	DDM1, CHR01, CHR1, CHA1, SOM4, SOM1, ATDDM1 chromatin remodeling 1	-0.0141009	PC1-0775	-	-
CUST_86_PI429115894	reCj00086ex_ne:MLSW:isotig00064	AT4G28940	3.42e-69	Phosphorylase superfamily protein	-0.0116179	PC1-0944	-	-
CUST_8610_PI429115894	reCj08632ex_ne:MLSW:isotig08599	AT1G19440	0	KCS4 3-ketoacyl-CoA synthase 4	-0.0125796	PC1-0874	-	-
CUST_8653_PI429115894	reCj08675ex_ne:ML-W:isotig08642	-	-	-	-0.011314	PC1-0972	-	-
CUST_8665_PI429115894	reCj08687ex_ne:M-S-:isotig08654	AT1G79460	7.73e-167	GA2, KS, ATKS, ATKS1, KS1 Terpenoid cyclases/Protein prenyltransferases superfamily protein	-0.0134385	PC1-0813	-	-
CUST_87_PI429115894	reCj00087ex_ne:MLSW:isotig00065	AT4G28940	1.42e-69	Phosphorylase superfamily protein	-0.0134626	PC1-0811	-	-
CUST_8717_PI429115894	reCj08739ex_ne:-LS-:isotig08706	AT5G60900	5.01e-127	RLK1 receptor-like protein kinase 1	-0.0145084	PC1-0734	-	-
CUST_8759_PI429115894	reCj08781ex_ne:--SW:isotig08748	AT3G21620	0	ERD (early-responsive to dehydration stress) family protein	-0.0134909	PC1-0809	-	-
CUST_88_PI429115894	reCj00088ex_ne:MLSW:isotig00066	AT4G28940	1.38e-69	Phosphorylase superfamily protein	-0.0130442	PC1-0835	-	-
CUST_8904_PI429115894	reCj08926ex_ne:MLSW:isotig08893	AT3G58690	5.06e-149	Protein kinase superfamily protein	-0.0206266	PC1-0527	-	-
CUST_8955_PI429115894	reCj08977ex_ne:-L--:isotig08944	AT5G67360	0	ARA12 Subtilase family protein	-0.0214707	PC1-0498	-	-
CUST_90_PI429115894	reCj00090ex_ne:MLSW:isotig00068	AT4G28940	1.99e-69	Phosphorylase superfamily protein	-0.0134333	PC1-0814	-	-
CUST_9051_PI429115894	reCj09073ex_ne:ML--:isotig09040	AT5G20250	0	DIN10 Raffinose synthase family protein	-0.0175003	PC1-0633	-	-
CUST_9098_PI429115894	reCj09120ex_ne:-L-W:isotig09087	AT4G13510	0	AMT1;1, ATAMT1, ATAMT1;1 ammonium transporter 1;1	-0.0127962	PC1-0855	-	-
CUST_91_PI429115894	reCj00091ex_ne:MLSW:isotig00069	AT4G28940	1.94e-69	Phosphorylase superfamily protein	-0.0130344	PC1-0837	-	-
CUST_9110_PI429115894	reCj09132ex_ne:--SW:isotig09099	AT1G02065	1.14e-46	SPL8 squamosa promoter binding protein-like 8	-0.0115408	PC1-0949	-	-
CUST_9253_PI429115894	reCj09275ex_ne:ML-W:isotig09242	AT3G54950	2.07e-133	PLP7, PLA IIIA patatin-like protein 6	-0.0208015	PC1-0521	-	-
CUST_9364_PI429115894	reCj09386ex_ne:-LSW:isotig09353	AT1G68920	1.25e-58	basic helix-loop-helix (bHLH) DNA-binding superfamily protein	-0.0143599	PC1-0750	-	-
CUST_9370_PI429115894	reCj09392ex_ne:----:isotig09359	AT3G46550	1.74e-85	SOS5 Fasciclin-like arabinogalactan family protein	-0.0138366	PC1-0786	-	-
CUST_9457_PI429115894	reCj09479ex_ne:MLSW:isotig09446	AT1G76160	0	sks5 SKU5 similar 5	-0.0204226	PC1-0532	-	-
CUST_95_PI429115894	reCj00095ex_ne:MLSW:isotig00073	AT4G28940	3.44e-55	Phosphorylase superfamily protein	-0.0111539	PC1-0985	-	-
CUST_9501_PI429115894	reCj09523ex_ne:MLSW:isotig09490	AT4G22010	0	sks4 SKU5 similar 4	-0.0140771	PC1-0777	-	-
CUST_9520_PI429115894	reCj09542ex_ne:---W:isotig09509	AT4G02060	0	PRL Minichromosome maintenance (MCM2/3/5) family protein	-0.0307188	PC1-0206	-	-
CUST_9557_PI429115894	reCj09579ex_ne:ML-W:isotig09546	AT1G76160	0	sks5 SKU5 similar 5	-0.0269464	PC1-0291	-	-
CUST_9608_PI429115894	reCj09630ex_ne:ML-W:isotig09597	AT1G33170	0	S-adenosyl-L-methionine-dependent methyltransferases superfamily protein	-0.0203215	PC1-0535	-	-
CUST_9623_PI429115894	reCj09645ex_ne:-LS-:isotig09612	-	-	-	-0.0313193	PC1-0195	-	-
CUST_9697_PI429115894	reCj09719ex_ne:-L-W:isotig09686	AT1G24120	0	ARL1 ARG1-like 1	-0.0126511	PC1-0867	-	-
CUST_9715_PI429115894	reCj09737ex_ne:ML--:isotig09704	AT1G75710	1.36e-90	C2H2-like zinc finger protein	-0.0179718	PC1-0611	-	-
CUST_9786_PI429115894	reCj09808ex_ne:-L-W:isotig09775	AT5G60020	0	LAC17, ATLAC17 laccase 17	-0.0347404	PC1-0127	-	-
CUST_98_PI429115894	reCj00098ex_ne:M-S-:isotig00076	AT4G28940	4e-68	Phosphorylase superfamily protein	-0.0131082	PC1-0831	-	-
CUST_9847_PI429115894	reCj09869ex_ne:--S-:isotig09836	AT3G48080	1.5e-57	alpha/beta-Hydrolases superfamily protein	-0.0245203	PC1-0384	-	-
CUST_9874_PI429115894	reCj09896ex_ne:MLSW:isotig09863	AT5G24318	1.02e-170	O-Glycosyl hydrolases family 17 protein	-0.0111084	PC1-0992	-	-
CUST_99_PI429115894	reCj00099ex_ne:MLSW:isotig00077	AT4G28940	2.18e-55	Phosphorylase superfamily protein	-0.0133177	PC1-0822	-	-
CUST_9926_PI429115894	reCj09948ex_ne:---W:isotig09915	AT2G36750	5.56e-73	UGT73C1 UDP-glucosyl transferase 73C1	-0.0356632	PC1-0106	-	-
