# Supplementary material for: Effects of day length- and temperature-regulated genes on annual transcriptome dynamics in Japanese cedar (Cryptomeria japonica D. Don), a gymnosperm indeterminate species
Source: PLoS One. 2020 Mar 9;15(3):e0229843. doi: 10.1371/journal.pone.0229843 (PMC7062269; doi:10.1371/journal.pone.0229843)
Supplement: S3 Table — (XLSX) [file pone.0229843.s008.xlsx]

## Sheet: Daylength_Cluster1
ProbeName	SEQ_ID	Arabi_ID	e-value	Description	p-value
CUST_10235_PI429115894	reCj10257ex_ne:MLSW:isotig10224	AT4G13940	0	HOG1, EMB1395, SAHH1, MEE58, ATSAHH1 S-adenosyl-L-homocysteine hydrolase	1.12e-14
CUST_14895_PI429115894	reCj14917ex_ne:-L-W:isotig14884	AT4G25980	9.18e-127	Peroxidase superfamily protein	3.12e-14
CUST_8528_PI429115894	reCj08550ex_ne:---W:isotig08517	AT5G46170	6.47e-123	F-box family protein	3.67e-13
CUST_10197_PI429115894	reCj10219ex_ne:MLSW:isotig10186	AT2G33500	1.99e-47	B-box type zinc finger protein with CCT domain	1.49e-12
CUST_14531_PI429115894	reCj14553ex_ne:MLSW:isotig14520	AT5G43830	1.34e-95	Aluminium induced protein with YGL and LRDR motifs	1.54e-11
CUST_8313_PI429115894	reCj08335ex_ne:-L-W:isotig08302	AT2G04160	0	AIR3 Subtilisin-like serine endopeptidase family protein	2.85e-11
CUST_5543_PI429115894	reCj05563ex_ne:MLSW:isotig05537	AT4G22240	5.17e-110	Plastid-lipid associated protein PAP / fibrillin family protein	6.86e-11
CUST_11181_PI429115894	reCj11203ex_ne:M-SW:isotig11170	AT3G24503	0	ALDH2C4, ALDH1A, REF1 aldehyde dehydrogenase 2C4	9.99e-11
CUST_106_PI429115894	reCj00106ex_ne:---W:isotig00084	AT4G28940	3.13e-35	Phosphorylase superfamily protein	1.24e-10
CUST_91_PI429115894	reCj00091ex_ne:MLSW:isotig00069	AT4G28940	1.94e-69	Phosphorylase superfamily protein	1.42e-10
CUST_101_PI429115894	reCj00101ex_ne:MLSW:isotig00079	AT4G28940	2.13e-55	Phosphorylase superfamily protein	1.44e-10
CUST_88_PI429115894	reCj00088ex_ne:MLSW:isotig00066	AT4G28940	1.38e-69	Phosphorylase superfamily protein	1.52e-10
CUST_98_PI429115894	reCj00098ex_ne:M-S-:isotig00076	AT4G28940	4e-68	Phosphorylase superfamily protein	1.67e-10
CUST_90_PI429115894	reCj00090ex_ne:MLSW:isotig00068	AT4G28940	1.99e-69	Phosphorylase superfamily protein	1.86e-10
CUST_10843_PI429115894	reCj10865ex_ne:MLSW:isotig10832	AT5G17330	0	GAD, GAD1 glutamate decarboxylase	1.89e-10
CUST_14420_PI429115894	reCj14442ex_ne:MLSW:isotig14409	AT4G28940	6.12e-70	Phosphorylase superfamily protein	1.92e-10
CUST_16093_PI429115894	reCj16115ex_ne:-LSW:isotig16082	-	-	-	2.01e-10
CUST_87_PI429115894	reCj00087ex_ne:MLSW:isotig00065	AT4G28940	1.42e-69	Phosphorylase superfamily protein	2.14e-10
CUST_99_PI429115894	reCj00099ex_ne:MLSW:isotig00077	AT4G28940	2.18e-55	Phosphorylase superfamily protein	2.31e-10
CUST_10853_PI429115894	reCj10875ex_ne:MLSW:isotig10842	AT5G12250	0	TUB6 beta-6 tubulin	2.32e-10
CUST_105_PI429115894	reCj00105ex_ne:---W:isotig00083	AT4G28940	3.15e-35	Phosphorylase superfamily protein	3.03e-10
CUST_2212_PI429115894	reCj02232ex_ne:MLSW:isotig02210	AT2G46210	1.27e-172	Fatty acid/sphingolipid desaturase	4.37e-10
CUST_22137_PI429115894	reCj22159ex_ne:MLSW:isotig22126	AT4G39260	6.84e-28	CCR1, ATGRP8, GR-RBP8, GRP8 cold, circadian rhythm, and RNA binding 1	4.44e-10
CUST_2213_PI429115894	reCj02233ex_ne:MLSW:isotig02211	AT2G46210	7.55e-173	Fatty acid/sphingolipid desaturase	5.22e-10
CUST_15085_PI429115894	reCj15107ex_ne:---W:isotig15074	AT5G53860	8.72e-104	emb2737 embryo defective 2737	5.25e-10
CUST_4237_PI429115894	reCj04257ex_ne:MLSW:isotig04231	AT5G54250	0	ATCNGC4, CNGC4, HLM1, DND2 cyclic nucleotide-gated cation channel 4	7.48e-10
CUST_19613_PI429115894	reCj19635ex_ne:MLSW:isotig19602	AT5G59970	4.17e-50	Histone superfamily protein	7.72e-10
CUST_13894_PI429115894	reCj13916ex_ne:MLS-:isotig13883	AT4G28940	3.19e-57	Phosphorylase superfamily protein	8.16e-10
CUST_21170_PI429115894	reCj21192ex_ne:---W:isotig21159	AT3G52230	9.32e-11	unknown protein; FUNCTIONS IN: molecular function unknown; INVOLVED IN: biological process unknown; LOCATED IN: chloroplast outer membrane, chloroplast thylakoid membrane, ch	9.32e-10
CUST_19836_PI429115894	reCj19858ex_ne:----:isotig19825	-	-	-	1.13e-09
CUST_85_PI429115894	reCj00085ex_ne:MLSW:isotig00063	AT4G28940	2.44e-69	Phosphorylase superfamily protein	1.28e-09
CUST_107_PI429115894	reCj00107ex_ne:---W:isotig00085	-	-	-	1.46e-09
CUST_876_PI429115894	reCj00894ex_ne:----:isotig00872	AT4G39260	1.64e-20	CCR1, ATGRP8, GR-RBP8, GRP8 cold, circadian rhythm, and RNA binding 1	1.94e-09
CUST_103_PI429115894	reCj00103ex_ne:----:isotig00081	AT4G28940	3.41e-35	Phosphorylase superfamily protein	2.03e-09
CUST_10926_PI429115894	reCj10948ex_ne:----:isotig10915	AT2G38960	0	AERO2, ERO2 endoplasmic reticulum oxidoreductins 2	2.32e-09
CUST_4895_PI429115894	reCj04915ex_ne:---W:isotig04889	AT4G30420	1.04e-50	nodulin MtN21 /EamA-like transporter family protein	2.42e-09
CUST_102_PI429115894	reCj00102ex_ne:----:isotig00080	AT4G28940	2.56e-40	Phosphorylase superfamily protein	2.47e-09
CUST_4896_PI429115894	reCj04916ex_ne:-LSW:isotig04890	AT2G39510	4.56e-72	nodulin MtN21 /EamA-like transporter family protein	2.83e-09
CUST_13642_PI429115894	reCj13664ex_ne:-LS-:isotig13631	AT4G28940	1.51e-56	Phosphorylase superfamily protein	3.18e-09
CUST_13461_PI429115894	reCj13483ex_ne:--SW:isotig13450	AT4G33950	4.75e-177	OST1, SNRK2-6, SRK2E, SNRK2.6, P44, ATOST1 Protein kinase superfamily protein	3.46e-09
CUST_17366_PI429115894	reCj17388ex_ne:----:isotig17355	-	-	-	3.82e-09
CUST_19684_PI429115894	reCj19706ex_ne:MLSW:isotig19673	AT3G04400	3.88e-87	emb2171 Ribosomal protein L14p/L23e family protein	3.83e-09
CUST_95_PI429115894	reCj00095ex_ne:MLSW:isotig00073	AT4G28940	3.44e-55	Phosphorylase superfamily protein	3.84e-09
CUST_20360_PI429115894	reCj20382ex_ne:-LSW:isotig20349	-	-	-	4.12e-09
CUST_694_PI429115894	reCj00711ex_ne:----:isotig00689	AT1G78380	5.02e-78	ATGSTU19, GST8, GSTU19 glutathione S-transferase TAU 19	4.55e-09
CUST_86_PI429115894	reCj00086ex_ne:MLSW:isotig00064	AT4G28940	3.42e-69	Phosphorylase superfamily protein	5.56e-09
CUST_10579_PI429115894	reCj10601ex_ne:MLSW:isotig10568	AT3G19130	8.42e-138	ATRBP47B, RBP47B RNA-binding protein 47B	6.03e-09
CUST_693_PI429115894	reCj00710ex_ne:MLSW:isotig00688	AT1G78380	4.3e-78	ATGSTU19, GST8, GSTU19 glutathione S-transferase TAU 19	6.39e-09
CUST_8181_PI429115894	reCj08203ex_ne:---W:isotig08170	AT2G03500	1.12e-67	Homeodomain-like superfamily protein	6.66e-09
CUST_6814_PI429115894	reCj06834ex_ne:--S-:isotig06808	AT3G51420	1.02e-41	SSL4, ATSSL4 strictosidine synthase-like 4	7.29e-09
CUST_13211_PI429115894	reCj13233ex_ne:---W:isotig13200	AT1G53580	7.23e-134	GLX2-3, ETHE1, GLY3 glyoxalase II 3	7.88e-09
CUST_100_PI429115894	reCj00100ex_ne:----:isotig00078	AT4G28940	9.68e-41	Phosphorylase superfamily protein	8.3e-09
CUST_12448_PI429115894	reCj12470ex_ne:MLSW:isotig12437	AT2G03510	4.51e-154	SPFH/Band 7/PHB domain-containing membrane-associated protein family	8.4e-09
CUST_5544_PI429115894	reCj05564ex_ne:---W:isotig05538	AT4G22240	2.73e-74	Plastid-lipid associated protein PAP / fibrillin family protein	9.58e-09
CUST_8485_PI429115894	reCj08507ex_ne:M-SW:isotig08474	AT5G23050	0	AAE17 acyl-activating enzyme 17	1.07e-08
CUST_19638_PI429115894	reCj19660ex_ne:-L--:isotig19627	AT5G18790	4.7e-21	Ribosomal protein L33 family protein	1.09e-08
CUST_20382_PI429115894	reCj20404ex_ne:--S-:isotig20371	-	-	-	1.16e-08
CUST_13692_PI429115894	reCj13714ex_ne:MLSW:isotig13681	-	-	-	1.16e-08
CUST_17676_PI429115894	reCj17698ex_ne:-LS-:isotig17665	-	-	-	1.3e-08
CUST_20731_PI429115894	reCj20753ex_ne:-LSW:isotig20720	AT4G14342	1.18e-56	Splicing factor 3B subunit 5/RDS3 complex subunit 10	1.31e-08
CUST_5328_PI429115894	reCj05348ex_ne:MLS-:isotig05322	AT1G30230	4.52e-71	Glutathione S-transferase, C-terminal-like;Translation elongation factor EF1B/ribosomal protein S6	1.33e-08
CUST_15087_PI429115894	reCj15109ex_ne:M-SW:isotig15076	AT1G24050	3.11e-40	RNA-processing, Lsm domain	1.33e-08
CUST_6112_PI429115894	reCj06132ex_ne:---W:isotig06106	AT1G22270	4.83e-38	Trm112p-like protein	1.34e-08
CUST_18461_PI429115894	reCj18483ex_ne:-LS-:isotig18450	AT4G37300	1e-24	MEE59 maternal effect embryo arrest 59	1.36e-08
CUST_11300_PI429115894	reCj11322ex_ne:MLSW:isotig11289	AT5G42650	8.99e-178	AOS, CYP74A, DDE2 allene oxide synthase	1.37e-08
CUST_5327_PI429115894	reCj05347ex_ne:M-SW:isotig05321	AT1G30230	5.77e-71	Glutathione S-transferase, C-terminal-like;Translation elongation factor EF1B/ribosomal protein S6	1.41e-08
CUST_4311_PI429115894	reCj04331ex_ne:MLSW:isotig04305	AT4G35090	0	CAT2 catalase 2	1.51e-08
CUST_692_PI429115894	reCj00709ex_ne:----:isotig00687	AT1G78380	5.43e-78	ATGSTU19, GST8, GSTU19 glutathione S-transferase TAU 19	1.53e-08
CUST_8892_PI429115894	reCj08914ex_ne:MLSW:isotig08881	AT3G54660	0	GR, EMB2360, ATGR2 glutathione reductase	1.61e-08
CUST_4444_PI429115894	reCj04464ex_ne:--S-:isotig04438	AT4G18100	1.06e-16	Ribosomal protein L32e	1.68e-08
CUST_3411_PI429115894	reCj03431ex_ne:MLS-:isotig03406	-	-	-	1.71e-08
CUST_3966_PI429115894	reCj03986ex_ne:M-S-:isotig03960	AT1G13900	0	Purple acid phosphatases superfamily protein	1.91e-08
CUST_695_PI429115894	reCj00712ex_ne:----:isotig00690	AT1G78380	2.54e-78	ATGSTU19, GST8, GSTU19 glutathione S-transferase TAU 19	2.03e-08
CUST_3410_PI429115894	reCj03430ex_ne:MLS-:isotig03405	-	-	-	2.17e-08
CUST_19130_PI429115894	reCj19152ex_ne:----:isotig19119	AT2G36130	1.99e-84	Cyclophilin-like peptidyl-prolyl cis-trans isomerase family protein	2.28e-08
CUST_6111_PI429115894	reCj06131ex_ne:----:isotig06105	AT1G22270	1.51e-37	Trm112p-like protein	2.36e-08
CUST_20542_PI429115894	reCj20564ex_ne:--S-:isotig20531	AT3G17210	3.67e-34	ATHS1, HS1 heat stable protein 1	2.39e-08
CUST_13253_PI429115894	reCj13275ex_ne:----:isotig13242	AT3G02750	6.94e-115	Protein phosphatase 2C family protein	2.4e-08
CUST_5033_PI429115894	reCj05053ex_ne:---W:isotig05027	AT1G72280	0	AERO1, ERO1 endoplasmic reticulum oxidoreductins 1	2.48e-08
CUST_11077_PI429115894	reCj11099ex_ne:ML-W:isotig11066	AT2G02010	0	GAD4 glutamate decarboxylase 4	2.51e-08
CUST_691_PI429115894	reCj00708ex_ne:----:isotig00686	AT1G78380	1.07e-77	ATGSTU19, GST8, GSTU19 glutathione S-transferase TAU 19	2.76e-08
CUST_7693_PI429115894	reCj07715ex_ne:--SW:isotig07682	AT5G24810	0	ABC1 family protein	2.79e-08
CUST_4312_PI429115894	reCj04332ex_ne:M--W:isotig04306	AT4G35090	0	CAT2 catalase 2	3.17e-08
CUST_14856_PI429115894	reCj14878ex_ne:-LSW:isotig14845	AT1G23740	2.04e-95	Oxidoreductase, zinc-binding dehydrogenase family protein	3.63e-08
CUST_5022_PI429115894	reCj05042ex_ne:MLSW:isotig05016	AT2G16600	6.29e-89	ROC3 rotamase CYP 3	3.8e-08
CUST_3599_PI429115894	reCj03619ex_ne:M-S-:isotig03593	AT1G68990	0	MGP3 male gametophyte defective 3	3.81e-08
CUST_18423_PI429115894	reCj18445ex_ne:MLSW:isotig18412	AT2G20270	4.73e-39	Thioredoxin superfamily protein	4.05e-08
CUST_21677_PI429115894	reCj21699ex_ne:---W:isotig21666	AT1G16000	2.54e-16	unknown protein; BEST Arabidopsis thaliana protein match is: unknown protein (TAIR:AT1G80890.1); Has 41 Blast hits to 40 proteins in 10 species: Archae - 0; Bacteria - 0; Met	4.36e-08
CUST_9233_PI429115894	reCj09255ex_ne:-L-W:isotig09222	AT3G23940	0	dehydratase family	4.43e-08
CUST_13792_PI429115894	reCj13814ex_ne:-LSW:isotig13781	AT1G11720	1.34e-97	ATSS3, SS3 starch synthase 3	4.61e-08
CUST_13538_PI429115894	reCj13560ex_ne:--SW:isotig13527	AT1G18490	1.72e-82	Protein of unknown function (DUF1637)	4.73e-08
CUST_16752_PI429115894	reCj16774ex_ne:--SW:isotig16741	-	-	-	4.76e-08
CUST_16267_PI429115894	reCj16289ex_ne:MLSW:isotig16256	AT4G28060	1.1e-42	Cytochrome c oxidase, subunit Vib family protein	4.99e-08
CUST_18555_PI429115894	reCj18577ex_ne:MLSW:isotig18544	AT3G53430	3.7e-100	Ribosomal protein L11 family protein	5.18e-08
CUST_20848_PI429115894	reCj20870ex_ne:MLSW:isotig20837	AT1G22840	1.02e-68	CYTC-1, ATCYTC-A CYTOCHROME C-1	5.38e-08
CUST_698_PI429115894	reCj00715ex_ne:MLSW:isotig00693	AT1G78380	1.09e-78	ATGSTU19, GST8, GSTU19 glutathione S-transferase TAU 19	5.47e-08
CUST_17153_PI429115894	reCj17175ex_ne:MLSW:isotig17142	AT5G54640	1.2e-47	HTA1, RAT5, ATHTA1 Histone superfamily protein	5.58e-08
CUST_20831_PI429115894	reCj20853ex_ne:----:isotig20820	AT5G16980	9.39e-16	Zinc-binding dehydrogenase family protein	5.79e-08
CUST_6659_PI429115894	reCj06679ex_ne:MLSW:isotig06653	AT4G27090	3.55e-59	Ribosomal protein L14	5.91e-08
CUST_15925_PI429115894	reCj15947ex_ne:--SW:isotig15914	AT3G11780	1.36e-37	MD-2-related lipid recognition domain-containing protein / ML domain-containing protein	6e-08
CUST_15748_PI429115894	reCj15770ex_ne:-L--:isotig15737	AT5G14370	4.39e-24	CCT motif family protein	6.23e-08
CUST_7786_PI429115894	reCj07808ex_ne:MLSW:isotig07775	AT5G07350	0	Tudor1, AtTudor1, TSN1 TUDOR-SN protein 1	6.56e-08
CUST_12999_PI429115894	reCj13021ex_ne:-LSW:isotig12988	AT5G09650	1.59e-150	AtPPa6, PPa6 pyrophosphorylase 6	6.69e-08
CUST_696_PI429115894	reCj00713ex_ne:----:isotig00691	AT1G78380	2.95e-78	ATGSTU19, GST8, GSTU19 glutathione S-transferase TAU 19	7.06e-08
CUST_15734_PI429115894	reCj15756ex_ne:---W:isotig15723	AT1G16040	4.02e-65	FUNCTIONS IN: molecular function unknown; INVOLVED IN: GPI anchor biosynthetic process; LOCATED IN: integral to membrane, endoplasmic reticulum membrane; EXPRESSED IN: 24 pla	7.09e-08
CUST_8517_PI429115894	reCj08539ex_ne:-LSW:isotig08506	AT2G34750	6.87e-128	RNA polymerase I specific transcription initiation factor RRN3 protein	7.45e-08
CUST_11516_PI429115894	reCj11538ex_ne:M-SW:isotig11505	AT2G19480	1.83e-82	NAP1;2 nucleosome assembly protein 1;2	8.16e-08
CUST_18890_PI429115894	reCj18912ex_ne:--S-:isotig18879	ATCG00220	1.98e-08	PSBM photosystem II reaction center protein M	9.17e-08
CUST_13432_PI429115894	reCj13454ex_ne:----:isotig13421	AT5G21060	4.26e-135	Glyceraldehyde-3-phosphate dehydrogenase-like family protein	9.39e-08
CUST_13467_PI429115894	reCj13489ex_ne:--SW:isotig13456	AT3G19430	7.3e-89	late embryogenesis abundant protein-related / LEA protein-related	9.97e-08
CUST_5387_PI429115894	reCj05407ex_ne:MLSW:isotig05381	AT5G58490	5.52e-144	NAD(P)-binding Rossmann-fold superfamily protein	1.01e-07
CUST_18941_PI429115894	reCj18963ex_ne:MLSW:isotig18930	AT4G39730	7.16e-60	Lipase/lipooxygenase, PLAT/LH2 family protein	1.3e-07
CUST_6451_PI429115894	reCj06471ex_ne:M-S-:isotig06445	AT4G19400	1.09e-41	Profilin family protein	1.35e-07
CUST_697_PI429115894	reCj00714ex_ne:----:isotig00692	AT1G78380	1.49e-78	ATGSTU19, GST8, GSTU19 glutathione S-transferase TAU 19	1.37e-07
CUST_870_PI429115894	reCj00887ex_ne:MLSW:isotig00865	AT3G26420	5.35e-19	ATRZ-1A RNA-binding (RRM/RBD/RNP motifs) family protein with retrovirus zinc finger-like domain	1.52e-07
CUST_14995_PI429115894	reCj15017ex_ne:MLSW:isotig14984	AT4G37470	1.71e-144	alpha/beta-Hydrolases superfamily protein	1.6e-07
CUST_16096_PI429115894	reCj16118ex_ne:-LSW:isotig16085	AT1G01050	2.52e-124	AtPPa1, PPa1 pyrophosphorylase 1	1.78e-07
CUST_18858_PI429115894	reCj18880ex_ne:MLSW:isotig18847	AT5G40370	3.18e-45	Glutaredoxin family protein	1.82e-07
CUST_701_PI429115894	reCj00718ex_ne:----:isotig00696	AT1G78380	1.29e-78	ATGSTU19, GST8, GSTU19 glutathione S-transferase TAU 19	1.83e-07
CUST_6788_PI429115894	reCj06808ex_ne:-LS-:isotig06782	AT3G26740	3.94e-24	CCL CCR-like	1.97e-07
CUST_18627_PI429115894	reCj18649ex_ne:MLSW:isotig18616	AT5G22880	2.42e-53	H2B, HTB2 histone B2	2e-07
CUST_16312_PI429115894	reCj16334ex_ne:--S-:isotig16301	-	-	-	2.04e-07
CUST_3266_PI429115894	reCj03286ex_ne:-LSW:isotig03261	AT1G23760	6.11e-27	JP630, PG3 BURP domain-containing protein	2.08e-07
CUST_12276_PI429115894	reCj12298ex_ne:-LSW:isotig12265	AT4G08900	0	arginase	2.14e-07
CUST_702_PI429115894	reCj00719ex_ne:----:isotig00697	AT1G78380	6.48e-79	ATGSTU19, GST8, GSTU19 glutathione S-transferase TAU 19	2.15e-07
CUST_11769_PI429115894	reCj11791ex_ne:M-SW:isotig11758	AT4G27680	7.66e-169	P-loop containing nucleoside triphosphate hydrolases superfamily protein	2.39e-07
CUST_14001_PI429115894	reCj14023ex_ne:---W:isotig13990	AT5G14220	1e-149	HEMG2, MEE61, PPO2 Flavin containing amine oxidoreductase family	2.43e-07
CUST_3267_PI429115894	reCj03287ex_ne:-LSW:isotig03262	AT1G23760	1.1e-26	JP630, PG3 BURP domain-containing protein	2.56e-07
CUST_17067_PI429115894	reCj17089ex_ne:MLSW:isotig17056	AT4G16720	1.4e-105	Ribosomal protein L23/L15e family protein	2.72e-07
CUST_18718_PI429115894	reCj18740ex_ne:-LSW:isotig18707	AT3G25220	9.6e-75	FKBP15-1 FK506-binding protein 15 kD-1	2.91e-07
CUST_13449_PI429115894	reCj13471ex_ne:MLSW:isotig13438	AT1G25260	3.65e-97	Ribosomal protein L10 family protein	2.96e-07
CUST_18044_PI429115894	reCj18066ex_ne:-L--:isotig18033	-	-	-	3.01e-07
CUST_12691_PI429115894	reCj12713ex_ne:-LS-:isotig12680	AT3G15850	4.23e-160	FAD5, FADB, JB67, ADS3 fatty acid desaturase 5	3.13e-07
CUST_11851_PI429115894	reCj11873ex_ne:MLSW:isotig11840	AT1G53280	1.73e-152	Class I glutamine amidotransferase-like superfamily protein	3.27e-07
CUST_16943_PI429115894	reCj16965ex_ne:MLS-:isotig16932	AT4G11650	4.63e-91	ATOSM34, OSM34 osmotin 34	4.1e-07
CUST_18091_PI429115894	reCj18113ex_ne:MLSW:isotig18080	AT1G08360	1.04e-118	Ribosomal protein L1p/L10e family	4.26e-07
CUST_16524_PI429115894	reCj16546ex_ne:MLS-:isotig16513	AT2G05100	3.39e-149	LHCB2.1, LHCB2 photosystem II light harvesting complex gene 2.1	4.39e-07
CUST_17956_PI429115894	reCj17978ex_ne:-LSW:isotig17945	AT4G18100	2.89e-66	Ribosomal protein L32e	4.39e-07
CUST_16365_PI429115894	reCj16387ex_ne:MLSW:isotig16354	AT3G49010	1.82e-102	ATBBC1, BBC1, RSU2 breast basic conserved 1	4.41e-07
CUST_10825_PI429115894	reCj10847ex_ne:---W:isotig10814	AT3G63250	2.04e-162	HMT-2, ATHMT-2, HMT2 homocysteine methyltransferase 2	4.55e-07
CUST_18316_PI429115894	reCj18338ex_ne:-LS-:isotig18305	AT1G67090	3.47e-59	RBCS1A ribulose bisphosphate carboxylase small chain 1A	5.03e-07
CUST_15942_PI429115894	reCj15964ex_ne:MLSW:isotig15931	AT1G13950	1.4e-87	EIF-5A, ELF5A-1, ATELF5A-1, EIF5A eukaryotic elongation factor 5A-1	5.37e-07
CUST_18591_PI429115894	reCj18613ex_ne:MLSW:isotig18580	AT1G15250	3.98e-47	Zinc-binding ribosomal protein family protein	5.39e-07
CUST_9703_PI429115894	reCj09725ex_ne:--SW:isotig09692	AT4G22200	0	AKT2/3, AKT3, AKT2, KT2/3 potassium transport 2/3	5.77e-07
CUST_17573_PI429115894	reCj17595ex_ne:---W:isotig17562	AT1G47278	7.91e-26	unknown protein; FUNCTIONS IN: molecular function unknown; INVOLVED IN: biological process unknown; LOCATED IN: cellular component unknown; Has 37 Blast hits to 37 proteins i	5.77e-07
CUST_18021_PI429115894	reCj18043ex_ne:----:isotig18010	AT3G32930	9.32e-69	unknown protein; FUNCTIONS IN: molecular function unknown; INVOLVED IN: biological process unknown; LOCATED IN: chloroplast envelope; EXPRESSED IN: 22 plant structures; EXPRE	5.99e-07
CUST_18464_PI429115894	reCj18486ex_ne:MLSW:isotig18453	AT2G19740	2.93e-48	Ribosomal protein L31e family protein	6.89e-07
CUST_17839_PI429115894	reCj17861ex_ne:---W:isotig17828	AT1G26750	6.53e-51	unknown protein; Has 44 Blast hits to 44 proteins in 16 species: Archae - 0; Bacteria - 0; Metazoa - 0; Fungi - 0; Plants - 44; Viruses - 0; Other Eukaryotes - 0 (source: NCB	7.13e-07
CUST_6660_PI429115894	reCj06680ex_ne:M--W:isotig06654	AT4G27090	8.94e-60	Ribosomal protein L14	7.78e-07
CUST_3022_PI429115894	reCj03042ex_ne:----:isotig03017	AT4G17310	2.89e-12	unknown protein; LOCATED IN: chloroplast; EXPRESSED IN: 9 plant structures; EXPRESSED DURING: LP.04 four leaves visible, 4 anthesis, petal differentiation and expansion stage	8.07e-07
CUST_16822_PI429115894	reCj16844ex_ne:-LSW:isotig16811	AT3G06050	7.74e-85	PRXIIF, ATPRXIIF peroxiredoxin IIF	8.57e-07
CUST_3319_PI429115894	reCj03339ex_ne:MLSW:isotig03314	AT3G50820	1.62e-169	PSBO2, PSBO-2, OEC33 photosystem II subunit O-2	8.86e-07
CUST_17405_PI429115894	reCj17427ex_ne:MLSW:isotig17394	AT5G64816	9.61e-55	unknown protein; Has 35333 Blast hits to 34131 proteins in 2444 species: Archae - 798; Bacteria - 22429; Metazoa - 974; Fungi - 991; Plants - 531; Viruses - 0; Other Eukaryot	9.94e-07
CUST_19923_PI429115894	reCj19945ex_ne:-LS-:isotig19912	AT1G44790	5.71e-81	ChaC-like family protein	1.06e-06
CUST_14281_PI429115894	reCj14303ex_ne:MLSW:isotig14270	AT5G53140	1.01e-114	Protein phosphatase 2C family protein	1.07e-06
CUST_11887_PI429115894	reCj11909ex_ne:---W:isotig11876	AT5G07050	4.71e-136	nodulin MtN21 /EamA-like transporter family protein	1.07e-06
CUST_7220_PI429115894	reCj07240ex_ne:---W:isotig07214	-	-	-	1.09e-06
CUST_19749_PI429115894	reCj19771ex_ne:----:isotig19738	AT1G76450	1.3e-51	Photosystem II reaction center PsbP family protein	1.14e-06
CUST_5914_PI429115894	reCj05934ex_ne:M---:isotig05908	AT4G00680	7.31e-66	ADF8 actin depolymerizing factor 8	1.18e-06
CUST_15896_PI429115894	reCj15918ex_ne:MLSW:isotig15885	AT4G10450	1.29e-95	Ribosomal protein L6 family	1.23e-06
CUST_17572_PI429115894	reCj17594ex_ne:MLSW:isotig17561	AT4G00100	2.98e-95	ATRPS13A, RPS13, PFL2, RPS13A ribosomal protein S13A	1.24e-06
CUST_14616_PI429115894	reCj14638ex_ne:ML-W:isotig14605	AT1G64970	2.53e-126	G-TMT, TMT1, VTE4 gamma-tocopherol methyltransferase	1.43e-06
CUST_15044_PI429115894	reCj15066ex_ne:MLSW:isotig15033	AT3G62870	2.83e-105	Ribosomal protein L7Ae/L30e/S12e/Gadd45 family protein	1.58e-06
CUST_12882_PI429115894	reCj12904ex_ne:MLSW:isotig12871	AT2G21250	1.8e-176	NAD(P)-linked oxidoreductase superfamily protein	1.6e-06
CUST_17808_PI429115894	reCj17830ex_ne:MLSW:isotig17797	AT4G09800	2.98e-86	RPS18C S18 ribosomal protein	1.61e-06
CUST_22015_PI429115894	reCj22037ex_ne:--S-:isotig22004	AT5G41685	3.23e-10	Mitochondrial outer membrane translocase complex, subunit Tom7	1.63e-06
CUST_5547_PI429115894	reCj05567ex_ne:MLSW:isotig05541	AT2G20890	8.01e-101	PSB29, THF1 photosystem II reaction center PSB29 protein	1.69e-06
CUST_14473_PI429115894	reCj14495ex_ne:MLS-:isotig14462	AT5G01530	1.5e-138	LHCB4.1 light harvesting complex photosystem II	1.73e-06
CUST_17919_PI429115894	reCj17941ex_ne:MLSW:isotig17908	AT1G77940	8.76e-63	Ribosomal protein L7Ae/L30e/S12e/Gadd45 family protein	1.75e-06
CUST_5913_PI429115894	reCj05933ex_ne:MLSW:isotig05907	AT4G00680	2.58e-66	ADF8 actin depolymerizing factor 8	1.77e-06
CUST_16797_PI429115894	reCj16819ex_ne:--S-:isotig16786	AT2G38270	6.76e-11	CXIP2, ATGRX2 CAX-interacting protein 2	1.91e-06
CUST_18578_PI429115894	reCj18600ex_ne:----:isotig18567	AT5G11950	3.36e-100	Putative lysine decarboxylase family protein	2.05e-06
CUST_14333_PI429115894	reCj14355ex_ne:-LS-:isotig14322	AT2G34460	1.47e-12	NAD(P)-binding Rossmann-fold superfamily protein	2.15e-06
CUST_5685_PI429115894	reCj05705ex_ne:-LSW:isotig05679	AT5G09920	3.01e-57	RPB15.9, ATRPB15.9, RPB15.9.9, NRPB4 RNA polymerase II, Rpb4, core protein	2.29e-06
CUST_14805_PI429115894	reCj14827ex_ne:-L--:isotig14794	ATCG01010	3.11e-51	NDHF NADH-Ubiquinone oxidoreductase (complex I), chain 5 protein	2.3e-06
CUST_11306_PI429115894	reCj11328ex_ne:MLSW:isotig11295	AT1G69740	1.63e-176	HEMB1 Aldolase superfamily protein	2.36e-06
CUST_10329_PI429115894	reCj10351ex_ne:-LS-:isotig10318	AT2G26280	5.1e-12	CID7 CTC-interacting domain 7	2.37e-06
CUST_13162_PI429115894	reCj13184ex_ne:MLSW:isotig13151	AT5G66530	6.34e-139	Galactose mutarotase-like superfamily protein	2.38e-06
CUST_12186_PI429115894	reCj12208ex_ne:MLS-:isotig12175	AT2G38270	4.04e-07	CXIP2, ATGRX2 CAX-interacting protein 2	2.45e-06
CUST_16009_PI429115894	reCj16031ex_ne:MLS-:isotig15998	AT4G01310	7.49e-80	Ribosomal L5P family protein	2.57e-06
CUST_18921_PI429115894	reCj18943ex_ne:MLSW:isotig18910	AT5G67510	3.04e-49	Translation protein SH3-like family protein	2.81e-06
CUST_544_PI429115894	reCj00561ex_ne:MLSW:isotig00539	ATCG00900	1.58e-63	RPS7.1, RPS7 Ribosomal protein S7p/S5e family protein	2.91e-06
CUST_20295_PI429115894	reCj20317ex_ne:----:isotig20284	AT3G22600	1.77e-23	Bifunctional inhibitor/lipid-transfer protein/seed storage 2S albumin superfamily protein	2.94e-06
CUST_3318_PI429115894	reCj03338ex_ne:MLSW:isotig03313	AT5G66570	1.68e-169	PSBO-1, OEE1, OEE33, OE33, PSBO1, MSP-1 PS II oxygen-evolving complex 1	3.08e-06
CUST_13654_PI429115894	reCj13676ex_ne:----:isotig13643	AT1G68520	1.08e-40	B-box type zinc finger protein with CCT domain	3.24e-06
CUST_12498_PI429115894	reCj12520ex_ne:MLSW:isotig12487	AT1G07040	2.08e-133	unknown protein; INVOLVED IN: biological process unknown; LOCATED IN: chloroplast; EXPRESSED IN: 24 plant structures; EXPRESSED DURING: 14 growth stages; BEST Arabidopsis tha	3.31e-06
CUST_14858_PI429115894	reCj14880ex_ne:----:isotig14847	-	-	-	3.65e-06
CUST_6477_PI429115894	reCj06497ex_ne:MLS-:isotig06471	AT1G67090	9.86e-61	RBCS1A ribulose bisphosphate carboxylase small chain 1A	3.67e-06
CUST_19803_PI429115894	reCj19825ex_ne:MLSW:isotig19792	AT3G53740	2.3e-44	Ribosomal protein L36e family protein	3.73e-06
CUST_15147_PI429115894	reCj15169ex_ne:----:isotig15136	AT4G29400	5.21e-63	Protein of unknown function (DUF3531)	3.76e-06
CUST_8532_PI429115894	reCj08554ex_ne:ML-W:isotig08521	AT5G04590	0	SIR sulfite reductase	3.84e-06
CUST_12452_PI429115894	reCj12474ex_ne:-LSW:isotig12441	AT4G19390	5.65e-57	Uncharacterised protein family (UPF0114)	3.84e-06
CUST_17110_PI429115894	reCj17132ex_ne:MLSW:isotig17099	AT1G03150	6.83e-114	Acyl-CoA N-acyltransferases (NAT) superfamily protein	3.95e-06
CUST_19612_PI429115894	reCj19634ex_ne:MLS-:isotig19601	-	-	-	3.96e-06
CUST_15152_PI429115894	reCj15174ex_ne:-LSW:isotig15141	AT1G16430	1.47e-47	Surfeit locus protein 5 subunit 22 of Mediator complex	4e-06
CUST_18983_PI429115894	reCj19005ex_ne:MLSW:isotig18972	AT5G59850	1.86e-83	Ribosomal protein S8 family protein	4.01e-06
CUST_18269_PI429115894	reCj18291ex_ne:MLS-:isotig18258	AT4G12800	4.52e-85	PSAL photosystem I subunit l	4.01e-06
CUST_4521_PI429115894	reCj04541ex_ne:MLSW:isotig04515	AT3G13920	0	EIF4A1, RH4, TIF4A1 eukaryotic translation initiation factor 4A1	4.02e-06
CUST_18418_PI429115894	reCj18440ex_ne:M-SW:isotig18407	AT3G05560	9.19e-45	Ribosomal L22e protein family	4.18e-06
CUST_15560_PI429115894	reCj15582ex_ne:-LSW:isotig15549	AT3G03990	1.04e-121	alpha/beta-Hydrolases superfamily protein	4.46e-06
CUST_20747_PI429115894	reCj20769ex_ne:-LSW:isotig20736	AT4G33865	1.59e-30	Ribosomal protein S14p/S29e family protein	4.59e-06
CUST_19936_PI429115894	reCj19958ex_ne:MLSW:isotig19925	AT5G64140	1.16e-18	RPS28 ribosomal protein S28	4.7e-06
CUST_9044_PI429115894	reCj09066ex_ne:MLSW:isotig09033	AT1G30270	0	CIPK23, SnRK3.23, ATCIPK23, LKS1 CBL-interacting protein kinase 23	4.77e-06
CUST_4313_PI429115894	reCj04333ex_ne:---W:isotig04307	AT1G17370	2.51e-90	UBP1B oligouridylate binding protein 1B	4.97e-06
CUST_12274_PI429115894	reCj12296ex_ne:ML-W:isotig12263	AT1G19600	2.52e-142	pfkB-like carbohydrate kinase family protein	5.16e-06
CUST_12635_PI429115894	reCj12657ex_ne:-LSW:isotig12624	AT5G61670	1.74e-126	Encodes a close homolog of the Cauliflower OR (Orange) protein. The function of OR is to induce the differentiation of proplastids or other noncolored plastids into chromopl	5.26e-06
CUST_17463_PI429115894	reCj17485ex_ne:----:isotig17452	AT3G15520	2.01e-86	Cyclophilin-like peptidyl-prolyl cis-trans isomerase family protein	5.46e-06
CUST_15962_PI429115894	reCj15984ex_ne:ML--:isotig15951	AT5G65730	1.52e-164	XTH6 xyloglucan endotransglucosylase/hydrolase 6	5.55e-06
CUST_10117_PI429115894	reCj10139ex_ne:ML-W:isotig10106	AT5G64290	0	DCT, DIT2.1 dicarboxylate transport 2.1	5.64e-06
CUST_20094_PI429115894	reCj20116ex_ne:MLS-:isotig20083	AT1G79040	2.8e-44	PSBR photosystem II subunit R	6.32e-06
CUST_12313_PI429115894	reCj12335ex_ne:M-SW:isotig12302	AT3G02580	1.91e-145	STE1, DWF7, BUL1 sterol 1	6.47e-06
CUST_17118_PI429115894	reCj17140ex_ne:MLSW:isotig17107	AT2G32060	2.27e-56	Ribosomal protein L7Ae/L30e/S12e/Gadd45 family protein	7.05e-06
CUST_12732_PI429115894	reCj12754ex_ne:M-S-:isotig12721	AT2G42690	1.66e-137	alpha/beta-Hydrolases superfamily protein	7.26e-06
CUST_15104_PI429115894	reCj15126ex_ne:----:isotig15093	AT4G38160	2.29e-95	pde191 Mitochondrial transcription termination factor family protein	7.36e-06
CUST_17467_PI429115894	reCj17489ex_ne:-LSW:isotig17456	AT2G32300	6.6e-22	UCC1 uclacyanin 1	8.16e-06
CUST_17007_PI429115894	reCj17029ex_ne:MLS-:isotig16996	AT3G27160	7.33e-13	GHS1 Ribosomal protein S21 family protein	1.06e-05
CUST_18157_PI429115894	reCj18179ex_ne:-LSW:isotig18146	AT2G02380	8.63e-67	ATGSTZ2, GSTZ2 glutathione S-transferase (class zeta) 2	1.13e-05
CUST_16516_PI429115894	reCj16538ex_ne:-LS-:isotig16505	AT1G48160	3.88e-53	signal recognition particle 19 kDa protein, putative / SRP19, putative	1.15e-05
CUST_8397_PI429115894	reCj08419ex_ne:MLSW:isotig08386	AT1G49760	0	PAB8 poly(A) binding protein 8	1.21e-05
CUST_8878_PI429115894	reCj08900ex_ne:MLS-:isotig08867	-	-	-	1.21e-05
CUST_12375_PI429115894	reCj12397ex_ne:-L-W:isotig12364	AT2G39650	2.05e-55	Protein of unknown function (DUF506)	1.52e-05
CUST_16317_PI429115894	reCj16339ex_ne:-LS-:isotig16306	AT4G02530	4.98e-48	chloroplast thylakoid lumen protein	1.54e-05
CUST_5423_PI429115894	reCj05443ex_ne:-LSW:isotig05417	AT5G60390	0	GTP binding Elongation factor Tu family protein	2.3e-05
CUST_2735_PI429115894	reCj02755ex_ne:-LSW:isotig02733	AT4G02340	8.65e-67	alpha/beta-Hydrolases superfamily protein	3.49e-05

## Sheet: Daylength_Cluster2
ProbeName	SEQ_ID	Arabi_ID	e-value	Description	p-value
CUST_8300_PI429115894	reCj08322ex_ne:-LSW:isotig08289	AT1G01060	1.94e-32	LHY, LHY1 Homeodomain-like superfamily protein	5.98e-18
CUST_9994_PI429115894	reCj10016ex_ne:-L-W:isotig09983	AT3G05320	2.92e-129	O-fucosyltransferase family protein	5.25e-15
CUST_10888_PI429115894	reCj10910ex_ne:ML-W:isotig10877	AT5G23860	0	TUB8 tubulin beta 8	7.21e-15
CUST_16927_PI429115894	reCj16949ex_ne:---W:isotig16916	AT1G02180	2.26e-46	ferredoxin-related	1.14e-14
CUST_18606_PI429115894	reCj18628ex_ne:---W:isotig18595	AT1G75560	7.6e-85	zinc knuckle (CCHC-type) family protein	2.59e-14
CUST_21113_PI429115894	reCj21135ex_ne:----:isotig21102	AT3G07650	2.14e-23	COL9 CONSTANS-like 9	2.62e-14
CUST_9282_PI429115894	reCj09304ex_ne:M--W:isotig09271	AT2G04305	0	Magnesium transporter CorA-like family protein	2.7e-14
CUST_13238_PI429115894	reCj13260ex_ne:-L-W:isotig13227	AT4G38690	1.19e-135	PLC-like phosphodiesterases superfamily protein	3.4e-14
CUST_9732_PI429115894	reCj09754ex_ne:---W:isotig09721	AT5G08370	0	AtAGAL2, AGAL2 alpha-galactosidase 2	5.2e-14
CUST_15272_PI429115894	reCj15294ex_ne:MLSW:isotig15261	-	-	-	5.97e-14
CUST_12963_PI429115894	reCj12985ex_ne:MLSW:isotig12952	AT5G38480	1.93e-145	GRF3, RCI1 general regulatory factor 3	6.17e-14
CUST_15840_PI429115894	reCj15862ex_ne:MLSW:isotig15829	AT3G16330	1.06e-14	unknown protein; BEST Arabidopsis thaliana protein match is: unknown protein (TAIR:AT1G52140.1); Has 109 Blast hits to 109 proteins in 16 species: Archae - 0; Bacteria - 0; M	6.19e-14
CUST_16155_PI429115894	reCj16177ex_ne:-LSW:isotig16144	AT1G18100	5.1e-84	E12A11, MFT PEBP (phosphatidylethanolamine-binding protein) family protein	6.63e-14
CUST_1259_PI429115894	reCj01278ex_ne:ML-W:isotig01256	AT1G67510	0	Leucine-rich repeat protein kinase family protein	8.08e-14
CUST_15002_PI429115894	reCj15024ex_ne:---W:isotig14991	-	-	-	8.97e-14
CUST_14429_PI429115894	reCj14451ex_ne:MLSW:isotig14418	AT3G05490	1.14e-29	RALFL22 ralf-like 22	1.08e-13
CUST_12284_PI429115894	reCj12306ex_ne:MLSW:isotig12273	AT2G21170	1.3e-152	TIM, PDTPI triosephosphate isomerase	1.48e-13
CUST_9234_PI429115894	reCj09256ex_ne:M--W:isotig09223	AT5G55230	0	ATMAP65-1, MAP65-1 microtubule-associated proteins 65-1	2.4e-13
CUST_12956_PI429115894	reCj12978ex_ne:MLS-:isotig12945	AT2G15230	1.88e-93	ATLIP1, LIP1 lipase 1	2.73e-13
CUST_11334_PI429115894	reCj11356ex_ne:---W:isotig11323	AT3G29575	8.29e-13	AFP3 ABI five binding protein 3	3.46e-13
CUST_8642_PI429115894	reCj08664ex_ne:M--W:isotig08631	AT1G58030	0	CAT2 cationic amino acid transporter 2	3.63e-13
CUST_1262_PI429115894	reCj01281ex_ne:-L-W:isotig01259	AT1G67510	0	Leucine-rich repeat protein kinase family protein	4.13e-13
CUST_2271_PI429115894	reCj02291ex_ne:M---:isotig02269	AT5G57800	1.31e-140	FLP1, YRE, CER3, WAX2 Fatty acid hydroxylase superfamily	4.97e-13
CUST_17673_PI429115894	reCj17695ex_ne:---W:isotig17662	AT5G03170	4.35e-39	FLA11, ATFLA11 FASCICLIN-like arabinogalactan-protein 11	4.98e-13
CUST_21148_PI429115894	reCj21170ex_ne:----:isotig21137	-	-	-	6e-13
CUST_5633_PI429115894	reCj05653ex_ne:M---:isotig05627	AT1G14290	1.91e-130	SBH2 sphingoid base hydroxylase 2	6.23e-13
CUST_16211_PI429115894	reCj16233ex_ne:-L-W:isotig16200	AT5G62020	4.47e-63	AT-HSFB2A, HSFB2A heat shock transcription factor B2A	6.55e-13
CUST_15973_PI429115894	reCj15995ex_ne:-L-W:isotig15962	-	-	-	7.13e-13
CUST_5634_PI429115894	reCj05654ex_ne:ML--:isotig05628	AT1G14290	2.79e-131	SBH2 sphingoid base hydroxylase 2	7.17e-13
CUST_14296_PI429115894	reCj14318ex_ne:ML-W:isotig14285	AT1G05850	1.37e-102	POM1, ERH2, ELP1, CTL1, ELP, HOT2, ATCTL1 Chitinase family protein	8.22e-13
CUST_8591_PI429115894	reCj08613ex_ne:-L-W:isotig08580	AT2G26730	0	Leucine-rich repeat protein kinase family protein	8.42e-13
CUST_11027_PI429115894	reCj11049ex_ne:MLSW:isotig11016	AT5G08370	4.58e-178	AtAGAL2, AGAL2 alpha-galactosidase 2	8.53e-13
CUST_5661_PI429115894	reCj05681ex_ne:----:isotig05655	AT4G20260	1.25e-29	PCAP1 plasma-membrane associated cation-binding protein 1	9.75e-13
CUST_2501_PI429115894	reCj02521ex_ne:---W:isotig02499	AT4G39840	1.72e-16	unknown protein; FUNCTIONS IN: molecular function unknown; INVOLVED IN: biological process unknown; LOCATED IN: endomembrane system; EXPRESSED IN: 23 plant structures; EXPRES	1.02e-12
CUST_11277_PI429115894	reCj11299ex_ne:---W:isotig11266	AT5G15630	0	COBL4, IRX6 COBRA-like extracellular glycosyl-phosphatidyl inositol-anchored protein family	1.06e-12
CUST_14547_PI429115894	reCj14569ex_ne:-L-W:isotig14536	AT5G03170	2.75e-44	FLA11, ATFLA11 FASCICLIN-like arabinogalactan-protein 11	1.21e-12
CUST_4797_PI429115894	reCj04817ex_ne:---W:isotig04791	AT5G15470	0	GAUT14 galacturonosyltransferase 14	1.23e-12
CUST_10913_PI429115894	reCj10935ex_ne:----:isotig10902	AT5G39660	1.62e-56	CDF2 cycling DOF factor 2	1.23e-12
CUST_14454_PI429115894	reCj14476ex_ne:MLS-:isotig14443	AT3G50560	8.99e-78	NAD(P)-binding Rossmann-fold superfamily protein	1.37e-12
CUST_17849_PI429115894	reCj17871ex_ne:----:isotig17838	AT2G43980	2.45e-53	AtITPK4, ITPK4 inositol 1,3,4-trisphosphate 5/6-kinase 4	1.43e-12
CUST_8143_PI429115894	reCj08165ex_ne:ML-W:isotig08132	AT3G22550	2.2e-22	Protein of unknown function (DUF581)	1.44e-12
CUST_3368_PI429115894	reCj03388ex_ne:---W:isotig03363	AT2G25220	2.66e-145	Protein kinase superfamily protein	1.51e-12
CUST_11230_PI429115894	reCj11252ex_ne:-L-W:isotig11219	AT4G13710	0	Pectin lyase-like superfamily protein	1.52e-12
CUST_15918_PI429115894	reCj15940ex_ne:----:isotig15907	AT4G28250	5.28e-99	ATEXPB3, EXPB3, ATHEXP BETA 1.6 expansin B3	1.55e-12
CUST_5662_PI429115894	reCj05682ex_ne:---W:isotig05656	AT4G20260	1.22e-29	PCAP1 plasma-membrane associated cation-binding protein 1	1.6e-12
CUST_10607_PI429115894	reCj10629ex_ne:MLS-:isotig10596	AT1G12570	2.27e-178	Glucose-methanol-choline (GMC) oxidoreductase family protein	1.65e-12
CUST_12382_PI429115894	reCj12404ex_ne:-L-W:isotig12371	AT5G09810	0	ACT7 actin 7	1.67e-12
CUST_11456_PI429115894	reCj11478ex_ne:----:isotig11445	AT3G57380	4.55e-121	Glycosyltransferase family 61 protein	1.67e-12
CUST_3504_PI429115894	reCj03524ex_ne:---W:isotig03498	AT3G05900	7.53e-07	neurofilament protein-related	1.71e-12
CUST_5429_PI429115894	reCj05449ex_ne:---W:isotig05423	AT1G09610	5.3e-75	Protein of unknown function (DUF579)	1.73e-12
CUST_11580_PI429115894	reCj11602ex_ne:-L--:isotig11569	AT3G25700	7.11e-97	Eukaryotic aspartyl protease family protein	1.93e-12
CUST_1261_PI429115894	reCj01280ex_ne:-L-W:isotig01258	AT1G67510	0	Leucine-rich repeat protein kinase family protein	1.94e-12
CUST_21762_PI429115894	reCj21784ex_ne:-LS-:isotig21751	AT1G74670	1.73e-39	Gibberellin-regulated family protein	2.05e-12
CUST_2500_PI429115894	reCj02520ex_ne:---W:isotig02498	AT4G39840	2.19e-34	unknown protein; FUNCTIONS IN: molecular function unknown; INVOLVED IN: biological process unknown; LOCATED IN: endomembrane system; EXPRESSED IN: 23 plant structures; EXPRES	2.32e-12
CUST_676_PI429115894	reCj00693ex_ne:ML--:isotig00671	AT3G56630	3.56e-166	CYP94D2 cytochrome P450, family 94, subfamily D, polypeptide 2	2.74e-12
CUST_7154_PI429115894	reCj07174ex_ne:-LS-:isotig07148	-	-	-	2.92e-12
CUST_673_PI429115894	reCj00690ex_ne:-L-W:isotig00668	AT1G24540	1.28e-100	CYP86C1 cytochrome P450, family 86, subfamily C, polypeptide 1	3.04e-12
CUST_10834_PI429115894	reCj10856ex_ne:-L--:isotig10823	AT3G19540	8.7e-115	Protein of unknown function (DUF620)	3.09e-12
CUST_4772_PI429115894	reCj04792ex_ne:----:isotig04766	AT3G05910	3.7e-162	Pectinacetylesterase family protein	3.26e-12
CUST_531_PI429115894	reCj00548ex_ne:MLSW:isotig00526	AT5G07475	1.73e-30	Cupredoxin superfamily protein	3.31e-12
CUST_3336_PI429115894	reCj03356ex_ne:-L-W:isotig03331	-	-	-	3.66e-12
CUST_7153_PI429115894	reCj07173ex_ne:--S-:isotig07147	-	-	-	3.84e-12
CUST_9969_PI429115894	reCj09991ex_ne:M-SW:isotig09958	AT1G32930	0	Galactosyltransferase family protein	3.89e-12
CUST_675_PI429115894	reCj00692ex_ne:---W:isotig00670	AT3G56630	1.6e-114	CYP94D2 cytochrome P450, family 94, subfamily D, polypeptide 2	3.95e-12
CUST_9073_PI429115894	reCj09095ex_ne:--SW:isotig09062	AT5G39660	1.32e-61	CDF2 cycling DOF factor 2	4.03e-12
CUST_9616_PI429115894	reCj09638ex_ne:MLSW:isotig09605	AT4G33950	0	OST1, SNRK2-6, SRK2E, SNRK2.6, P44, ATOST1 Protein kinase superfamily protein	4.04e-12
CUST_5430_PI429115894	reCj05450ex_ne:---W:isotig05424	AT4G24910	5.16e-12	Protein of unknown function (DUF579)	4.16e-12
CUST_525_PI429115894	reCj00542ex_ne:MLSW:isotig00520	AT5G07475	2.47e-30	Cupredoxin superfamily protein	4.19e-12
CUST_3168_PI429115894	reCj03188ex_ne:-LSW:isotig03163	AT1G50010	0	TUA2 tubulin alpha-2 chain	4.48e-12
CUST_14981_PI429115894	reCj15003ex_ne:ML-W:isotig14970	AT4G35320	8.72e-11	unknown protein; BEST Arabidopsis thaliana protein match is: unknown protein (TAIR:AT2G17300.1); Has 30201 Blast hits to 17322 proteins in 780 species: Archae - 12; Bacteria	4.72e-12
CUST_9332_PI429115894	reCj09354ex_ne:-LS-:isotig09321	AT3G46640	2.34e-64	PCL1 Homeodomain-like superfamily protein	4.77e-12
CUST_3337_PI429115894	reCj03357ex_ne:-L--:isotig03332	-	-	-	4.79e-12
CUST_15961_PI429115894	reCj15983ex_ne:-L-W:isotig15950	AT2G23810	1.02e-89	TET8 tetraspanin8	5.05e-12
CUST_674_PI429115894	reCj00691ex_ne:---W:isotig00669	AT1G13150	1.28e-100	CYP86C4 cytochrome P450, family 86, subfamily C, polypeptide 4	5.11e-12
CUST_20099_PI429115894	reCj20121ex_ne:MLSW:isotig20088	AT2G06925	2.71e-30	ATSPLA2-ALPHA, PLA2-ALPHA Phospholipase A2 family protein	5.12e-12
CUST_10219_PI429115894	reCj10241ex_ne:MLS-:isotig10208	AT1G06070	2.41e-106	Basic-leucine zipper (bZIP) transcription factor family protein	5.18e-12
CUST_7950_PI429115894	reCj07972ex_ne:-L-W:isotig07939	AT4G18780	0	CESA8, IRX1, ATCESA8, LEW2 cellulose synthase family protein	5.69e-12
CUST_2738_PI429115894	reCj02758ex_ne:---W:isotig02736	AT2G39770	0	CYT1 Glucose-1-phosphate adenylyltransferase family protein	5.98e-12
CUST_12201_PI429115894	reCj12223ex_ne:MLS-:isotig12190	AT5G33370	3.45e-138	GDSL-like Lipase/Acylhydrolase superfamily protein	6.02e-12
CUST_6084_PI429115894	reCj06104ex_ne:----:isotig06078	AT3G18070	3.68e-63	BGLU43 beta glucosidase 43	6.41e-12
CUST_7846_PI429115894	reCj07868ex_ne:-L-W:isotig07835	AT5G44030	0	CESA4, IRX5, NWS2 cellulose synthase A4	6.57e-12
CUST_2705_PI429115894	reCj02725ex_ne:ML-W:isotig02703	AT2G30933	4.06e-31	Carbohydrate-binding X8 domain superfamily protein	6.77e-12
CUST_528_PI429115894	reCj00545ex_ne:MLSW:isotig00523	AT5G07475	2.48e-30	Cupredoxin superfamily protein	7.02e-12
CUST_16228_PI429115894	reCj16250ex_ne:---W:isotig16217	AT1G69430	3.03e-40	unknown protein; BEST Arabidopsis thaliana protein match is: unknown protein (TAIR:AT1G26650.1); Has 216 Blast hits to 215 proteins in 17 species: Archae - 0; Bacteria - 0; M	7.11e-12
CUST_4405_PI429115894	reCj04425ex_ne:MLSW:isotig04399	AT3G15050	1.94e-52	IQD10 IQ-domain 10	7.31e-12
CUST_8733_PI429115894	reCj08755ex_ne:-L-W:isotig08722	AT1G20160	0	ATSBT5.2 Subtilisin-like serine endopeptidase family protein	7.5e-12
CUST_18946_PI429115894	reCj18968ex_ne:---W:isotig18935	-	-	-	7.61e-12
CUST_3371_PI429115894	reCj03391ex_ne:---W:isotig03366	AT5G61380	2.09e-93	TOC1, APRR1, PRR1, AtTOC1 CCT motif -containing response regulator protein	7.79e-12
CUST_17032_PI429115894	reCj17054ex_ne:ML--:isotig17021	AT3G20898	7.52e-07	unknown protein; FUNCTIONS IN: molecular function unknown; INVOLVED IN: biological process unknown; LOCATED IN: cellular component unknown; BEST Arabidopsis thaliana protein	8.02e-12
CUST_12923_PI429115894	reCj12945ex_ne:-LSW:isotig12912	AT2G16850	9.8e-165	PIP3B, PIP2;8 plasma membrane intrinsic protein 2;8	8.19e-12
CUST_15343_PI429115894	reCj15365ex_ne:----:isotig15332	AT5G42180	7.19e-134	Peroxidase superfamily protein	8.54e-12
CUST_15190_PI429115894	reCj15212ex_ne:--S-:isotig15179	AT2G40610	6.96e-138	ATEXPA8, EXP8, ATEXP8, ATHEXP ALPHA 1.11, EXPA8 expansin A8	8.63e-12
CUST_9257_PI429115894	reCj09279ex_ne:M--W:isotig09246	AT3G18660	0	PGSIP1, GUX1 plant glycogenin-like starch initiation protein 1	9.01e-12
CUST_14839_PI429115894	reCj14861ex_ne:M--W:isotig14828	AT1G75290	1.23e-127	NAD(P)-binding Rossmann-fold superfamily protein	9.43e-12
CUST_12187_PI429115894	reCj12209ex_ne:ML-W:isotig12176	AT3G62390	1.36e-95	TBL6 TRICHOME BIREFRINGENCE-LIKE 6	9.61e-12
CUST_16900_PI429115894	reCj16922ex_ne:--S-:isotig16889	-	-	-	1.02e-11
CUST_3652_PI429115894	reCj03672ex_ne:--SW:isotig03646	AT4G02280	0	SUS3, ATSUS3 sucrose synthase 3	1.04e-11
CUST_8303_PI429115894	reCj08325ex_ne:-L-W:isotig08292	AT2G32800	0	AP4.3A protein kinase family protein	1.16e-11
CUST_20309_PI429115894	reCj20331ex_ne:----:isotig20298	AT1G64160	7.52e-53	Disease resistance-responsive (dirigent-like protein) family protein	1.2e-11
CUST_10839_PI429115894	reCj10861ex_ne:MLSW:isotig10828	AT1G01090	0	PDH-E1 ALPHA pyruvate dehydrogenase E1 alpha	1.21e-11
CUST_527_PI429115894	reCj00544ex_ne:MLSW:isotig00522	AT5G07475	2.48e-30	Cupredoxin superfamily protein	1.22e-11
CUST_4038_PI429115894	reCj04058ex_ne:-L-W:isotig04032	AT1G54610	0	Protein kinase superfamily protein	1.26e-11
CUST_3651_PI429115894	reCj03671ex_ne:MLSW:isotig03645	AT4G02280	0	SUS3, ATSUS3 sucrose synthase 3	1.32e-11
CUST_10421_PI429115894	reCj10443ex_ne:MLSW:isotig10410	AT4G14960	0	TUA6 Tubulin/FtsZ family protein	1.34e-11
CUST_10199_PI429115894	reCj10221ex_ne:-L-W:isotig10188	AT5G06390	2.82e-121	FLA17 FASCICLIN-like arabinogalactan protein 17 precursor	1.42e-11
CUST_529_PI429115894	reCj00546ex_ne:ML-W:isotig00524	AT5G07475	2.53e-30	Cupredoxin superfamily protein	1.45e-11
CUST_4037_PI429115894	reCj04057ex_ne:-L--:isotig04031	AT1G54610	0	Protein kinase superfamily protein	1.58e-11
CUST_13321_PI429115894	reCj13343ex_ne:MLSW:isotig13310	AT1G05260	8.2e-137	RCI3, RCI3A Peroxidase superfamily protein	1.59e-11
CUST_11898_PI429115894	reCj11920ex_ne:---W:isotig11887	AT3G30180	6.11e-178	CYP85A2, BR6OX2 brassinosteroid-6-oxidase 2	1.63e-11
CUST_16511_PI429115894	reCj16533ex_ne:----:isotig16500	AT4G30993	5.65e-20	Calcineurin-like metallo-phosphoesterase superfamily protein	1.66e-11
CUST_6116_PI429115894	reCj06136ex_ne:MLSW:isotig06110	-	-	-	1.7e-11
CUST_1170_PI429115894	reCj01189ex_ne:ML-W:isotig01167	AT3G17390	0	MTO3, SAMS3, MAT4 S-adenosylmethionine synthetase family protein	1.7e-11
CUST_6159_PI429115894	reCj06179ex_ne:----:isotig06153	AT1G67060	5.49e-104	unknown protein; FUNCTIONS IN: molecular function unknown; INVOLVED IN: biological process unknown; LOCATED IN: plasma membrane; EXPRESSED IN: 22 plant structures; EXPRESSED	1.7e-11
CUST_8739_PI429115894	reCj08761ex_ne:--SW:isotig08728	AT2G35630	0	MOR1, GEM1 ARM repeat superfamily protein	1.8e-11
CUST_13361_PI429115894	reCj13383ex_ne:MLSW:isotig13350	AT3G06060	2.81e-36	NAD(P)-binding Rossmann-fold superfamily protein	1.84e-11
CUST_19095_PI429115894	reCj19117ex_ne:--SW:isotig19084	AT2G46330	6.31e-10	AGP16, ATAGP16 arabinogalactan protein 16	1.86e-11
CUST_11000_PI429115894	reCj11022ex_ne:MLSW:isotig10989	AT1G08250	1.61e-101	ADT6 arogenate dehydratase 6	1.87e-11
CUST_11167_PI429115894	reCj11189ex_ne:-L-W:isotig11156	AT5G64570	0	XYL4, ATBXL4 beta-D-xylosidase 4	1.88e-11
CUST_17083_PI429115894	reCj17105ex_ne:----:isotig17072	AT4G34215	2.9e-84	Domain of unknown function (DUF303)	1.88e-11
CUST_3158_PI429115894	reCj03178ex_ne:-L--:isotig03153	AT1G14430	3.75e-170	glyoxal oxidase-related protein	1.93e-11
CUST_3270_PI429115894	reCj03290ex_ne:-LSW:isotig03265	AT4G28250	4.07e-115	ATEXPB3, EXPB3, ATHEXP BETA 1.6 expansin B3	1.94e-11
CUST_14241_PI429115894	reCj14263ex_ne:-L--:isotig14230	AT1G69530	9.24e-132	ATEXPA1, EXP1, AT-EXP1, ATEXP1, ATHEXP ALPHA 1.2, EXPA1 expansin A1	1.97e-11
CUST_1166_PI429115894	reCj01185ex_ne:ML-W:isotig01163	AT3G17390	0	MTO3, SAMS3, MAT4 S-adenosylmethionine synthetase family protein	2.01e-11
CUST_12259_PI429115894	reCj12281ex_ne:MLSW:isotig12248	AT2G26100	2.44e-152	Galactosyltransferase family protein	2.08e-11
CUST_18335_PI429115894	reCj18357ex_ne:----:isotig18324	-	-	-	2.09e-11
CUST_13645_PI429115894	reCj13667ex_ne:M-SW:isotig13634	AT5G16970	8.55e-75	AT-AER, AER alkenal reductase	2.15e-11
CUST_16529_PI429115894	reCj16551ex_ne:-LSW:isotig16518	AT4G27435	1.26e-42	Protein of unknown function (DUF1218)	2.35e-11
CUST_15743_PI429115894	reCj15765ex_ne:---W:isotig15732	AT1G28190	4.99e-24	unknown protein; BEST Arabidopsis thaliana protein match is: unknown protein (TAIR:AT5G12340.1); Has 166 Blast hits to 162 proteins in 36 species: Archae - 0; Bacteria - 2; M	2.36e-11
CUST_4406_PI429115894	reCj04426ex_ne:MLSW:isotig04400	AT3G15050	1.55e-52	IQD10 IQ-domain 10	2.37e-11
CUST_3159_PI429115894	reCj03179ex_ne:-L--:isotig03154	AT1G14430	7.4e-173	glyoxal oxidase-related protein	2.38e-11
CUST_7688_PI429115894	reCj07710ex_ne:-L-W:isotig07677	AT5G17420	0	IRX3, CESA7, ATCESA7, MUR10 Cellulose synthase family protein	2.4e-11
CUST_20448_PI429115894	reCj20470ex_ne:----:isotig20437	-	-	-	2.43e-11
CUST_9376_PI429115894	reCj09398ex_ne:---W:isotig09365	AT5G03760	0	ATCSLA09, CSLA09, ATCSLA9, CSLA9, RAT4 Nucleotide-diphospho-sugar transferases superfamily protein	2.52e-11
CUST_16703_PI429115894	reCj16725ex_ne:----:isotig16692	AT2G40410	1.34e-80	Staphylococcal nuclease homologue	2.54e-11
CUST_12969_PI429115894	reCj12991ex_ne:--S-:isotig12958	AT3G07565	3.05e-68	Protein of unknown function (DUF3755)	2.61e-11
CUST_17621_PI429115894	reCj17643ex_ne:-L-W:isotig17610	-	-	-	2.7e-11
CUST_1169_PI429115894	reCj01188ex_ne:ML-W:isotig01166	AT3G17390	0	MTO3, SAMS3, MAT4 S-adenosylmethionine synthetase family protein	2.92e-11
CUST_19883_PI429115894	reCj19905ex_ne:----:isotig19872	AT3G22190	3.1e-10	IQD5 IQ-domain 5	3.07e-11
CUST_8004_PI429115894	reCj08026ex_ne:ML-W:isotig07993	AT5G03760	0	ATCSLA09, CSLA09, ATCSLA9, CSLA9, RAT4 Nucleotide-diphospho-sugar transferases superfamily protein	3.11e-11
CUST_22098_PI429115894	reCj22120ex_ne:----:isotig22087	-	-	-	3.11e-11
CUST_14220_PI429115894	reCj14242ex_ne:-L-W:isotig14209	AT4G04930	1.47e-179	DES-1-LIKE fatty acid desaturase family protein	3.12e-11
CUST_6027_PI429115894	reCj06047ex_ne:---W:isotig06021	AT5G16080	1.29e-50	AtCXE17, CXE17 carboxyesterase 17	3.13e-11
CUST_10698_PI429115894	reCj10720ex_ne:-LSW:isotig10687	AT2G20680	0	MAN2, AtMAN2 Glycosyl hydrolase superfamily protein	3.21e-11
CUST_6083_PI429115894	reCj06103ex_ne:---W:isotig06077	AT3G18070	1.7e-156	BGLU43 beta glucosidase 43	3.23e-11
CUST_6174_PI429115894	reCj06194ex_ne:M-S-:isotig06168	AT4G25780	5.32e-58	CAP (Cysteine-rich secretory proteins, Antigen 5, and Pathogenesis-related 1 protein) superfamily protein	3.33e-11
CUST_6406_PI429115894	reCj06426ex_ne:----:isotig06400	AT2G21100	8.72e-54	Disease resistance-responsive (dirigent-like protein) family protein	3.37e-11
CUST_12563_PI429115894	reCj12585ex_ne:M---:isotig12552	AT2G26770	1.87e-168	plectin-related	3.43e-11
CUST_7735_PI429115894	reCj07757ex_ne:ML-W:isotig07724	AT4G30160	0	VLN4, ATVLN4 villin 4	3.48e-11
CUST_9852_PI429115894	reCj09874ex_ne:-LSW:isotig09841	AT3G43270	1.68e-147	Plant invertase/pectin methylesterase inhibitor superfamily	3.51e-11
CUST_7848_PI429115894	reCj07870ex_ne:-L-W:isotig07837	AT3G23090	1.07e-31	TPX2 (targeting protein for Xklp2) protein family	3.64e-11
CUST_20457_PI429115894	reCj20479ex_ne:----:isotig20446	AT5G64330	5.77e-89	NPH3, RPT3, JK218 Phototropic-responsive NPH3 family protein	3.65e-11
CUST_2739_PI429115894	reCj02759ex_ne:--S-:isotig02737	AT2G39770	0	CYT1 Glucose-1-phosphate adenylyltransferase family protein	3.67e-11
CUST_19540_PI429115894	reCj19562ex_ne:-LS-:isotig19529	AT4G28290	2.07e-07	unknown protein; FUNCTIONS IN: molecular function unknown; INVOLVED IN: biological process unknown; LOCATED IN: chloroplast; EXPRESSED IN: 23 plant structures; EXPRESSED DURI	3.83e-11
CUST_3254_PI429115894	reCj03274ex_ne:----:isotig03249	AT3G19430	1.19e-105	late embryogenesis abundant protein-related / LEA protein-related	3.87e-11
CUST_17012_PI429115894	reCj17034ex_ne:MLS-:isotig17001	AT5G01740	9.53e-34	Nuclear transport factor 2 (NTF2) family protein	3.88e-11
CUST_4400_PI429115894	reCj04420ex_ne:---W:isotig04394	AT5G34940	8.24e-158	AtGUS3, GUS3 glucuronidase 3	3.91e-11
CUST_17471_PI429115894	reCj17493ex_ne:---W:isotig17460	AT4G05190	4.9e-72	ATK5 kinesin 5	4.14e-11
CUST_21960_PI429115894	reCj21982ex_ne:----:isotig21949	-	-	-	4.25e-11
CUST_7635_PI429115894	reCj07657ex_ne:-L-W:isotig07624	AT1G53300	0	TTL1 tetratricopetide-repeat thioredoxin-like 1	4.3e-11
CUST_10269_PI429115894	reCj10291ex_ne:-L--:isotig10258	AT5G25830	6.67e-60	GATA12 GATA transcription factor 12	4.54e-11
CUST_10671_PI429115894	reCj10693ex_ne:-LSW:isotig10660	AT1G70710	0	ATGH9B1, CEL1, GH9B1 glycosyl hydrolase 9B1	4.59e-11
CUST_11941_PI429115894	reCj11963ex_ne:-LSW:isotig11930	AT5G15860	0	ATPCME, PCME prenylcysteine methylesterase	4.66e-11
CUST_6160_PI429115894	reCj06180ex_ne:----:isotig06154	-	-	-	4.67e-11
CUST_12269_PI429115894	reCj12291ex_ne:---W:isotig12258	AT4G39050	4.15e-58	Kinesin motor family protein	4.79e-11
CUST_8520_PI429115894	reCj08542ex_ne:MLSW:isotig08509	AT5G03040	9.84e-68	iqd2 IQ-domain 2	5.06e-11
CUST_8318_PI429115894	reCj08340ex_ne:-L--:isotig08307	AT1G33240	5.11e-79	AT-GTL1, AT-GTL2, GTL1 GT-2-like 1	5.33e-11
CUST_18290_PI429115894	reCj18312ex_ne:----:isotig18279	AT5G42500	2.7e-35	Disease resistance-responsive (dirigent-like protein) family protein	5.42e-11
CUST_6173_PI429115894	reCj06193ex_ne:-LS-:isotig06167	AT5G57625	1.9e-60	CAP (Cysteine-rich secretory proteins, Antigen 5, and Pathogenesis-related 1 protein) superfamily protein	5.43e-11
CUST_5663_PI429115894	reCj05683ex_ne:M-SW:isotig05657	AT1G14700	1.36e-116	PAP3, ATPAP3 purple acid phosphatase 3	5.57e-11
CUST_8258_PI429115894	reCj08280ex_ne:M--W:isotig08247	AT2G44740	9.97e-50	CYCP4;1 cyclin p4;1	5.58e-11
CUST_12565_PI429115894	reCj12587ex_ne:MLSW:isotig12554	AT5G03810	7.77e-139	GDSL-like Lipase/Acylhydrolase family protein	5.6e-11
CUST_20370_PI429115894	reCj20392ex_ne:M---:isotig20359	AT1G52740	6.8e-68	HTA9 histone H2A protein 9	5.68e-11
CUST_9685_PI429115894	reCj09707ex_ne:MLSW:isotig09674	AT4G18700	0	CIPK12, SnRK3.9, ATWL4, WL4 CBL-interacting protein kinase 12	5.76e-11
CUST_19504_PI429115894	reCj19526ex_ne:----:isotig19493	AT3G62020	5.09e-80	GLP10 germin-like protein 10	5.85e-11
CUST_10564_PI429115894	reCj10586ex_ne:M-SW:isotig10553	AT4G36860	0	LIM domain-containing protein	5.97e-11
CUST_16538_PI429115894	reCj16560ex_ne:-L--:isotig16527	AT3G11210	3.78e-73	SGNH hydrolase-type esterase superfamily protein	6.05e-11
CUST_12257_PI429115894	reCj12279ex_ne:MLSW:isotig12246	AT3G09820	0	ADK1, ATADK1 adenosine kinase 1	6.13e-11
CUST_20824_PI429115894	reCj20846ex_ne:----:isotig20813	AT4G11650	2.45e-46	ATOSM34, OSM34 osmotin 34	6.2e-11
CUST_7497_PI429115894	reCj07519ex_ne:-LSW:isotig07486	AT3G14172	1.01e-38	FUNCTIONS IN: molecular function unknown; INVOLVED IN: biological process unknown; LOCATED IN: cellular component unknown; BEST Arabidopsis thaliana protein match is: COP1-in	6.22e-11
CUST_8782_PI429115894	reCj08804ex_ne:---W:isotig08771	AT1G75710	1.47e-101	C2H2-like zinc finger protein	6.37e-11
CUST_15326_PI429115894	reCj15348ex_ne:MLS-:isotig15315	AT2G40610	1.2e-134	ATEXPA8, EXP8, ATEXP8, ATHEXP ALPHA 1.11, EXPA8 expansin A8	6.53e-11
CUST_15049_PI429115894	reCj15071ex_ne:M---:isotig15038	AT2G40610	6.34e-140	ATEXPA8, EXP8, ATEXP8, ATHEXP ALPHA 1.11, EXPA8 expansin A8	6.6e-11
CUST_14040_PI429115894	reCj14062ex_ne:ML-W:isotig14029	AT2G16850	3.44e-154	PIP3B, PIP2;8 plasma membrane intrinsic protein 2;8	6.61e-11
CUST_11483_PI429115894	reCj11505ex_ne:---W:isotig11472	AT5G24318	1.77e-126	O-Glycosyl hydrolases family 17 protein	6.78e-11
CUST_3271_PI429115894	reCj03291ex_ne:-LSW:isotig03266	AT4G28250	1.61e-120	ATEXPB3, EXPB3, ATHEXP BETA 1.6 expansin B3	7.23e-11
CUST_4886_PI429115894	reCj04906ex_ne:---W:isotig04880	AT1G64760	3.81e-154	O-Glycosyl hydrolases family 17 protein	7.34e-11
CUST_13148_PI429115894	reCj13170ex_ne:MLSW:isotig13137	AT2G39700	7.22e-151	ATEXPA4, ATEXP4, ATHEXP ALPHA 1.6, EXPA4 expansin A4	7.79e-11
CUST_11508_PI429115894	reCj11530ex_ne:-LSW:isotig11497	AT5G65980	2.05e-115	Auxin efflux carrier family protein	7.91e-11
CUST_3253_PI429115894	reCj03273ex_ne:MLSW:isotig03248	AT3G19430	7.68e-105	late embryogenesis abundant protein-related / LEA protein-related	7.93e-11
CUST_11231_PI429115894	reCj11253ex_ne:-L--:isotig11220	AT4G24780	0	Pectin lyase-like superfamily protein	8.32e-11
CUST_8401_PI429115894	reCj08423ex_ne:M-SW:isotig08390	AT4G14350	0	AGC (cAMP-dependent, cGMP-dependent and protein kinase C) kinase family protein	8.56e-11
CUST_4753_PI429115894	reCj04773ex_ne:-L-W:isotig04747	AT5G03260	0	LAC11 laccase 11	8.57e-11
CUST_18040_PI429115894	reCj18062ex_ne:MLS-:isotig18029	AT2G23910	5.52e-79	NAD(P)-binding Rossmann-fold superfamily protein	8.75e-11
CUST_12585_PI429115894	reCj12607ex_ne:---W:isotig12574	AT4G10840	6.33e-133	Tetratricopeptide repeat (TPR)-like superfamily protein	8.92e-11
CUST_16395_PI429115894	reCj16417ex_ne:M---:isotig16384	-	-	-	9.33e-11
CUST_6028_PI429115894	reCj06048ex_ne:----:isotig06022	AT5G16080	8.37e-55	AtCXE17, CXE17 carboxyesterase 17	9.35e-11
CUST_6716_PI429115894	reCj06736ex_ne:----:isotig06710	-	-	-	9.71e-11
CUST_11727_PI429115894	reCj11749ex_ne:M-S-:isotig11716	-	-	-	1e-10
CUST_15561_PI429115894	reCj15583ex_ne:ML--:isotig15550	AT5G50260	1.29e-130	Cysteine proteinases superfamily protein	1.01e-10
CUST_8602_PI429115894	reCj08624ex_ne:-LSW:isotig08591	AT2G38970	1.18e-168	Zinc finger (C3HC4-type RING finger) family protein	1.05e-10
CUST_9221_PI429115894	reCj09243ex_ne:---W:isotig09210	AT5G22930	1.02e-11	Protein of unknown function (DUF1635)	1.09e-10
CUST_14499_PI429115894	reCj14521ex_ne:MLSW:isotig14488	-	-	-	1.12e-10
CUST_13779_PI429115894	reCj13801ex_ne:M---:isotig13768	AT2G16760	2.4e-89	Calcium-dependent phosphotriesterase superfamily protein	1.12e-10
CUST_10756_PI429115894	reCj10778ex_ne:---W:isotig10745	AT1G03520	0	Core-2/I-branching beta-1,6-N-acetylglucosaminyltransferase family protein	1.14e-10
CUST_13491_PI429115894	reCj13513ex_ne:----:isotig13480	AT5G08380	6.61e-179	AtAGAL1, AGAL1 alpha-galactosidase 1	1.14e-10
CUST_12209_PI429115894	reCj12231ex_ne:M--W:isotig12198	AT5G42240	0	scpl42 serine carboxypeptidase-like 42	1.17e-10
CUST_20350_PI429115894	reCj20372ex_ne:----:isotig20339	AT3G07890	1.17e-24	Ypt/Rab-GAP domain of gyp1p superfamily protein	1.2e-10
CUST_8860_PI429115894	reCj08882ex_ne:---W:isotig08849	AT5G13560	7.43e-151	unknown protein; BEST Arabidopsis thaliana protein match is: unknown protein (TAIR:AT2G37370.1); Has 12055 Blast hits to 8846 proteins in 811 species: Archae - 217; Bacteria	1.21e-10
CUST_14630_PI429115894	reCj14652ex_ne:-LS-:isotig14619	AT2G37130	7.35e-139	Peroxidase superfamily protein	1.21e-10
CUST_11939_PI429115894	reCj11961ex_ne:MLSW:isotig11928	AT5G46860	9.3e-102	VAM3, ATVAM3, SYP22, ATSYP22, SGR3 Syntaxin/t-SNARE family protein	1.21e-10
CUST_8148_PI429115894	reCj08170ex_ne:MLSW:isotig08137	AT1G48480	0	RKL1 receptor-like kinase 1	1.22e-10
CUST_8184_PI429115894	reCj08206ex_ne:MLSW:isotig08173	AT5G60710	0	Zinc finger (C3HC4-type RING finger) family protein	1.22e-10
CUST_13785_PI429115894	reCj13807ex_ne:---W:isotig13774	AT4G28770	1.61e-48	Tetraspanin family protein	1.22e-10
CUST_12114_PI429115894	reCj12136ex_ne:M---:isotig12103	AT4G34135	2.28e-70	UGT73B2 UDP-glucosyltransferase 73B2	1.32e-10
CUST_10093_PI429115894	reCj10115ex_ne:-LSW:isotig10082	AT2G47900	7.46e-165	AtTLP3, TLP3 tubby like protein 3	1.34e-10
CUST_5439_PI429115894	reCj05459ex_ne:---W:isotig05433	AT5G08370	1.26e-177	AtAGAL2, AGAL2 alpha-galactosidase 2	1.4e-10
CUST_5296_PI429115894	reCj05316ex_ne:---W:isotig05290	AT1G02130	1.27e-126	ATRAB1B, ARA5, ARA-5, ATRABD2A, RABD2A, RA-5 RAS 5	1.41e-10
CUST_12044_PI429115894	reCj12066ex_ne:---W:isotig12033	AT4G13710	0	Pectin lyase-like superfamily protein	1.43e-10
CUST_17236_PI429115894	reCj17258ex_ne:---W:isotig17225	AT4G22360	6.27e-57	SWIB complex BAF60b domain-containing protein	1.43e-10
CUST_9695_PI429115894	reCj09717ex_ne:MLSW:isotig09684	AT2G38110	0	ATGPAT6, GPAT6 glycerol-3-phosphate acyltransferase 6	1.44e-10
CUST_17046_PI429115894	reCj17068ex_ne:----:isotig17035	AT1G67750	1.32e-112	Pectate lyase family protein	1.44e-10
CUST_7779_PI429115894	reCj07801ex_ne:-LSW:isotig07768	AT5G54380	0	THE1 protein kinase family protein	1.46e-10
CUST_14230_PI429115894	reCj14252ex_ne:---W:isotig14219	-	-	-	1.5e-10
CUST_10718_PI429115894	reCj10740ex_ne:-LS-:isotig10707	AT1G79900	8.15e-115	ATMBAC2, BAC2 Mitochondrial substrate carrier family protein	1.51e-10
CUST_13745_PI429115894	reCj13767ex_ne:-L--:isotig13734	AT3G62390	4.31e-89	TBL6 TRICHOME BIREFRINGENCE-LIKE 6	1.53e-10
CUST_3751_PI429115894	reCj03771ex_ne:M--W:isotig03745	AT2G40540	0	KT2, ATKT2, SHY3, KUP2, ATKUP2, TRK2 potassium transporter 2	1.56e-10
CUST_12219_PI429115894	reCj12241ex_ne:-L-W:isotig12208	AT2G38920	7.67e-107	SPX (SYG1/Pho81/XPR1) domain-containing protein / zinc finger (C3HC4-type RING finger) protein-related	1.64e-10
CUST_19171_PI429115894	reCj19193ex_ne:----:isotig19160	AT3G06060	4.4e-24	NAD(P)-binding Rossmann-fold superfamily protein	1.69e-10
CUST_17166_PI429115894	reCj17188ex_ne:-L--:isotig17155	AT1G09560	1.76e-85	GLP5 germin-like protein 5	1.73e-10
CUST_6791_PI429115894	reCj06811ex_ne:---W:isotig06785	AT1G74670	5.23e-24	Gibberellin-regulated family protein	1.73e-10
CUST_10464_PI429115894	reCj10486ex_ne:ML--:isotig10453	AT1G68530	0	CUT1, POP1, CER6, G2, KCS6 3-ketoacyl-CoA synthase 6	1.75e-10
CUST_13350_PI429115894	reCj13372ex_ne:ML--:isotig13339	AT5G25460	3.14e-171	Protein of unknown function, DUF642	1.75e-10
CUST_9447_PI429115894	reCj09469ex_ne:MLSW:isotig09436	AT1G75680	0	AtGH9B7, GH9B7 glycosyl hydrolase 9B7	1.79e-10
CUST_10393_PI429115894	reCj10415ex_ne:M--W:isotig10382	AT1G11380	9.23e-64	PLAC8 family protein	1.95e-10
CUST_11733_PI429115894	reCj11755ex_ne:----:isotig11722	AT3G06778	1.78e-19	Chaperone DnaJ-domain superfamily protein	1.96e-10
CUST_4885_PI429115894	reCj04905ex_ne:---W:isotig04879	AT1G64760	0	O-Glycosyl hydrolases family 17 protein	2.06e-10
CUST_9607_PI429115894	reCj09629ex_ne:MLS-:isotig09596	AT1G72970	0	HTH, EDA17 Glucose-methanol-choline (GMC) oxidoreductase family protein	2.09e-10
CUST_8507_PI429115894	reCj08529ex_ne:-L-W:isotig08496	AT5G60570	4.08e-138	Galactose oxidase/kelch repeat superfamily protein	2.09e-10
CUST_14771_PI429115894	reCj14793ex_ne:ML-W:isotig14760	AT4G20870	1.06e-99	FAH2, ATFAH2 fatty acid hydroxylase 2	2.09e-10
CUST_8358_PI429115894	reCj08380ex_ne:ML-W:isotig08347	AT2G37080	8.15e-44	RIP3 ROP interactive partner 3	2.16e-10
CUST_18758_PI429115894	reCj18780ex_ne:----:isotig18747	AT3G06060	5.45e-24	NAD(P)-binding Rossmann-fold superfamily protein	2.17e-10
CUST_11520_PI429115894	reCj11542ex_ne:M---:isotig11509	AT5G21105	0	Plant L-ascorbate oxidase	2.21e-10
CUST_18794_PI429115894	reCj18816ex_ne:M---:isotig18783	AT4G24780	4.41e-149	Pectin lyase-like superfamily protein	2.23e-10
CUST_4557_PI429115894	reCj04577ex_ne:--S-:isotig04551	AT2G29900	3.08e-123	PS2 Presenilin-2	2.28e-10
CUST_4005_PI429115894	reCj04025ex_ne:-LSW:isotig03999	AT1G76990	0	ACR3 ACT domain repeat 3	2.29e-10
CUST_4281_PI429115894	reCj04301ex_ne:---W:isotig04275	AT2G16850	2.78e-135	PIP3B, PIP2;8 plasma membrane intrinsic protein 2;8	2.3e-10
CUST_10925_PI429115894	reCj10947ex_ne:MLSW:isotig10914	AT4G24780	0	Pectin lyase-like superfamily protein	2.31e-10
CUST_19587_PI429115894	reCj19609ex_ne:-L-W:isotig19576	AT3G10020	2.76e-15	unknown protein; FUNCTIONS IN: molecular function unknown; INVOLVED IN: response to oxidative stress, anaerobic respiration; LOCATED IN: cellular component unknown; EXPRESSED	2.31e-10
CUST_1679_PI429115894	reCj01699ex_ne:MLSW:isotig01677	AT1G30220	4.37e-140	ATINT2, INT2 inositol transporter 2	2.36e-10
CUST_13932_PI429115894	reCj13954ex_ne:-L-W:isotig13921	-	-	-	2.38e-10
CUST_16756_PI429115894	reCj16778ex_ne:-L-W:isotig16745	AT5G17210	5.77e-16	Protein of unknown function (DUF1218)	2.39e-10
CUST_14346_PI429115894	reCj14368ex_ne:M--W:isotig14335	AT5G42500	4.24e-26	Disease resistance-responsive (dirigent-like protein) family protein	2.45e-10
CUST_9606_PI429115894	reCj09628ex_ne:MLSW:isotig09595	AT1G08510	2.94e-137	FATB fatty acyl-ACP thioesterases B	2.48e-10
CUST_13778_PI429115894	reCj13800ex_ne:MLSW:isotig13767	AT2G04780	1.86e-33	FLA7 FASCICLIN-like arabinoogalactan 7	2.51e-10
CUST_11205_PI429115894	reCj11227ex_ne:ML-W:isotig11194	AT2G03200	5e-112	Eukaryotic aspartyl protease family protein	2.6e-10
CUST_8811_PI429115894	reCj08833ex_ne:-LSW:isotig08800	AT1G79750	0	ATNADP-ME4, NADP-ME4 NADP-malic enzyme 4	2.75e-10
CUST_10655_PI429115894	reCj10677ex_ne:-L--:isotig10644	AT3G11320	2.73e-166	Nucleotide-sugar transporter family protein	2.81e-10
CUST_10035_PI429115894	reCj10057ex_ne:--SW:isotig10024	AT5G13750	2.47e-146	ZIFL1 zinc induced facilitator-like 1	2.84e-10
CUST_13786_PI429115894	reCj13808ex_ne:ML-W:isotig13775	AT4G34050	2.09e-140	CCoAOMT1 S-adenosyl-L-methionine-dependent methyltransferases superfamily protein	2.98e-10
CUST_4006_PI429115894	reCj04026ex_ne:--SW:isotig04000	AT1G76990	0	ACR3 ACT domain repeat 3	3.01e-10
CUST_12383_PI429115894	reCj12405ex_ne:---W:isotig12372	AT1G75290	4.79e-119	NAD(P)-binding Rossmann-fold superfamily protein	3.04e-10
CUST_5421_PI429115894	reCj05441ex_ne:MLSW:isotig05415	AT5G26667	3.23e-98	PYR6 P-loop containing nucleoside triphosphate hydrolases superfamily protein	3.08e-10
CUST_21591_PI429115894	reCj21613ex_ne:----:isotig21580	AT2G03200	3.18e-19	Eukaryotic aspartyl protease family protein	3.1e-10
CUST_11197_PI429115894	reCj11219ex_ne:--SW:isotig11186	AT1G74910	0	ADP-glucose pyrophosphorylase family protein	3.28e-10
CUST_19787_PI429115894	reCj19809ex_ne:----:isotig19776	-	-	-	3.35e-10
CUST_10202_PI429115894	reCj10224ex_ne:---W:isotig10191	AT5G46170	1.91e-122	F-box family protein	3.56e-10
CUST_14518_PI429115894	reCj14540ex_ne:----:isotig14507	AT3G59520	1.88e-135	ATRBL13, RBL13 RHOMBOID-like protein 13	3.57e-10
CUST_5422_PI429115894	reCj05442ex_ne:MLSW:isotig05416	AT5G26667	2.58e-98	PYR6 P-loop containing nucleoside triphosphate hydrolases superfamily protein	3.58e-10
CUST_16853_PI429115894	reCj16875ex_ne:-L--:isotig16842	AT1G09560	1.07e-54	GLP5 germin-like protein 5	3.72e-10
CUST_3752_PI429115894	reCj03772ex_ne:M--W:isotig03746	AT2G40540	0	KT2, ATKT2, SHY3, KUP2, ATKUP2, TRK2 potassium transporter 2	3.74e-10
CUST_21226_PI429115894	reCj21248ex_ne:---W:isotig21215	AT1G24030	1.13e-66	Protein kinase superfamily protein	3.77e-10
CUST_9485_PI429115894	reCj09507ex_ne:ML-W:isotig09474	AT3G25700	9.12e-136	Eukaryotic aspartyl protease family protein	3.86e-10
CUST_14583_PI429115894	reCj14605ex_ne:-LSW:isotig14572	AT1G01230	2.87e-82	ORMDL family protein	3.91e-10
CUST_1678_PI429115894	reCj01698ex_ne:MLSW:isotig01676	AT1G30220	4.5e-140	ATINT2, INT2 inositol transporter 2	3.92e-10
CUST_10526_PI429115894	reCj10548ex_ne:-L-W:isotig10515	AT5G10080	6.23e-134	Eukaryotic aspartyl protease family protein	3.95e-10
CUST_14714_PI429115894	reCj14736ex_ne:ML-W:isotig14703	AT1G21460	1.5e-91	SWEET1, AtSWEET1 Nodulin MtN3 family protein	3.95e-10
CUST_8390_PI429115894	reCj08412ex_ne:MLSW:isotig08379	AT3G03780	0	ATMS2, MS2 methionine synthase 2	4.03e-10
CUST_4282_PI429115894	reCj04302ex_ne:MLSW:isotig04276	AT2G16850	8.88e-164	PIP3B, PIP2;8 plasma membrane intrinsic protein 2;8	4.08e-10
CUST_22002_PI429115894	reCj22024ex_ne:----:isotig21991	-	-	-	4.11e-10
CUST_20879_PI429115894	reCj20901ex_ne:---W:isotig20868	AT3G61460	7.09e-19	BRH1 brassinosteroid-responsive RING-H2	4.19e-10
CUST_4399_PI429115894	reCj04419ex_ne:M--W:isotig04393	AT5G34940	1.25e-154	AtGUS3, GUS3 glucuronidase 3	4.2e-10
CUST_19633_PI429115894	reCj19655ex_ne:M---:isotig19622	AT1G62770	7e-33	Plant invertase/pectin methylesterase inhibitor superfamily protein	4.2e-10
CUST_11448_PI429115894	reCj11470ex_ne:MLS-:isotig11437	AT1G01120	1.94e-123	KCS1 3-ketoacyl-CoA synthase 1	4.25e-10
CUST_5901_PI429115894	reCj05921ex_ne:---W:isotig05895	AT4G28600	8e-35	NPGR2 no pollen germination related 2	4.33e-10
CUST_4906_PI429115894	reCj04926ex_ne:MLS-:isotig04900	AT5G25610	4.38e-80	RD22, ATRD22 BURP domain-containing protein	4.44e-10
CUST_12780_PI429115894	reCj12802ex_ne:MLSW:isotig12769	AT4G17720	7.7e-95	RNA-binding (RRM/RBD/RNP motifs) family protein	4.56e-10
CUST_10539_PI429115894	reCj10561ex_ne:MLSW:isotig10528	AT5G61840	0	GUT1 Exostosin family protein	4.57e-10
CUST_9736_PI429115894	reCj09758ex_ne:M--W:isotig09725	AT4G20050	3.89e-148	QRT3 Pectin lyase-like superfamily protein	4.68e-10
CUST_11877_PI429115894	reCj11899ex_ne:---W:isotig11866	AT2G01830	2.05e-124	WOL, CRE1, WOL1, AHK4, ATCRE1 CHASE domain containing histidine kinase protein	4.69e-10
CUST_15671_PI429115894	reCj15693ex_ne:ML--:isotig15660	AT4G00905	2.17e-100	NC domain-containing protein-related	4.71e-10
CUST_18836_PI429115894	reCj18858ex_ne:---W:isotig18825	-	-	-	4.75e-10
CUST_9327_PI429115894	reCj09349ex_ne:MLSW:isotig09316	AT5G22090	1.17e-15	Protein of unknown function (DUF3049)	4.79e-10
CUST_8612_PI429115894	reCj08634ex_ne:-L-W:isotig08601	AT1G53770	9.19e-171	O-fucosyltransferase family protein	4.81e-10
CUST_11684_PI429115894	reCj11706ex_ne:-L-W:isotig11673	AT4G36945	1.96e-143	PLC-like phosphodiesterases superfamily protein	4.94e-10
CUST_1677_PI429115894	reCj01697ex_ne:M-SW:isotig01675	AT1G30220	4.24e-129	ATINT2, INT2 inositol transporter 2	4.96e-10
CUST_4803_PI429115894	reCj04823ex_ne:---W:isotig04797	AT3G02290	1.41e-45	RING/U-box superfamily protein	4.98e-10
CUST_9985_PI429115894	reCj10007ex_ne:-L-W:isotig09974	-	-	-	4.98e-10
CUST_6715_PI429115894	reCj06735ex_ne:----:isotig06709	-	-	-	4.99e-10
CUST_8822_PI429115894	reCj08844ex_ne:ML-W:isotig08811	AT3G62660	2.23e-157	GATL7 galacturonosyltransferase-like 7	5.01e-10
CUST_1551_PI429115894	reCj01571ex_ne:-LS-:isotig01549	AT2G42990	2.3e-73	GDSL-like Lipase/Acylhydrolase superfamily protein	5.02e-10
CUST_13306_PI429115894	reCj13328ex_ne:---W:isotig13295	AT1G53300	1.74e-103	TTL1 tetratricopetide-repeat thioredoxin-like 1	5.18e-10
CUST_5902_PI429115894	reCj05922ex_ne:----:isotig05896	AT1G27460	3.02e-16	NPGR1 no pollen germination related 1	5.28e-10
CUST_6304_PI429115894	reCj06324ex_ne:MLSW:isotig06298	AT2G03680	2.58e-13	SPR1, SKU6 spiral1	5.37e-10
CUST_6315_PI429115894	reCj06335ex_ne:MLS-:isotig06309	AT4G24130	2.07e-14	Protein of unknown function, DUF538	5.48e-10
CUST_4905_PI429115894	reCj04925ex_ne:MLS-:isotig04899	AT5G25610	9.69e-78	RD22, ATRD22 BURP domain-containing protein	5.66e-10
CUST_6016_PI429115894	reCj06036ex_ne:-LS-:isotig06010	AT1G11545	3.19e-142	XTH8 xyloglucan endotransglucosylase/hydrolase 8	5.68e-10
CUST_4911_PI429115894	reCj04931ex_ne:MLSW:isotig04905	AT1G05850	6.24e-138	POM1, ERH2, ELP1, CTL1, ELP, HOT2, ATCTL1 Chitinase family protein	5.82e-10
CUST_14917_PI429115894	reCj14939ex_ne:MLS-:isotig14906	-	-	-	5.84e-10
CUST_4912_PI429115894	reCj04932ex_ne:MLSW:isotig04906	AT1G05850	4.32e-138	POM1, ERH2, ELP1, CTL1, ELP, HOT2, ATCTL1 Chitinase family protein	5.93e-10
CUST_2152_PI429115894	reCj02172ex_ne:----:isotig02150	AT1G70940	2.19e-48	PIN3, ATPIN3 Auxin efflux carrier family protein	5.96e-10
CUST_19024_PI429115894	reCj19046ex_ne:---W:isotig19013	AT3G06145	5.23e-36	unknown protein; Has 15 Blast hits to 15 proteins in 7 species: Archae - 0; Bacteria - 0; Metazoa - 0; Fungi - 0; Plants - 15; Viruses - 0; Other Eukaryotes - 0 (source: NCBI	5.97e-10
CUST_10042_PI429115894	reCj10064ex_ne:--SW:isotig10031	AT1G68920	7.66e-49	basic helix-loop-helix (bHLH) DNA-binding superfamily protein	6.08e-10
CUST_16180_PI429115894	reCj16202ex_ne:---W:isotig16169	AT5G60490	2.65e-47	FLA12 FASCICLIN-like arabinogalactan-protein 12	6.12e-10
CUST_12979_PI429115894	reCj13001ex_ne:M-SW:isotig12968	AT2G45140	2.68e-54	PVA12 plant VAP homolog 12	6.16e-10
CUST_3152_PI429115894	reCj03172ex_ne:MLS-:isotig03147	AT3G23770	3.78e-98	O-Glycosyl hydrolases family 17 protein	6.4e-10
CUST_6295_PI429115894	reCj06315ex_ne:-LS-:isotig06289	AT2G22795	4.69e-07	unknown protein; BEST Arabidopsis thaliana protein match is: unknown protein (TAIR:AT4G37820.1); Has 799854 Blast hits to 188815 proteins in 4452 species: Archae - 4529; Bact	6.51e-10
CUST_9526_PI429115894	reCj09548ex_ne:MLS-:isotig09515	AT5G04660	1.08e-178	CYP77A4 cytochrome P450, family 77, subfamily A, polypeptide 4	6.59e-10
CUST_13952_PI429115894	reCj13974ex_ne:MLSW:isotig13941	AT2G31390	1.39e-148	pfkB-like carbohydrate kinase family protein	6.91e-10
CUST_526_PI429115894	reCj00543ex_ne:MLSW:isotig00521	AT5G07475	2.47e-30	Cupredoxin superfamily protein	6.92e-10
CUST_11557_PI429115894	reCj11579ex_ne:-LSW:isotig11546	AT5G09810	0	ACT7 actin 7	7.12e-10
CUST_8314_PI429115894	reCj08336ex_ne:-LS-:isotig08303	AT5G15410	0	DND1, ATCNGC2, CNGC2 Cyclic nucleotide-regulated ion channel family protein	7.37e-10
CUST_16906_PI429115894	reCj16928ex_ne:MLSW:isotig16895	AT5G05340	1.04e-118	Peroxidase superfamily protein	7.5e-10
CUST_14310_PI429115894	reCj14332ex_ne:-LSW:isotig14299	AT5G54470	2.69e-32	B-box type zinc finger family protein	7.51e-10
CUST_21617_PI429115894	reCj21639ex_ne:-L--:isotig21606	AT2G40610	3.2e-79	ATEXPA8, EXP8, ATEXP8, ATHEXP ALPHA 1.11, EXPA8 expansin A8	7.68e-10
CUST_4891_PI429115894	reCj04911ex_ne:-L--:isotig04885	AT1G12570	0	Glucose-methanol-choline (GMC) oxidoreductase family protein	7.95e-10
CUST_21953_PI429115894	reCj21975ex_ne:----:isotig21942	-	-	-	7.97e-10
CUST_16888_PI429115894	reCj16910ex_ne:----:isotig16877	AT1G56580	6.85e-27	SVB Protein of unknown function, DUF538	8.16e-10
CUST_11194_PI429115894	reCj11216ex_ne:MLSW:isotig11183	AT3G07320	3.14e-173	O-Glycosyl hydrolases family 17 protein	8.37e-10
CUST_14361_PI429115894	reCj14383ex_ne:----:isotig14350	AT1G55910	1.62e-95	ZIP11 zinc transporter 11 precursor	8.4e-10
CUST_3330_PI429115894	reCj03350ex_ne:-LS-:isotig03325	-	-	-	8.4e-10
CUST_17946_PI429115894	reCj17968ex_ne:---W:isotig17935	-	-	-	8.42e-10
CUST_16519_PI429115894	reCj16541ex_ne:MLS-:isotig16508	-	-	-	8.47e-10
CUST_18328_PI429115894	reCj18350ex_ne:-LS-:isotig18317	-	-	-	8.65e-10
CUST_7413_PI429115894	reCj07435ex_ne:---W:isotig07409	AT1G18370	1.9e-172	HIK, ATNACK1, NACK1 ATP binding microtubule motor family protein	8.84e-10
CUST_9777_PI429115894	reCj09799ex_ne:MLSW:isotig09766	AT1G22410	0	Class-II DAHP synthetase family protein	8.97e-10
CUST_3149_PI429115894	reCj03169ex_ne:MLS-:isotig03144	AT5G23190	1.41e-133	CYP86B1 cytochrome P450, family 86, subfamily B, polypeptide 1	9.04e-10
CUST_12976_PI429115894	reCj12998ex_ne:--SW:isotig12965	-	-	-	9.33e-10
CUST_4804_PI429115894	reCj04824ex_ne:---W:isotig04798	AT3G02290	3.99e-37	RING/U-box superfamily protein	9.4e-10
CUST_15347_PI429115894	reCj15369ex_ne:M-S-:isotig15336	-	-	-	9.53e-10
CUST_8575_PI429115894	reCj08597ex_ne:MLSW:isotig08564	AT5G49720	0	ATGH9A1, TSD1, DEC, KOR, RSW2, IRX2, KOR1, GH9A1 glycosyl hydrolase 9A1	9.82e-10
CUST_17189_PI429115894	reCj17211ex_ne:-L--:isotig17178	AT5G20740	1.84e-32	Plant invertase/pectin methylesterase inhibitor superfamily protein	9.87e-10
CUST_11989_PI429115894	reCj12011ex_ne:---W:isotig11978	-	-	-	9.96e-10
CUST_5295_PI429115894	reCj05315ex_ne:MLSW:isotig05289	AT1G02130	5.31e-126	ATRAB1B, ARA5, ARA-5, ATRABD2A, RABD2A, RA-5 RAS 5	1e-09
CUST_19464_PI429115894	reCj19486ex_ne:---W:isotig19453	AT5G67070	2.19e-26	RALFL34 ralf-like 34	1e-09
CUST_13890_PI429115894	reCj13912ex_ne:---W:isotig13879	AT1G10200	1.17e-92	WLIM1 GATA type zinc finger transcription factor family protein	1.02e-09
CUST_8608_PI429115894	reCj08630ex_ne:---W:isotig08597	AT2G42320	2.14e-141	nucleolar protein gar2-related	1.03e-09
CUST_10108_PI429115894	reCj10130ex_ne:MLSW:isotig10097	AT3G52610	3.79e-92	unknown protein; Has 68 Blast hits to 67 proteins in 21 species: Archae - 0; Bacteria - 11; Metazoa - 0; Fungi - 0; Plants - 55; Viruses - 0; Other Eukaryotes - 2 (source: NC	1.03e-09
CUST_3329_PI429115894	reCj03349ex_ne:ML--:isotig03324	-	-	-	1.04e-09
CUST_16502_PI429115894	reCj16524ex_ne:-LSW:isotig16491	AT2G43130	2.95e-107	ARA4, ATRAB11F, ATRABA5C, ARA-4, RABA5C P-loop containing nucleoside triphosphate hydrolases superfamily protein	1.05e-09
CUST_18304_PI429115894	reCj18326ex_ne:MLSW:isotig18293	AT2G01610	4.93e-28	Plant invertase/pectin methylesterase inhibitor superfamily protein	1.05e-09
CUST_13137_PI429115894	reCj13159ex_ne:MLSW:isotig13126	AT4G29160	3.04e-79	SNF7.1 SNF7 family protein	1.07e-09
CUST_8549_PI429115894	reCj08571ex_ne:MLSW:isotig08538	AT2G25430	2.17e-180	epsin N-terminal homology (ENTH) domain-containing protein / clathrin assembly protein-related	1.09e-09
CUST_7491_PI429115894	reCj07513ex_ne:---W:isotig07480	AT5G20490	0	XIK, ATXIK, XI-17 Myosin family protein with Dil domain	1.11e-09
CUST_12827_PI429115894	reCj12849ex_ne:MLSW:isotig12816	AT5G08160	2.06e-173	ATPK3, PK3 serine/threonine protein kinase 3	1.12e-09
CUST_16122_PI429115894	reCj16144ex_ne:----:isotig16111	-	-	-	1.13e-09
CUST_10233_PI429115894	reCj10255ex_ne:-L-W:isotig10222	AT3G21190	3.18e-125	O-fucosyltransferase family protein	1.15e-09
CUST_530_PI429115894	reCj00547ex_ne:ML-W:isotig00525	AT5G07475	2.53e-30	Cupredoxin superfamily protein	1.17e-09
CUST_12280_PI429115894	reCj12302ex_ne:-L-W:isotig12269	AT5G08580	1.69e-138	Calcium-binding EF hand family protein	1.18e-09
CUST_21041_PI429115894	reCj21063ex_ne:-LSW:isotig21030	-	-	-	1.18e-09
CUST_5396_PI429115894	reCj05416ex_ne:-L-W:isotig05390	AT1G75290	2.48e-124	NAD(P)-binding Rossmann-fold superfamily protein	1.19e-09
CUST_7669_PI429115894	reCj07691ex_ne:-LSW:isotig07658	AT4G10840	0	Tetratricopeptide repeat (TPR)-like superfamily protein	1.2e-09
CUST_6015_PI429115894	reCj06035ex_ne:-LS-:isotig06009	AT1G11545	1.71e-142	XTH8 xyloglucan endotransglucosylase/hydrolase 8	1.21e-09
CUST_3153_PI429115894	reCj03173ex_ne:MLS-:isotig03148	AT3G23770	3.08e-98	O-Glycosyl hydrolases family 17 protein	1.22e-09
CUST_2151_PI429115894	reCj02171ex_ne:ML-W:isotig02149	AT1G70940	0	PIN3, ATPIN3 Auxin efflux carrier family protein	1.23e-09
CUST_2567_PI429115894	reCj02587ex_ne:-LSW:isotig02565	AT2G46830	1.33e-33	CCA1 circadian clock associated 1	1.25e-09
CUST_5309_PI429115894	reCj05329ex_ne:MLSW:isotig05303	AT3G17440	2.63e-123	NPSN13, ATNPSN13 novel plant snare 13	1.29e-09
CUST_8895_PI429115894	reCj08917ex_ne:-L-W:isotig08884	AT1G16860	0	Ubiquitin-specific protease family C19-related protein	1.3e-09
CUST_2270_PI429115894	reCj02290ex_ne:ML--:isotig02268	AT5G57800	2.25e-156	FLP1, YRE, CER3, WAX2 Fatty acid hydroxylase superfamily	1.33e-09
CUST_17620_PI429115894	reCj17642ex_ne:----:isotig17609	AT1G50590	2.17e-88	RmlC-like cupins superfamily protein	1.34e-09
CUST_14141_PI429115894	reCj14163ex_ne:---W:isotig14130	-	-	-	1.35e-09
CUST_3660_PI429115894	reCj03680ex_ne:--SW:isotig03654	AT1G30330	0	ARF6 auxin response factor 6	1.37e-09
CUST_19054_PI429115894	reCj19076ex_ne:----:isotig19043	AT5G57910	9.31e-07	unknown protein; BEST Arabidopsis thaliana protein match is: unknown protein (TAIR:AT4G30630.1); Has 30201 Blast hits to 17322 proteins in 780 species: Archae - 12; Bacteria	1.37e-09
CUST_10591_PI429115894	reCj10613ex_ne:MLSW:isotig10580	AT2G18860	1.03e-35	Syntaxin/t-SNARE family protein	1.38e-09
CUST_2153_PI429115894	reCj02173ex_ne:----:isotig02151	AT1G70940	1.22e-48	PIN3, ATPIN3 Auxin efflux carrier family protein	1.39e-09
CUST_13625_PI429115894	reCj13647ex_ne:MLSW:isotig13614	AT4G35020	2.44e-119	RAC3 RAC-like 3	1.43e-09
CUST_9675_PI429115894	reCj09697ex_ne:MLSW:isotig09664	AT1G53210	7.11e-169	sodium/calcium exchanger family protein / calcium-binding EF hand family protein	1.56e-09
CUST_21050_PI429115894	reCj21072ex_ne:--S-:isotig21039	-	-	-	1.57e-09
CUST_4485_PI429115894	reCj04505ex_ne:---W:isotig04479	AT1G13570	4.58e-19	F-box/RNI-like superfamily protein	1.58e-09
CUST_19012_PI429115894	reCj19034ex_ne:----:isotig19001	AT4G14723	8.63e-28	BEST Arabidopsis thaliana protein match is: allergen-related (TAIR:AT3G22820.1); Has 35333 Blast hits to 34131 proteins in 2444 species: Archae - 798; Bacteria - 22429; Metaz	1.6e-09
CUST_4109_PI429115894	reCj04129ex_ne:---W:isotig04103	AT3G26935	4.88e-160	DHHC-type zinc finger family protein	1.63e-09
CUST_12399_PI429115894	reCj12421ex_ne:---W:isotig12388	-	-	-	1.64e-09
CUST_9543_PI429115894	reCj09565ex_ne:M-SW:isotig09532	AT1G78070	1.9e-175	Transducin/WD40 repeat-like superfamily protein	1.65e-09
CUST_14194_PI429115894	reCj14216ex_ne:MLSW:isotig14183	AT1G78620	2.64e-98	Protein of unknown function DUF92, transmembrane	1.65e-09
CUST_12967_PI429115894	reCj12989ex_ne:MLSW:isotig12956	AT5G60860	6.7e-114	AtRABA1f, RABA1f RAB GTPase homolog A1F	1.73e-09
CUST_17086_PI429115894	reCj17108ex_ne:MLSW:isotig17075	AT1G01490	1.35e-13	Heavy metal transport/detoxification superfamily protein	1.74e-09
CUST_9524_PI429115894	reCj09546ex_ne:MLS-:isotig09513	AT2G26250	0	FDH, KCS10 3-ketoacyl-CoA synthase 10	1.75e-09
CUST_15007_PI429115894	reCj15029ex_ne:MLSW:isotig14996	AT4G27270	9.36e-112	Quinone reductase family protein	1.8e-09
CUST_8506_PI429115894	reCj08528ex_ne:MLSW:isotig08495	AT3G62060	0	Pectinacetylesterase family protein	1.84e-09
CUST_3659_PI429115894	reCj03679ex_ne:-LSW:isotig03653	AT1G30330	0	ARF6 auxin response factor 6	1.85e-09
CUST_8880_PI429115894	reCj08902ex_ne:MLSW:isotig08869	AT1G20160	0	ATSBT5.2 Subtilisin-like serine endopeptidase family protein	1.87e-09
CUST_13963_PI429115894	reCj13985ex_ne:-L--:isotig13952	AT1G29195	6.53e-36	unknown protein; FUNCTIONS IN: molecular function unknown; INVOLVED IN: biological process unknown; LOCATED IN: chloroplast; EXPRESSED IN: 13 plant structures; EXPRESSED DURI	1.87e-09
CUST_9965_PI429115894	reCj09987ex_ne:MLSW:isotig09954	AT3G49220	0	Plant invertase/pectin methylesterase inhibitor superfamily	2.1e-09
CUST_10496_PI429115894	reCj10518ex_ne:---W:isotig10485	AT5G67210	7.1e-81	Protein of unknown function (DUF579)	2.13e-09
CUST_11792_PI429115894	reCj11814ex_ne:-L-W:isotig11781	AT4G01130	3.34e-89	GDSL-like Lipase/Acylhydrolase superfamily protein	2.17e-09
CUST_15409_PI429115894	reCj15431ex_ne:----:isotig15398	AT5G47500	2.95e-144	Pectin lyase-like superfamily protein	2.18e-09
CUST_12224_PI429115894	reCj12246ex_ne:---W:isotig12213	AT1G69570	4.59e-32	Dof-type zinc finger DNA-binding family protein	2.21e-09
CUST_8961_PI429115894	reCj08983ex_ne:---W:isotig08950	AT3G02750	2.75e-141	Protein phosphatase 2C family protein	2.24e-09
CUST_20648_PI429115894	reCj20670ex_ne:----:isotig20637	-	-	-	2.26e-09
CUST_12690_PI429115894	reCj12712ex_ne:MLSW:isotig12679	AT1G28280	3.07e-28	VQ motif-containing protein	2.32e-09
CUST_11251_PI429115894	reCj11273ex_ne:-LSW:isotig11240	AT5G58600	1.43e-115	PMR5, TBL44 Plant protein of unknown function (DUF828)	2.35e-09
CUST_13733_PI429115894	reCj13755ex_ne:----:isotig13722	AT2G22490	2.1e-52	CYCD2;1, ATCYCD2;1 Cyclin D2;1	2.37e-09
CUST_12502_PI429115894	reCj12524ex_ne:-L-W:isotig12491	AT1G13580	1.25e-142	LAG13 LAG1 longevity assurance homolog 3	2.38e-09
CUST_8439_PI429115894	reCj08461ex_ne:ML-W:isotig08428	AT2G41770	0	Protein of unknown function (DUF288)	2.41e-09
CUST_15051_PI429115894	reCj15073ex_ne:MLS-:isotig15040	AT2G42990	2.83e-116	GDSL-like Lipase/Acylhydrolase superfamily protein	2.47e-09
CUST_15906_PI429115894	reCj15928ex_ne:---W:isotig15895	-	-	-	2.49e-09
CUST_12347_PI429115894	reCj12369ex_ne:ML-W:isotig12336	AT5G23860	0	TUB8 tubulin beta 8	2.49e-09
CUST_10907_PI429115894	reCj10929ex_ne:MLSW:isotig10896	AT5G09810	0	ACT7 actin 7	2.56e-09
CUST_9068_PI429115894	reCj09090ex_ne:MLSW:isotig09057	AT5G65670	1.99e-77	IAA9 indole-3-acetic acid inducible 9	2.66e-09
CUST_18189_PI429115894	reCj18211ex_ne:MLSW:isotig18178	AT3G15480	3.8e-47	Protein of unknown function (DUF1218)	2.67e-09
CUST_645_PI429115894	reCj00662ex_ne:---W:isotig00640	AT5G35450	1.15e-09	Disease resistance protein (CC-NBS-LRR class) family	2.68e-09
CUST_12157_PI429115894	reCj12179ex_ne:-LSW:isotig12146	AT4G28100	5.96e-87	unknown protein; FUNCTIONS IN: molecular function unknown; INVOLVED IN: biological process unknown; LOCATED IN: anchored to plasma membrane, anchored to membrane; EXPRESSED I	2.69e-09
CUST_20365_PI429115894	reCj20387ex_ne:ML-W:isotig20354	AT4G15800	1.43e-29	RALFL33 ralf-like 33	2.69e-09
CUST_12977_PI429115894	reCj12999ex_ne:----:isotig12966	AT2G30520	1.55e-105	RPT2 Phototropic-responsive NPH3 family protein	2.7e-09
CUST_9071_PI429115894	reCj09093ex_ne:MLSW:isotig09060	AT4G12700	0	unknown protein; BEST Arabidopsis thaliana protein match is: unknown protein (TAIR:AT2G04280.1); Has 136 Blast hits to 136 proteins in 17 species: Archae - 0; Bacteria - 0; M	2.77e-09
CUST_13822_PI429115894	reCj13844ex_ne:MLSW:isotig13811	AT2G33120	5.11e-123	SAR1, VAMP722, ATVAMP722 synaptobrevin-related protein 1	2.82e-09
CUST_10080_PI429115894	reCj10102ex_ne:--SW:isotig10069	AT4G02010	6.04e-170	Protein kinase superfamily protein	2.85e-09
CUST_9585_PI429115894	reCj09607ex_ne:-LSW:isotig09574	AT5G18610	0	Protein kinase superfamily protein	2.89e-09
CUST_8370_PI429115894	reCj08392ex_ne:MLS-:isotig08359	AT5G65670	2.21e-75	IAA9 indole-3-acetic acid inducible 9	2.9e-09
CUST_5307_PI429115894	reCj05327ex_ne:MLSW:isotig05301	AT4G39090	2.5e-169	RD19, RD19A Papain family cysteine protease	2.93e-09
CUST_10387_PI429115894	reCj10409ex_ne:MLSW:isotig10376	AT5G10770	2.02e-102	Eukaryotic aspartyl protease family protein	2.97e-09
CUST_16850_PI429115894	reCj16872ex_ne:----:isotig16839	AT5G47560	1.72e-84	ATTDT, ATSDAT, TDT tonoplast dicarboxylate transporter	2.98e-09
CUST_15497_PI429115894	reCj15519ex_ne:---W:isotig15486	AT1G79270	1.52e-87	ECT8 evolutionarily conserved C-terminal region 8	3e-09
CUST_11427_PI429115894	reCj11449ex_ne:MLSW:isotig11416	AT3G24160	3.69e-53	PMP putative type 1 membrane protein	3.01e-09
CUST_11628_PI429115894	reCj11650ex_ne:MLSW:isotig11617	AT2G30740	0	Protein kinase superfamily protein	3.05e-09
CUST_4107_PI429115894	reCj04127ex_ne:ML-W:isotig04101	AT5G60570	3.65e-143	Galactose oxidase/kelch repeat superfamily protein	3.07e-09
CUST_13398_PI429115894	reCj13420ex_ne:-LSW:isotig13387	AT2G28160	1.02e-19	FIT1, ATBHLH029, FRU, BHLH029, ATBHLH29, ATFIT1 FER-like regulator of iron uptake	3.09e-09
CUST_11566_PI429115894	reCj11588ex_ne:----:isotig11555	AT3G54000	2.05e-12	CONTAINS InterPro DOMAIN/s: Uncharacterised conserved protein UCP022260 (InterPro:IPR016802); Has 94 Blast hits to 94 proteins in 14 species: Archae - 0; Bacteria - 0; Metazo	3.1e-09
CUST_11661_PI429115894	reCj11683ex_ne:--SW:isotig11650	AT5G05580	1.75e-176	FAD8 fatty acid desaturase 8	3.14e-09
CUST_4558_PI429115894	reCj04578ex_ne:--S-:isotig04552	AT2G29900	1.19e-119	PS2 Presenilin-2	3.15e-09
CUST_9395_PI429115894	reCj09417ex_ne:M---:isotig09384	AT3G26400	1.21e-54	EIF4B1 eukaryotic translation initiation factor 4B1	3.29e-09
CUST_4983_PI429115894	reCj05003ex_ne:-L--:isotig04977	AT1G73880	2.15e-95	UGT89B1 UDP-glucosyl transferase 89B1	3.29e-09
CUST_8561_PI429115894	reCj08583ex_ne:MLS-:isotig08550	AT3G21670	0	Major facilitator superfamily protein	3.29e-09
CUST_10068_PI429115894	reCj10090ex_ne:-L-W:isotig10057	AT3G07470	1.07e-43	Protein of unknown function, DUF538	3.31e-09
CUST_17271_PI429115894	reCj17293ex_ne:MLSW:isotig17260	AT3G56500	4.16e-09	serine-rich protein-related	3.44e-09
CUST_3363_PI429115894	reCj03383ex_ne:--SW:isotig03358	-	-	-	3.45e-09
CUST_11136_PI429115894	reCj11158ex_ne:MLSW:isotig11125	AT5G62700	0	TUB3 tubulin beta chain 3	3.47e-09
CUST_9772_PI429115894	reCj09794ex_ne:-LSW:isotig09761	AT5G03260	1.72e-157	LAC11 laccase 11	3.52e-09
CUST_8114_PI429115894	reCj08136ex_ne:MLSW:isotig08103	AT4G22130	0	SRF8 STRUBBELIG-receptor family 8	3.65e-09
CUST_12797_PI429115894	reCj12819ex_ne:-L-W:isotig12786	AT3G61750	1.12e-80	Cytochrome b561/ferric reductase transmembrane with DOMON related domain	3.68e-09
CUST_8080_PI429115894	reCj08102ex_ne:-L-W:isotig08069	AT5G60710	8.1e-110	Zinc finger (C3HC4-type RING finger) family protein	3.71e-09
CUST_3362_PI429115894	reCj03382ex_ne:---W:isotig03357	-	-	-	3.72e-09
CUST_9792_PI429115894	reCj09814ex_ne:MLSW:isotig09781	AT5G06390	1.89e-155	FLA17 FASCICLIN-like arabinogalactan protein 17 precursor	3.84e-09
CUST_9086_PI429115894	reCj09108ex_ne:MLSW:isotig09075	AT1G76550	0	Phosphofructokinase family protein	3.9e-09
CUST_4830_PI429115894	reCj04850ex_ne:MLSW:isotig04824	AT2G45470	1.16e-107	FLA8, AGP8 FASCICLIN-like arabinogalactan protein 8	3.91e-09
CUST_11828_PI429115894	reCj11850ex_ne:---W:isotig11817	AT5G43470	2.48e-37	RPP8, HRT, RCY1 Disease resistance protein (CC-NBS-LRR class) family	3.94e-09
CUST_11602_PI429115894	reCj11624ex_ne:M---:isotig11591	AT5G61530	2.32e-119	small G protein family protein / RhoGAP family protein	3.95e-09
CUST_6136_PI429115894	reCj06156ex_ne:----:isotig06130	-	-	-	3.97e-09
CUST_8138_PI429115894	reCj08160ex_ne:-L-W:isotig08127	AT3G16630	0	ATKINESIN-13A, KINESIN-13A P-loop containing nucleoside triphosphate hydrolases superfamily protein	4.04e-09
CUST_15500_PI429115894	reCj15522ex_ne:-LSW:isotig15489	AT1G63800	2.26e-91	UBC5 ubiquitin-conjugating enzyme 5	4.04e-09
CUST_1165_PI429115894	reCj01184ex_ne:M--W:isotig01162	AT3G17390	0	MTO3, SAMS3, MAT4 S-adenosylmethionine synthetase family protein	4.11e-09
CUST_7097_PI429115894	reCj07117ex_ne:MLSW:isotig07091	-	-	-	4.16e-09
CUST_16814_PI429115894	reCj16836ex_ne:---W:isotig16803	AT5G22870	1.95e-24	Late embryogenesis abundant (LEA) hydroxyproline-rich glycoprotein family	4.17e-09
CUST_18940_PI429115894	reCj18962ex_ne:---W:isotig18929	AT4G24780	5.8e-30	Pectin lyase-like superfamily protein	4.19e-09
CUST_3211_PI429115894	reCj03231ex_ne:---W:isotig03206	AT1G76680	1.64e-169	OPR1, ATOPR1 12-oxophytodienoate reductase 1	4.21e-09
CUST_21407_PI429115894	reCj21429ex_ne:---W:isotig21396	AT2G21220	3.48e-27	SAUR-like auxin-responsive protein family	4.22e-09
CUST_9455_PI429115894	reCj09477ex_ne:---W:isotig09444	AT3G17770	0	Dihydroxyacetone kinase	4.31e-09
CUST_2172_PI429115894	reCj02192ex_ne:-LSW:isotig02170	AT4G21760	2.67e-160	BGLU47 beta-glucosidase 47	4.32e-09
CUST_14402_PI429115894	reCj14424ex_ne:---W:isotig14391	AT5G18940	1.36e-137	Mo25 family protein	4.36e-09
CUST_3393_PI429115894	reCj03413ex_ne:----:isotig03388	-	-	-	4.38e-09
CUST_7674_PI429115894	reCj07696ex_ne:---W:isotig07663	AT3G45850	0	P-loop containing nucleoside triphosphate hydrolases superfamily protein	4.39e-09
CUST_8232_PI429115894	reCj08254ex_ne:M-SW:isotig08221	AT5G13820	4.03e-74	TBP1, ATBP-1, ATBP1, ATTBP1, HPPBF-1 telomeric DNA binding protein 1	4.4e-09
CUST_10276_PI429115894	reCj10298ex_ne:---W:isotig10265	AT1G12780	3.07e-180	UGE1, ATUGE1 UDP-D-glucose/UDP-D-galactose 4-epimerase 1	4.44e-09
CUST_9869_PI429115894	reCj09891ex_ne:MLSW:isotig09858	AT3G51670	1.38e-171	SEC14 cytosolic factor family protein / phosphoglyceride transfer family protein	4.44e-09
CUST_8702_PI429115894	reCj08724ex_ne:M--W:isotig08691	AT1G14020	0	O-fucosyltransferase family protein	4.48e-09
CUST_16753_PI429115894	reCj16775ex_ne:-L--:isotig16742	AT3G27200	5.22e-20	Cupredoxin superfamily protein	4.49e-09
CUST_5091_PI429115894	reCj05111ex_ne:-L--:isotig05085	AT2G40815	4.19e-21	Calcium-dependent lipid-binding (CaLB domain) family protein	4.52e-09
CUST_12327_PI429115894	reCj12349ex_ne:-LSW:isotig12316	AT5G18640	8.07e-138	alpha/beta-Hydrolases superfamily protein	4.55e-09
CUST_19844_PI429115894	reCj19866ex_ne:---W:isotig19833	AT2G15780	2.06e-19	Cupredoxin superfamily protein	4.58e-09
CUST_12651_PI429115894	reCj12673ex_ne:ML-W:isotig12640	AT4G36610	4.12e-55	alpha/beta-Hydrolases superfamily protein	4.66e-09
CUST_4829_PI429115894	reCj04849ex_ne:MLSW:isotig04823	AT2G45470	7.96e-107	FLA8, AGP8 FASCICLIN-like arabinogalactan protein 8	4.71e-09
CUST_927_PI429115894	reCj00946ex_ne:----:isotig00924	AT2G43590	3.52e-73	Chitinase family protein	4.87e-09
CUST_21772_PI429115894	reCj21794ex_ne:---W:isotig21761	AT4G05050	9.74e-68	UBQ11 ubiquitin 11	4.87e-09
CUST_17547_PI429115894	reCj17569ex_ne:MLS-:isotig17536	AT1G24020	5.37e-27	MLP423 MLP-like protein 423	4.88e-09
CUST_8235_PI429115894	reCj08257ex_ne:---W:isotig08224	AT5G12900	8.45e-126	unknown protein; FUNCTIONS IN: molecular function unknown; INVOLVED IN: biological process unknown; LOCATED IN: chloroplast; EXPRESSED IN: 21 plant structures; EXPRESSED DURI	4.91e-09
CUST_8511_PI429115894	reCj08533ex_ne:----:isotig08500	AT3G09780	0	CCR1, ATCRR1 CRINKLY4 related 1	4.93e-09
CUST_18083_PI429115894	reCj18105ex_ne:----:isotig18072	AT5G19875	5.67e-16	unknown protein; FUNCTIONS IN: molecular function unknown; INVOLVED IN: response to oxidative stress; LOCATED IN: endomembrane system; EXPRESSED IN: 21 plant structures; EXPR	4.95e-09
CUST_8523_PI429115894	reCj08545ex_ne:M-SW:isotig08512	AT3G61130	0	GAUT1, LGT1 galacturonosyltransferase 1	5.13e-09
CUST_7499_PI429115894	reCj07521ex_ne:-LSW:isotig07488	AT2G20190	0	ATCLASP, CLASP CLIP-associated protein	5.14e-09
CUST_14092_PI429115894	reCj14114ex_ne:MLSW:isotig14081	AT2G38710	1.38e-112	AMMECR1 family	5.25e-09
CUST_637_PI429115894	reCj00654ex_ne:---W:isotig00632	AT3G50950	2.11e-46	ZAR1 HOPZ-ACTIVATED RESISTANCE 1	5.33e-09
CUST_5247_PI429115894	reCj05267ex_ne:MLS-:isotig05241	AT5G05340	1.98e-131	Peroxidase superfamily protein	5.35e-09
CUST_12627_PI429115894	reCj12649ex_ne:MLSW:isotig12616	AT3G49750	1.91e-92	AtRLP44, RLP44 receptor like protein 44	5.36e-09
CUST_19056_PI429115894	reCj19078ex_ne:-L--:isotig19045	AT4G24210	1.1e-21	SLY1 F-box family protein	5.41e-09
CUST_18357_PI429115894	reCj18379ex_ne:MLS-:isotig18346	-	-	-	5.44e-09
CUST_9790_PI429115894	reCj09812ex_ne:-LS-:isotig09779	AT5G53370	2.12e-161	ATPMEPCRF, PMEPCRF pectin methylesterase PCR fragment F	5.57e-09
CUST_15046_PI429115894	reCj15068ex_ne:-L-W:isotig15035	AT3G08490	5.65e-34	BEST Arabidopsis thaliana protein match is: Late embryogenesis abundant protein, group 2 (TAIR:AT3G24600.1); Has 161 Blast hits to 158 proteins in 15 species: Archae - 0; Bac	5.67e-09
CUST_9419_PI429115894	reCj09441ex_ne:ML-W:isotig09408	AT4G02440	2.22e-59	EID1 F-box family protein	5.69e-09
CUST_8282_PI429115894	reCj08304ex_ne:---W:isotig08271	AT1G24764	0	ATMAP70-2, MAP70-2 microtubule-associated proteins 70-2	5.75e-09
CUST_13299_PI429115894	reCj13321ex_ne:-LSW:isotig13288	AT2G45660	9.28e-55	AGL20, SOC1, ATSOC1 AGAMOUS-like 20	5.78e-09
CUST_1168_PI429115894	reCj01187ex_ne:M--W:isotig01165	AT3G17390	0	MTO3, SAMS3, MAT4 S-adenosylmethionine synthetase family protein	5.83e-09
CUST_5092_PI429115894	reCj05112ex_ne:----:isotig05086	AT2G40815	3.94e-21	Calcium-dependent lipid-binding (CaLB domain) family protein	5.83e-09
CUST_8414_PI429115894	reCj08436ex_ne:---W:isotig08403	AT4G39840	2.76e-36	unknown protein; FUNCTIONS IN: molecular function unknown; INVOLVED IN: biological process unknown; LOCATED IN: endomembrane system; EXPRESSED IN: 23 plant structures; EXPRES	5.97e-09
CUST_9280_PI429115894	reCj09302ex_ne:MLSW:isotig09269	AT5G28910	0	unknown protein; FUNCTIONS IN: molecular function unknown; INVOLVED IN: biological process unknown; BEST Arabidopsis thaliana protein match is: unknown protein (TAIR:AT5G2896	6e-09
CUST_5196_PI429115894	reCj05216ex_ne:-L-W:isotig05190	AT2G44300	1.76e-34	Bifunctional inhibitor/lipid-transfer protein/seed storage 2S albumin superfamily protein	6.15e-09
CUST_15818_PI429115894	reCj15840ex_ne:----:isotig15807	AT2G03200	2.5e-89	Eukaryotic aspartyl protease family protein	6.16e-09
CUST_6115_PI429115894	reCj06135ex_ne:-L-W:isotig06109	-	-	-	6.24e-09
CUST_19157_PI429115894	reCj19179ex_ne:-L--:isotig19146	AT3G27200	1.1e-20	Cupredoxin superfamily protein	6.28e-09
CUST_8770_PI429115894	reCj08792ex_ne:---W:isotig08759	AT1G73920	0	alpha/beta-Hydrolases superfamily protein	6.4e-09
CUST_11052_PI429115894	reCj11074ex_ne:MLSW:isotig11041	AT5G09260	3.27e-82	VPS20.2 vacuolar protein sorting-associated protein 20.2	6.4e-09
CUST_1167_PI429115894	reCj01186ex_ne:M--W:isotig01164	AT3G17390	0	MTO3, SAMS3, MAT4 S-adenosylmethionine synthetase family protein	6.49e-09
CUST_3171_PI429115894	reCj03191ex_ne:ML-W:isotig03166	AT5G41040	4.55e-92	HXXXD-type acyl-transferase family protein	6.5e-09
CUST_3170_PI429115894	reCj03190ex_ne:MLS-:isotig03165	AT5G41040	5.58e-92	HXXXD-type acyl-transferase family protein	6.5e-09
CUST_11249_PI429115894	reCj11271ex_ne:---W:isotig11238	AT5G39660	2.97e-40	CDF2 cycling DOF factor 2	6.53e-09
CUST_7967_PI429115894	reCj07989ex_ne:MLSW:isotig07956	AT4G13350	3.74e-67	NIG NSP (nuclear shuttle protein)-interacting GTPase	6.68e-09
CUST_15708_PI429115894	reCj15730ex_ne:---W:isotig15697	AT1G52910	3.98e-34	Protein of unknown function (DUF1218)	6.77e-09
CUST_8432_PI429115894	reCj08454ex_ne:---W:isotig08421	AT1G19870	6.19e-14	iqd32 IQ-domain 32	6.83e-09
CUST_12845_PI429115894	reCj12867ex_ne:--SW:isotig12834	AT3G03770	5.35e-74	Leucine-rich repeat protein kinase family protein	6.88e-09
CUST_18440_PI429115894	reCj18462ex_ne:---W:isotig18429	-	-	-	6.95e-09
CUST_12870_PI429115894	reCj12892ex_ne:M-SW:isotig12859	AT5G06370	1.08e-86	NC domain-containing protein-related	7.1e-09
CUST_14676_PI429115894	reCj14698ex_ne:----:isotig14665	-	-	-	7.13e-09
CUST_13825_PI429115894	reCj13847ex_ne:-LS-:isotig13814	AT4G01130	2.83e-83	GDSL-like Lipase/Acylhydrolase superfamily protein	7.23e-09
CUST_9825_PI429115894	reCj09847ex_ne:MLS-:isotig09814	AT5G46290	0	KASI, KAS1 3-ketoacyl-acyl carrier protein synthase I	7.24e-09
CUST_10670_PI429115894	reCj10692ex_ne:MLSW:isotig10659	AT3G62370	4.18e-133	heme binding	7.33e-09
CUST_9957_PI429115894	reCj09979ex_ne:-L-W:isotig09946	AT1G27600	1.08e-109	IRX9-L, I9H Nucleotide-diphospho-sugar transferases superfamily protein	7.38e-09
CUST_12661_PI429115894	reCj12683ex_ne:ML-W:isotig12650	AT3G46060	6.77e-106	ARA3 RAB GTPase homolog 8A	7.44e-09
CUST_2171_PI429115894	reCj02191ex_ne:---W:isotig02169	AT3G18080	2.13e-61	BGLU44 B-S glucosidase 44	7.46e-09
CUST_17541_PI429115894	reCj17563ex_ne:-L--:isotig17530	AT2G38360	3.06e-51	PRA1.B4 prenylated RAB acceptor 1.B4	7.49e-09
CUST_3396_PI429115894	reCj03416ex_ne:-L--:isotig03391	AT5G62865	1.27e-09	unknown protein; BEST Arabidopsis thaliana protein match is: unknown protein (TAIR:AT3G48020.1).	7.51e-09
CUST_4108_PI429115894	reCj04128ex_ne:-L--:isotig04102	AT5G60570	2.72e-143	Galactose oxidase/kelch repeat superfamily protein	7.59e-09
CUST_5248_PI429115894	reCj05268ex_ne:-LS-:isotig05242	AT5G05340	4.67e-132	Peroxidase superfamily protein	7.62e-09
CUST_8969_PI429115894	reCj08991ex_ne:--SW:isotig08958	AT5G35700	0	FIM2, FIM5 fimbrin-like protein 2	7.76e-09
CUST_18087_PI429115894	reCj18109ex_ne:MLS-:isotig18076	AT5G20630	1.77e-81	GLP3, GLP3A, GLP3B, ATGER3, GER3 germin 3	8e-09
CUST_10808_PI429115894	reCj10830ex_ne:----:isotig10797	AT1G47740	4.24e-97	PPPDE putative thiol peptidase family protein	8.15e-09
CUST_8341_PI429115894	reCj08363ex_ne:MLSW:isotig08330	AT5G64570	0	XYL4, ATBXL4 beta-D-xylosidase 4	8.16e-09
CUST_3115_PI429115894	reCj03135ex_ne:MLSW:isotig03110	AT5G01460	0	LMBR1-like membrane protein	8.2e-09
CUST_4651_PI429115894	reCj04671ex_ne:---W:isotig04645	AT3G57500	1.12e-10	unknown protein; BEST Arabidopsis thaliana protein match is: unknown protein (TAIR:AT2G26520.1); Has 51 Blast hits to 51 proteins in 11 species: Archae - 0; Bacteria - 1; Met	8.26e-09
CUST_8675_PI429115894	reCj08697ex_ne:-L--:isotig08664	AT2G05810	1.15e-128	ARM repeat superfamily protein	8.35e-09
CUST_646_PI429115894	reCj00663ex_ne:---W:isotig00641	-	-	-	8.41e-09
CUST_12329_PI429115894	reCj12351ex_ne:--SW:isotig12318	-	-	-	8.51e-09
CUST_2553_PI429115894	reCj02573ex_ne:-L-W:isotig02551	-	-	-	8.53e-09
CUST_20142_PI429115894	reCj20164ex_ne:----:isotig20131	-	-	-	8.53e-09
CUST_17214_PI429115894	reCj17236ex_ne:-L-W:isotig17203	AT4G34050	5.28e-13	CCoAOMT1 S-adenosyl-L-methionine-dependent methyltransferases superfamily protein	8.64e-09
CUST_13940_PI429115894	reCj13962ex_ne:M---:isotig13929	AT2G33510	6.61e-11	CONTAINS InterPro DOMAIN/s: WW/Rsp5/WWP (InterPro:IPR001202); BEST Arabidopsis thaliana protein match is: unknown protein (TAIR:AT1G28070.1); Has 3898 Blast hits to 1138 prot	8.65e-09
CUST_2150_PI429115894	reCj02170ex_ne:ML-W:isotig02148	AT1G70940	0	PIN3, ATPIN3 Auxin efflux carrier family protein	9.03e-09
CUST_5246_PI429115894	reCj05266ex_ne:-L--:isotig05240	AT3G10915	9.02e-37	Reticulon family protein	9.09e-09
CUST_19149_PI429115894	reCj19171ex_ne:----:isotig19138	AT3G55820	3.3e-23	Fasciclin-like arabinogalactan family protein	9.18e-09
CUST_4486_PI429115894	reCj04506ex_ne:ML-W:isotig04480	AT1G13570	1.74e-19	F-box/RNI-like superfamily protein	9.21e-09
CUST_21966_PI429115894	reCj21988ex_ne:----:isotig21955	-	-	-	9.37e-09
CUST_1749_PI429115894	reCj01769ex_ne:M-SW:isotig01747	AT2G38040	2.16e-117	CAC3 acetyl Co-enzyme a carboxylase carboxyltransferase alpha subunit	9.43e-09
CUST_16152_PI429115894	reCj16174ex_ne:---W:isotig16141	AT2G43130	2.61e-92	ARA4, ATRAB11F, ATRABA5C, ARA-4, RABA5C P-loop containing nucleoside triphosphate hydrolases superfamily protein	9.49e-09
CUST_16737_PI429115894	reCj16759ex_ne:--SW:isotig16726	AT3G54200	9.47e-36	Late embryogenesis abundant (LEA) hydroxyproline-rich glycoprotein family	9.5e-09
CUST_15685_PI429115894	reCj15707ex_ne:---W:isotig15674	AT2G28370	5.56e-27	Uncharacterised protein family (UPF0497)	9.83e-09
CUST_1260_PI429115894	reCj01279ex_ne:-L-W:isotig01257	AT1G67510	0	Leucine-rich repeat protein kinase family protein	9.83e-09
CUST_4659_PI429115894	reCj04679ex_ne:MLSW:isotig04653	AT5G35200	0	ENTH/ANTH/VHS superfamily protein	9.87e-09
CUST_22062_PI429115894	reCj22084ex_ne:--S-:isotig22051	AT5G43580	4.68e-13	Serine protease inhibitor, potato inhibitor I-type family protein	9.95e-09
CUST_14706_PI429115894	reCj14728ex_ne:-LS-:isotig14695	AT5G03610	3.33e-48	GDSL-like Lipase/Acylhydrolase superfamily protein	1.06e-08
CUST_20064_PI429115894	reCj20086ex_ne:----:isotig20053	-	-	-	1.06e-08
CUST_2110_PI429115894	reCj02130ex_ne:MLSW:isotig02108	AT5G66760	0	SDH1-1 succinate dehydrogenase 1-1	1.07e-08
CUST_12623_PI429115894	reCj12645ex_ne:----:isotig12612	AT3G12060	1.88e-119	TBL1 Plant protein of unknown function (DUF828)	1.07e-08
CUST_12860_PI429115894	reCj12882ex_ne:-L-W:isotig12849	AT3G07565	1.1e-70	Protein of unknown function (DUF3755)	1.07e-08
CUST_7361_PI429115894	reCj07381ex_ne:----:isotig07355	-	-	-	1.07e-08
CUST_4703_PI429115894	reCj04723ex_ne:--S-:isotig04697	AT3G50170	1.65e-58	Plant protein of unknown function (DUF247)	1.09e-08
CUST_8762_PI429115894	reCj08784ex_ne:MLSW:isotig08751	AT4G12420	0	SKU5 Cupredoxin superfamily protein	1.1e-08
CUST_3394_PI429115894	reCj03414ex_ne:----:isotig03389	-	-	-	1.1e-08
CUST_3116_PI429115894	reCj03136ex_ne:MLSW:isotig03111	AT5G01460	4.38e-151	LMBR1-like membrane protein	1.11e-08
CUST_4704_PI429115894	reCj04724ex_ne:---W:isotig04698	AT3G50170	2.43e-27	Plant protein of unknown function (DUF247)	1.14e-08
CUST_643_PI429115894	reCj00660ex_ne:---W:isotig00638	AT3G50950	2.21e-46	ZAR1 HOPZ-ACTIVATED RESISTANCE 1	1.16e-08
CUST_2170_PI429115894	reCj02190ex_ne:---W:isotig02168	AT4G21760	1.75e-92	BGLU47 beta-glucosidase 47	1.17e-08
CUST_7430_PI429115894	reCj07452ex_ne:-L--:contig11010	AT4G16120	2.5e-25	ATSEB1, COBL7, SEB1 COBRA-like protein-7 precursor	1.17e-08
CUST_14031_PI429115894	reCj14053ex_ne:-LSW:isotig14020	AT3G17950	7.79e-08	unknown protein; FUNCTIONS IN: molecular function unknown; INVOLVED IN: biological process unknown; LOCATED IN: chloroplast; EXPRESSED IN: 17 plant structures; EXPRESSED DURI	1.17e-08
CUST_16353_PI429115894	reCj16375ex_ne:-LS-:isotig16342	AT1G21460	8.79e-71	SWEET1, AtSWEET1 Nodulin MtN3 family protein	1.2e-08
CUST_5068_PI429115894	reCj05088ex_ne:----:isotig05062	AT5G57970	1.75e-53	DNA glycosylase superfamily protein	1.2e-08
CUST_7304_PI429115894	reCj07324ex_ne:----:isotig07298	-	-	-	1.23e-08
CUST_15855_PI429115894	reCj15877ex_ne:ML-W:isotig15844	AT1G08500	7.2e-48	ENODL18, AtENODL18 early nodulin-like protein 18	1.24e-08
CUST_16731_PI429115894	reCj16753ex_ne:----:isotig16720	AT5G03820	1.53e-78	GDSL-like Lipase/Acylhydrolase family protein	1.25e-08
CUST_10308_PI429115894	reCj10330ex_ne:MLSW:isotig10297	AT1G20200	0	EMB2719, HAP15 PAM domain (PCI/PINT associated module) protein	1.26e-08
CUST_9055_PI429115894	reCj09077ex_ne:-LSW:isotig09044	AT5G52580	0	RabGAP/TBC domain-containing protein	1.26e-08
CUST_7288_PI429115894	reCj07308ex_ne:----:isotig07282	-	-	-	1.26e-08
CUST_3395_PI429115894	reCj03415ex_ne:-L--:isotig03390	AT5G62865	1.27e-09	unknown protein; BEST Arabidopsis thaliana protein match is: unknown protein (TAIR:AT3G48020.1).	1.27e-08
CUST_7287_PI429115894	reCj07307ex_ne:----:isotig07281	-	-	-	1.28e-08
CUST_6135_PI429115894	reCj06155ex_ne:----:isotig06129	-	-	-	1.28e-08
CUST_588_PI429115894	reCj00605ex_ne:-L-W:isotig00583	AT1G60420	0	DC1 domain-containing protein	1.29e-08
CUST_8977_PI429115894	reCj08999ex_ne:--SW:isotig08966	AT1G68920	2.33e-69	basic helix-loop-helix (bHLH) DNA-binding superfamily protein	1.29e-08
CUST_3364_PI429115894	reCj03384ex_ne:MLSW:isotig03359	-	-	-	1.3e-08
CUST_15280_PI429115894	reCj15302ex_ne:--SW:isotig15269	AT3G19910	1.09e-72	RING/U-box superfamily protein	1.32e-08
CUST_8208_PI429115894	reCj08230ex_ne:ML-W:isotig08197	AT4G30200	1.59e-121	VEL1, VIL2 vernalization5/VIN3-like	1.36e-08
CUST_11082_PI429115894	reCj11104ex_ne:MLSW:isotig11071	AT4G34580	9.66e-69	COW1, SRH1 Sec14p-like phosphatidylinositol transfer family protein	1.37e-08
CUST_7553_PI429115894	reCj07575ex_ne:MLS-:isotig07542	AT2G26910	0	PDR4, ATPDR4 pleiotropic drug resistance 4	1.4e-08
CUST_12992_PI429115894	reCj13014ex_ne:M--W:isotig12981	AT5G08080	5.08e-126	SYP132, ATSYP132 syntaxin of plants 132	1.4e-08
CUST_15404_PI429115894	reCj15426ex_ne:MLSW:isotig15393	AT1G09610	2.68e-82	Protein of unknown function (DUF579)	1.4e-08
CUST_12035_PI429115894	reCj12057ex_ne:M-SW:isotig12024	AT5G54140	8.5e-153	ILL3 IAA-leucine-resistant (ILR1)-like 3	1.41e-08
CUST_8299_PI429115894	reCj08321ex_ne:-LSW:isotig08288	AT5G58170	0	SVL5 SHV3-like 5	1.42e-08
CUST_10026_PI429115894	reCj10048ex_ne:MLSW:isotig10015	AT1G01300	3.68e-157	Eukaryotic aspartyl protease family protein	1.45e-08
CUST_2173_PI429115894	reCj02193ex_ne:---W:isotig02171	AT1G26560	9.92e-113	BGLU40 beta glucosidase 40	1.45e-08
CUST_20296_PI429115894	reCj20318ex_ne:-L--:isotig20285	-	-	-	1.49e-08
CUST_9911_PI429115894	reCj09933ex_ne:M---:isotig09900	AT5G44680	1.05e-89	DNA glycosylase superfamily protein	1.54e-08
CUST_18215_PI429115894	reCj18237ex_ne:-L--:isotig18204	AT4G24130	1.48e-24	Protein of unknown function, DUF538	1.56e-08
CUST_11116_PI429115894	reCj11138ex_ne:-L--:isotig11105	AT2G28940	1.04e-156	Protein kinase superfamily protein	1.57e-08
CUST_21377_PI429115894	reCj21399ex_ne:M---:isotig21366	AT3G15534	3.07e-09	unknown protein; FUNCTIONS IN: molecular function unknown; INVOLVED IN: biological process unknown; LOCATED IN: cellular component unknown; BEST Arabidopsis thaliana protein	1.57e-08
CUST_5444_PI429115894	reCj05464ex_ne:M---:isotig05438	AT5G43060	3.16e-143	Granulin repeat cysteine protease family protein	1.61e-08
CUST_7611_PI429115894	reCj07633ex_ne:MLSW:isotig07600	AT1G22930	0	T-complex protein 11	1.62e-08
CUST_17534_PI429115894	reCj17556ex_ne:--SW:isotig17523	AT1G22050	2.15e-34	MUB6 membrane-anchored ubiquitin-fold protein 6 precursor	1.67e-08
CUST_13588_PI429115894	reCj13610ex_ne:ML-W:isotig13577	AT5G10750	9.66e-109	Protein of unknown function (DUF1336)	1.68e-08
CUST_14323_PI429115894	reCj14345ex_ne:---W:isotig14312	AT3G54260	7.38e-112	TBL36 TRICHOME BIREFRINGENCE-LIKE 36	1.69e-08
CUST_9708_PI429115894	reCj09730ex_ne:-LSW:isotig09697	AT5G43270	3.39e-41	SPL2 squamosa promoter binding protein-like 2	1.69e-08
CUST_8965_PI429115894	reCj08987ex_ne:MLSW:isotig08954	AT2G26640	0	KCS11 3-ketoacyl-CoA synthase 11	1.7e-08
CUST_14271_PI429115894	reCj14293ex_ne:MLSW:isotig14260	AT1G61150	8.64e-118	LisH and RanBPM domains containing protein	1.7e-08
CUST_591_PI429115894	reCj00608ex_ne:-L-W:isotig00586	AT1G60420	0	DC1 domain-containing protein	1.72e-08
CUST_7694_PI429115894	reCj07716ex_ne:ML-W:isotig07683	AT3G57410	0	VLN3, ATVLN3 villin 3	1.78e-08
CUST_13220_PI429115894	reCj13242ex_ne:ML--:isotig13209	AT5G01210	6.65e-97	HXXXD-type acyl-transferase family protein	1.79e-08
CUST_8794_PI429115894	reCj08816ex_ne:ML-W:isotig08783	AT2G22795	8.88e-14	unknown protein; BEST Arabidopsis thaliana protein match is: unknown protein (TAIR:AT4G37820.1); Has 799854 Blast hits to 188815 proteins in 4452 species: Archae - 4529; Bact	1.79e-08
CUST_9808_PI429115894	reCj09830ex_ne:----:isotig09797	AT1G02660	3.55e-124	alpha/beta-Hydrolases superfamily protein	1.8e-08
CUST_8207_PI429115894	reCj08229ex_ne:MLSW:isotig08196	AT5G17920	0	ATCIMS Cobalamin-independent synthase family protein	1.83e-08
CUST_8870_PI429115894	reCj08892ex_ne:M--W:isotig08859	AT1G30220	4.54e-179	ATINT2, INT2 inositol transporter 2	1.83e-08
CUST_6003_PI429115894	reCj06023ex_ne:-L--:isotig05997	AT5G07990	1.11e-111	TT7, CYP75B1, D501 Cytochrome P450 superfamily protein	1.84e-08
CUST_7560_PI429115894	reCj07582ex_ne:---W:isotig07549	AT3G44200	1.52e-150	ATNEK6, NEK6, IBO1 NIMA (never in mitosis, gene A)-related 6	1.88e-08
CUST_2636_PI429115894	reCj02656ex_ne:-LSW:isotig02634	AT1G70280	1.23e-98	NHL domain-containing protein	1.88e-08
CUST_10837_PI429115894	reCj10859ex_ne:MLSW:isotig10826	AT3G30390	4.04e-158	Transmembrane amino acid transporter family protein	1.89e-08
CUST_3770_PI429115894	reCj03790ex_ne:MLSW:isotig03764	AT3G22960	0	PKP1, PKP-ALPHA Pyruvate kinase family protein	1.93e-08
CUST_9996_PI429115894	reCj10018ex_ne:MLSW:isotig09985	AT1G51680	0	4CL1, 4CL.1, AT4CL1 4-coumarate:CoA ligase 1	1.93e-08
CUST_1503_PI429115894	reCj01523ex_ne:M---:isotig01501	AT4G19380	5.76e-174	Long-chain fatty alcohol dehydrogenase family protein	1.95e-08
CUST_9473_PI429115894	reCj09495ex_ne:MLS-:isotig09462	AT2G33570	2.01e-173	Domain of unknown function (DUF23)	1.98e-08
CUST_5733_PI429115894	reCj05753ex_ne:-LSW:isotig05727	AT5G19980	2.88e-121	GONST4 golgi nucleotide sugar transporter 4	2e-08
CUST_9006_PI429115894	reCj09028ex_ne:MLSW:isotig08995	AT1G76660	4.73e-76	FUNCTIONS IN: molecular function unknown; INVOLVED IN: biological process unknown; LOCATED IN: plasma membrane; EXPRESSED IN: 22 plant structures; EXPRESSED DURING: 13 growth	2e-08
CUST_8929_PI429115894	reCj08951ex_ne:M--W:isotig08918	AT3G03780	0	ATMS2, MS2 methionine synthase 2	2.02e-08
CUST_20800_PI429115894	reCj20822ex_ne:----:isotig20789	AT5G12900	9.23e-49	unknown protein; FUNCTIONS IN: molecular function unknown; INVOLVED IN: biological process unknown; LOCATED IN: chloroplast; EXPRESSED IN: 21 plant structures; EXPRESSED DURI	2.02e-08
CUST_13135_PI429115894	reCj13157ex_ne:M--W:isotig13124	AT3G03220	8.68e-106	ATEXPA13, EXP13, ATEXP13, ATHEXP ALPHA 1.22, EXPA13 expansin A13	2.04e-08
CUST_11992_PI429115894	reCj12014ex_ne:MLSW:isotig11981	AT4G39860	1.3e-90	unknown protein; BEST Arabidopsis thaliana protein match is: unknown protein (TAIR:AT2G22270.1); Has 152 Blast hits to 146 proteins in 19 species: Archae - 0; Bacteria - 0; M	2.05e-08
CUST_13808_PI429115894	reCj13830ex_ne:MLSW:isotig13797	AT3G02520	1.25e-152	GRF7, GF14 NU general regulatory factor 7	2.06e-08
CUST_8350_PI429115894	reCj08372ex_ne:--SW:isotig08339	AT5G23430	5.89e-145	Transducin/WD40 repeat-like superfamily protein	2.06e-08
CUST_15733_PI429115894	reCj15755ex_ne:---W:isotig15722	AT4G32270	9.37e-21	Ubiquitin-like superfamily protein	2.08e-08
CUST_11099_PI429115894	reCj11121ex_ne:MLSW:isotig11088	AT3G61490	0	Pectin lyase-like superfamily protein	2.11e-08
CUST_17109_PI429115894	reCj17131ex_ne:---W:isotig17098	AT3G07960	1.31e-21	Phosphatidylinositol-4-phosphate 5-kinase family protein	2.11e-08
CUST_9664_PI429115894	reCj09686ex_ne:ML-W:isotig09653	AT2G31130	2.16e-06	unknown protein; Has 116 Blast hits to 113 proteins in 44 species: Archae - 0; Bacteria - 3; Metazoa - 21; Fungi - 2; Plants - 40; Viruses - 0; Other Eukaryotes - 50 (source:	2.14e-08
CUST_13762_PI429115894	reCj13784ex_ne:----:isotig13751	AT2G37330	3.16e-125	ALS3 aluminum sensitive 3	2.15e-08
CUST_587_PI429115894	reCj00604ex_ne:-L-W:isotig00582	AT1G60420	6.1e-155	DC1 domain-containing protein	2.16e-08
CUST_12002_PI429115894	reCj12024ex_ne:ML-W:isotig11991	AT3G17390	0	MTO3, SAMS3, MAT4 S-adenosylmethionine synthetase family protein	2.24e-08
CUST_489_PI429115894	reCj00506ex_ne:M---:isotig00484	AT4G33300	3e-136	ADR1-L1 ADR1-like 1	2.25e-08
CUST_11600_PI429115894	reCj11622ex_ne:M---:isotig11589	AT4G16740	5.67e-70	ATTPS03, TPS03 terpene synthase 03	2.25e-08
CUST_20699_PI429115894	reCj20721ex_ne:--SW:isotig20688	-	-	-	2.26e-08
CUST_7849_PI429115894	reCj07871ex_ne:M--W:isotig07838	AT4G29950	2.04e-148	Ypt/Rab-GAP domain of gyp1p superfamily protein	2.31e-08
CUST_4607_PI429115894	reCj04627ex_ne:----:isotig04601	AT5G03415	2.26e-120	DPB, ATDPB Transcription factor DP	2.32e-08
CUST_8922_PI429115894	reCj08944ex_ne:----:isotig08911	AT2G02170	3.53e-90	Remorin family protein	2.33e-08
CUST_13622_PI429115894	reCj13644ex_ne:-LS-:isotig13611	AT4G30470	5.24e-96	NAD(P)-binding Rossmann-fold superfamily protein	2.35e-08
CUST_13132_PI429115894	reCj13154ex_ne:---W:isotig13121	AT2G47500	6.68e-06	P-loop nucleoside triphosphate hydrolases superfamily protein with CH (Calponin Homology) domain	2.37e-08
CUST_11326_PI429115894	reCj11348ex_ne:M-SW:isotig11315	AT1G70330	3.17e-148	ENT1,AT, ENT1 equilibrative nucleotide transporter 1	2.4e-08
CUST_9713_PI429115894	reCj09735ex_ne:MLSW:isotig09702	AT2G02040	0	ATPTR2-B, NTR1, PTR2-B, PTR2, ATPTR2 peptide transporter 2	2.41e-08
CUST_12746_PI429115894	reCj12768ex_ne:MLSW:isotig12735	AT1G72190	1.09e-121	D-isomer specific 2-hydroxyacid dehydrogenase family protein	2.41e-08
CUST_471_PI429115894	reCj00488ex_ne:----:isotig00466	AT4G33300	9.62e-81	ADR1-L1 ADR1-like 1	2.42e-08
CUST_21059_PI429115894	reCj21081ex_ne:----:isotig21048	AT1G10050	5.49e-46	glycosyl hydrolase family 10 protein / carbohydrate-binding domain-containing protein	2.44e-08
CUST_3365_PI429115894	reCj03385ex_ne:--SW:isotig03360	-	-	-	2.45e-08
CUST_10985_PI429115894	reCj11007ex_ne:MLSW:isotig10974	AT3G02230	0	RGP1, ATRGP1 reversibly glycosylated polypeptide 1	2.48e-08
CUST_466_PI429115894	reCj00483ex_ne:---W:isotig00461	AT4G33300	1.9e-95	ADR1-L1 ADR1-like 1	2.48e-08
CUST_16780_PI429115894	reCj16802ex_ne:-LSW:isotig16769	AT4G10250	2.39e-44	ATHSP22.0 HSP20-like chaperones superfamily protein	2.48e-08
CUST_2014_PI429115894	reCj02034ex_ne:--SW:isotig02012	AT2G23980	0	ATCNGC6, CNGC6 cyclic nucleotide-gated channel 6	2.49e-08
CUST_3005_PI429115894	reCj03025ex_ne:-L--:isotig03000	AT5G19200	5.27e-12	NAD(P)-binding Rossmann-fold superfamily protein	2.5e-08
CUST_15063_PI429115894	reCj15085ex_ne:M--W:isotig15052	AT1G75170	1.49e-128	Sec14p-like phosphatidylinositol transfer family protein	2.55e-08
CUST_483_PI429115894	reCj00500ex_ne:MLSW:isotig00478	AT4G33300	9.45e-136	ADR1-L1 ADR1-like 1	2.59e-08
CUST_9545_PI429115894	reCj09567ex_ne:--S-:isotig09534	AT3G03450	6.26e-54	RGL2 RGA-like 2	2.61e-08
CUST_14439_PI429115894	reCj14461ex_ne:-L-W:isotig14428	AT1G26770	8.03e-141	ATEXPA10, AT-EXP10, ATEXP10, ATHEXP ALPHA 1.1, EXP10, EXPA10 expansin A10	2.62e-08
CUST_6982_PI429115894	reCj07002ex_ne:----:isotig06976	AT3G20350	1.21e-06	unknown protein; INVOLVED IN: biological process unknown; LOCATED IN: plasma membrane; EXPRESSED IN: cotyledon; BEST Arabidopsis thaliana protein match is: unknown protein (T	2.62e-08
CUST_12699_PI429115894	reCj12721ex_ne:ML-W:isotig12688	AT4G35460	1.33e-164	ATNTRB, NTRB, NTR1 NADPH-dependent thioredoxin reductase B	2.65e-08
CUST_14880_PI429115894	reCj14902ex_ne:MLS-:isotig14869	AT4G01130	1.89e-63	GDSL-like Lipase/Acylhydrolase superfamily protein	2.65e-08
CUST_8380_PI429115894	reCj08402ex_ne:ML-W:isotig08369	AT1G04780	0	Ankyrin repeat family protein	2.66e-08
CUST_10249_PI429115894	reCj10271ex_ne:MLSW:isotig10238	AT3G05120	2.98e-165	ATGID1A, GID1A alpha/beta-Hydrolases superfamily protein	2.71e-08
CUST_12739_PI429115894	reCj12761ex_ne:MLSW:isotig12728	AT4G36750	2.98e-105	Quinone reductase family protein	2.71e-08
CUST_1752_PI429115894	reCj01772ex_ne:MLSW:isotig01750	AT2G38040	3.55e-121	CAC3 acetyl Co-enzyme a carboxylase carboxyltransferase alpha subunit	2.77e-08
CUST_763_PI429115894	reCj00780ex_ne:----:isotig00758	AT3G04220	1.26e-24	Disease resistance protein (TIR-NBS-LRR class) family	2.77e-08
CUST_16662_PI429115894	reCj16684ex_ne:M--W:isotig16651	AT5G20910	1.98e-98	AIP2 RING/U-box superfamily protein	2.78e-08
CUST_9559_PI429115894	reCj09581ex_ne:ML--:isotig09548	AT5G64440	2.84e-156	AtFAAH, FAAH fatty acid amide hydrolase	2.79e-08
CUST_2960_PI429115894	reCj02980ex_ne:---W:isotig02955	-	-	-	2.79e-08
CUST_12189_PI429115894	reCj12211ex_ne:--SW:isotig12178	AT5G46860	5.61e-82	VAM3, ATVAM3, SYP22, ATSYP22, SGR3 Syntaxin/t-SNARE family protein	2.82e-08
CUST_10627_PI429115894	reCj10649ex_ne:MLSW:isotig10616	AT5G48370	0	Thioesterase/thiol ester dehydrase-isomerase superfamily protein	2.84e-08
CUST_11513_PI429115894	reCj11535ex_ne:-LSW:isotig11502	AT4G25770	9.54e-139	alpha/beta-Hydrolases superfamily protein	2.86e-08
CUST_6147_PI429115894	reCj06167ex_ne:MLSW:isotig06141	AT4G39220	1.99e-81	ATRER1A Rer1 family protein	2.86e-08
CUST_10497_PI429115894	reCj10519ex_ne:-L-W:isotig10486	AT3G14200	3.52e-31	Chaperone DnaJ-domain superfamily protein	2.87e-08
CUST_14727_PI429115894	reCj14749ex_ne:M-SW:isotig14716	AT5G06370	1.29e-98	NC domain-containing protein-related	2.89e-08
CUST_7575_PI429115894	reCj07597ex_ne:---W:isotig07564	AT1G69550	4.41e-35	disease resistance protein (TIR-NBS-LRR class)	2.9e-08
CUST_9458_PI429115894	reCj09480ex_ne:---W:isotig09447	AT5G56750	1.55e-149	NDL1 N-MYC downregulated-like 1	2.98e-08
CUST_597_PI429115894	reCj00614ex_ne:ML-W:isotig00592	AT1G60420	7.01e-107	DC1 domain-containing protein	3e-08
CUST_8168_PI429115894	reCj08190ex_ne:MLSW:isotig08157	AT2G14740	0	ATVSR3, VSR3, VSR2;2, BP80-2;2 vaculolar sorting receptor 3	3.01e-08
CUST_18299_PI429115894	reCj18321ex_ne:M--W:isotig18288	AT4G02620	1.09e-67	vacuolar ATPase subunit F family protein	3.02e-08
CUST_15799_PI429115894	reCj15821ex_ne:MLSW:isotig15788	-	-	-	3.02e-08
CUST_17009_PI429115894	reCj17031ex_ne:-LS-:isotig16998	AT4G24380	9.67e-90	INVOLVED IN: 10-formyltetrahydrofolate biosynthetic process, folic acid and derivative biosynthetic process; EXPRESSED IN: 24 plant structures; EXPRESSED DURING: 15 growth st	3.03e-08
CUST_11497_PI429115894	reCj11519ex_ne:---W:isotig11486	AT4G26330	1.66e-159	UNE17, ATSBT3.18 Subtilisin-like serine endopeptidase family protein	3.06e-08
CUST_16631_PI429115894	reCj16653ex_ne:--SW:isotig16620	AT3G63310	2.45e-92	BIL4 Bax inhibitor-1 family protein	3.07e-08
CUST_472_PI429115894	reCj00489ex_ne:--S-:isotig00467	AT4G33300	1.69e-95	ADR1-L1 ADR1-like 1	3.08e-08
CUST_1502_PI429115894	reCj01522ex_ne:M---:isotig01500	AT4G19380	6.88e-166	Long-chain fatty alcohol dehydrogenase family protein	3.11e-08
CUST_15475_PI429115894	reCj15497ex_ne:M---:isotig15464	AT5G05340	7.37e-124	Peroxidase superfamily protein	3.12e-08
CUST_8449_PI429115894	reCj08471ex_ne:M-SW:isotig08438	AT5G11700	0	LOCATED IN: vacuole; EXPRESSED IN: 24 plant structures; EXPRESSED DURING: 13 growth stages; BEST Arabidopsis thaliana protein match is: glycine-rich protein (TAIR:AT4G32920.3	3.14e-08
CUST_15000_PI429115894	reCj15022ex_ne:MLSW:isotig14989	AT4G32150	5.05e-110	VAMP711, ATVAMP711 vesicle-associated membrane protein 711	3.16e-08
CUST_2710_PI429115894	reCj02730ex_ne:MLSW:isotig02708	AT2G02760	2.57e-36	ATUBC2, UBC2 ubiquiting-conjugating enzyme 2	3.17e-08
CUST_7529_PI429115894	reCj07551ex_ne:MLSW:isotig07518	AT2G36910	0	ATPGP1, PGP1, ABCB1 ATP binding cassette subfamily B1	3.2e-08
CUST_5254_PI429115894	reCj05274ex_ne:--S-:isotig05248	AT3G05390	5.55e-72	FUNCTIONS IN: molecular function unknown; INVOLVED IN: biological process unknown; LOCATED IN: mitochondrion; EXPRESSED IN: 15 plant structures; EXPRESSED DURING: 7 growth st	3.22e-08
CUST_13613_PI429115894	reCj13635ex_ne:ML-W:isotig13602	AT2G23810	7.65e-96	TET8 tetraspanin8	3.23e-08
CUST_21371_PI429115894	reCj21393ex_ne:----:isotig21360	AT1G07900	1.62e-39	LBD1 LOB domain-containing protein 1	3.23e-08
CUST_11278_PI429115894	reCj11300ex_ne:--SW:isotig11267	AT3G24550	0	ATPERK1, PERK1 proline extensin-like receptor kinase 1	3.24e-08
CUST_493_PI429115894	reCj00510ex_ne:M-S-:isotig00488	AT4G33300	1.68e-139	ADR1-L1 ADR1-like 1	3.25e-08
CUST_12885_PI429115894	reCj12907ex_ne:M--W:isotig12874	AT3G08640	2e-100	Protein of unknown function (DUF3411)	3.25e-08
CUST_12391_PI429115894	reCj12413ex_ne:MLSW:isotig12380	AT1G17620	2.72e-22	Late embryogenesis abundant (LEA) hydroxyproline-rich glycoprotein family	3.25e-08
CUST_21221_PI429115894	reCj21243ex_ne:--SW:isotig21210	-	-	-	3.25e-08
CUST_760_PI429115894	reCj00777ex_ne:----:isotig00755	AT3G04220	1.36e-24	Disease resistance protein (TIR-NBS-LRR class) family	3.29e-08
CUST_1124_PI429115894	reCj01143ex_ne:---W:isotig01121	AT5G53880	2.29e-06	unknown protein; FUNCTIONS IN: molecular function unknown; INVOLVED IN: biological process unknown; LOCATED IN: mitochondrion, plasma membrane; EXPRESSED IN: 23 plant structu	3.31e-08
CUST_487_PI429115894	reCj00504ex_ne:--S-:isotig00482	AT4G33300	3.59e-138	ADR1-L1 ADR1-like 1	3.38e-08
CUST_3697_PI429115894	reCj03717ex_ne:---W:isotig03691	AT2G43490	6.08e-163	Ypt/Rab-GAP domain of gyp1p superfamily protein	3.39e-08
CUST_12758_PI429115894	reCj12780ex_ne:-LSW:isotig12747	AT1G71120	7.36e-60	GLIP6 GDSL-motif lipase/hydrolase 6	3.45e-08
CUST_17810_PI429115894	reCj17832ex_ne:---W:isotig17799	AT1G10460	1.25e-54	GLP7 germin-like protein 7	3.45e-08
CUST_8779_PI429115894	reCj08801ex_ne:---W:isotig08768	AT3G05420	0	ACBP4 acyl-CoA binding protein 4	3.46e-08
CUST_486_PI429115894	reCj00503ex_ne:M---:isotig00481	AT4G33300	6.87e-113	ADR1-L1 ADR1-like 1	3.46e-08
CUST_10238_PI429115894	reCj10260ex_ne:M--W:isotig10227	AT5G48930	0	HCT hydroxycinnamoyl-CoA shikimate/quinate hydroxycinnamoyl transferase	3.47e-08
CUST_14467_PI429115894	reCj14489ex_ne:--S-:isotig14456	AT5G05340	4.6e-141	Peroxidase superfamily protein	3.48e-08
CUST_12143_PI429115894	reCj12165ex_ne:MLSW:isotig12132	AT4G32140	1.27e-154	EamA-like transporter family	3.5e-08
CUST_12548_PI429115894	reCj12570ex_ne:---W:isotig12537	AT5G57090	3.59e-119	EIR1, WAV6, ATPIN2, PIN2, AGR, AGR1 Auxin efflux carrier family protein	3.5e-08
CUST_5109_PI429115894	reCj05129ex_ne:-L--:isotig05103	AT1G72360	6.28e-24	HRE1 Integrase-type DNA-binding superfamily protein	3.55e-08
CUST_5659_PI429115894	reCj05679ex_ne:M-SW:isotig05653	AT1G75290	8.77e-96	NAD(P)-binding Rossmann-fold superfamily protein	3.56e-08
CUST_477_PI429115894	reCj00494ex_ne:--S-:isotig00472	AT4G33300	9.59e-81	ADR1-L1 ADR1-like 1	3.56e-08
CUST_17511_PI429115894	reCj17533ex_ne:-LS-:isotig17500	AT1G60060	1.49e-47	Serine/threonine-protein kinase WNK (With No Lysine)-related	3.58e-08
CUST_9026_PI429115894	reCj09048ex_ne:MLSW:isotig09015	AT3G19420	0	ATPEN2, PEN2 PTEN 2	3.61e-08
CUST_19700_PI429115894	reCj19722ex_ne:-L--:isotig19689	AT3G50170	8.05e-20	Plant protein of unknown function (DUF247)	3.67e-08
CUST_5330_PI429115894	reCj05350ex_ne:---W:isotig05324	AT1G32100	2.04e-88	ATPRR1, PRR1 pinoresinol reductase 1	3.69e-08
CUST_5253_PI429115894	reCj05273ex_ne:-LS-:isotig05247	AT3G05390	2.37e-100	FUNCTIONS IN: molecular function unknown; INVOLVED IN: biological process unknown; LOCATED IN: mitochondrion; EXPRESSED IN: 15 plant structures; EXPRESSED DURING: 7 growth st	3.71e-08
CUST_14580_PI429115894	reCj14602ex_ne:-LSW:isotig14569	AT2G37680	1.46e-112	CONTAINS InterPro DOMAIN/s: Vacuolar import/degradation protein Vid24 (InterPro:IPR018618); Has 318 Blast hits to 317 proteins in 131 species: Archae - 0; Bacteria - 0; Metaz	3.73e-08
CUST_4652_PI429115894	reCj04672ex_ne:----:isotig04646	AT3G57500	1.01e-10	unknown protein; BEST Arabidopsis thaliana protein match is: unknown protein (TAIR:AT2G26520.1); Has 51 Blast hits to 51 proteins in 11 species: Archae - 0; Bacteria - 1; Met	3.73e-08
CUST_8789_PI429115894	reCj08811ex_ne:MLSW:isotig08778	AT1G68400	1.21e-153	leucine-rich repeat transmembrane protein kinase family protein	3.75e-08
CUST_15768_PI429115894	reCj15790ex_ne:---W:isotig15757	AT2G42820	7.73e-57	HVA22F HVA22-like protein F	3.75e-08
CUST_10923_PI429115894	reCj10945ex_ne:M---:isotig10912	AT2G26640	0	KCS11 3-ketoacyl-CoA synthase 11	3.76e-08
CUST_1228_PI429115894	reCj01247ex_ne:MLSW:isotig01225	AT2G22125	0	CSI1 binding	3.76e-08
CUST_469_PI429115894	reCj00486ex_ne:---W:isotig00464	AT4G33300	2.54e-96	ADR1-L1 ADR1-like 1	3.76e-08
CUST_1859_PI429115894	reCj01879ex_ne:-L-W:isotig01857	AT1G29520	7.12e-41	AWPM-19-like family protein	3.8e-08
CUST_14172_PI429115894	reCj14194ex_ne:MLS-:isotig14161	AT2G34420	1.69e-154	LHB1B2, LHCB1.5 photosystem II light harvesting complex gene B1B2	3.82e-08
CUST_10522_PI429115894	reCj10544ex_ne:MLSW:isotig10511	AT1G77380	0	AAP3, ATAAP3 amino acid permease 3	3.83e-08
CUST_10317_PI429115894	reCj10339ex_ne:-LSW:isotig10306	AT4G14950	1.26e-168	SNARE associated Golgi protein family	3.84e-08
CUST_11972_PI429115894	reCj11994ex_ne:-L-W:isotig11961	AT5G12960	1.25e-149	Putative glycosyl hydrolase of unknown function (DUF1680)	3.87e-08
CUST_7528_PI429115894	reCj07550ex_ne:ML-W:isotig07517	AT1G66150	0	TMK1 transmembrane kinase 1	3.89e-08
CUST_9698_PI429115894	reCj09720ex_ne:-LS-:isotig09687	AT4G34860	0	Plant neutral invertase family protein	3.9e-08
CUST_12261_PI429115894	reCj12283ex_ne:MLS-:isotig12250	AT4G29250	8.66e-65	HXXXD-type acyl-transferase family protein	3.9e-08
CUST_10641_PI429115894	reCj10663ex_ne:M-SW:isotig10630	AT1G02000	0	GAE2 UDP-D-glucuronate 4-epimerase 2	3.95e-08
CUST_476_PI429115894	reCj00493ex_ne:---W:isotig00471	AT4G33300	1.86e-134	ADR1-L1 ADR1-like 1	3.98e-08
CUST_9090_PI429115894	reCj09112ex_ne:---W:isotig09079	AT2G41820	0	Leucine-rich repeat protein kinase family protein	4.01e-08
CUST_11574_PI429115894	reCj11596ex_ne:-L-W:isotig11563	AT5G48820	4.48e-10	KRP3, ICK6 inhibitor/interactor with cyclin-dependent kinase	4.04e-08
CUST_10520_PI429115894	reCj10542ex_ne:MLSW:isotig10509	AT4G23820	0	Pectin lyase-like superfamily protein	4.1e-08
CUST_1751_PI429115894	reCj01771ex_ne:MLSW:isotig01749	AT2G38040	6.53e-122	CAC3 acetyl Co-enzyme a carboxylase carboxyltransferase alpha subunit	4.11e-08
CUST_8024_PI429115894	reCj08046ex_ne:-L-W:isotig08013	AT3G16630	0	ATKINESIN-13A, KINESIN-13A P-loop containing nucleoside triphosphate hydrolases superfamily protein	4.15e-08
CUST_8512_PI429115894	reCj08534ex_ne:ML--:isotig08501	AT3G19540	0	Protein of unknown function (DUF620)	4.2e-08
CUST_9901_PI429115894	reCj09923ex_ne:MLSW:isotig09890	AT4G37930	0	SHM1, STM, SHMT1 serine transhydroxymethyltransferase 1	4.29e-08
CUST_11444_PI429115894	reCj11466ex_ne:-L-W:isotig11433	AT4G02290	0	AtGH9B13, GH9B13 glycosyl hydrolase 9B13	4.3e-08
CUST_644_PI429115894	reCj00661ex_ne:---W:isotig00639	AT3G50950	5.31e-45	ZAR1 HOPZ-ACTIVATED RESISTANCE 1	4.32e-08
CUST_10999_PI429115894	reCj11021ex_ne:---W:isotig10988	AT3G12150	0	unknown protein; CONTAINS InterPro DOMAIN/s: Protein of unknown function DUF2048 (InterPro:IPR019149); Has 421 Blast hits to 334 proteins in 155 species: Archae - 2; Bacteria	4.37e-08
CUST_15225_PI429115894	reCj15247ex_ne:MLSW:isotig15214	AT1G62040	2.9e-68	ATG8C Ubiquitin-like superfamily protein	4.38e-08
CUST_11614_PI429115894	reCj11636ex_ne:-LS-:isotig11603	AT5G23940	2.49e-134	EMB3009, PEL3, DCR HXXXD-type acyl-transferase family protein	4.41e-08
CUST_3328_PI429115894	reCj03348ex_ne:-L-W:isotig03323	-	-	-	4.43e-08
CUST_7570_PI429115894	reCj07592ex_ne:-L-W:isotig07559	AT1G70750	1.58e-53	Protein of unknown function, DUF593	4.46e-08
CUST_12898_PI429115894	reCj12920ex_ne:MLSW:isotig12887	AT1G63000	0	NRS/ER, UER1 nucleotide-rhamnose synthase/epimerase-reductase	4.48e-08
CUST_8400_PI429115894	reCj08422ex_ne:M--W:isotig08389	AT4G35470	5.04e-173	PIRL4 plant intracellular ras group-related LRR 4	4.55e-08
CUST_16035_PI429115894	reCj16057ex_ne:MLSW:isotig16024	AT3G62290	1.36e-124	ARFA1E ADP-ribosylation factor A1E	4.62e-08
CUST_11393_PI429115894	reCj11415ex_ne:M-SW:isotig11382	AT1G22160	3.03e-15	Protein of unknown function (DUF581)	4.63e-08
CUST_1750_PI429115894	reCj01770ex_ne:M-SW:isotig01748	AT2G38040	1.17e-116	CAC3 acetyl Co-enzyme a carboxylase carboxyltransferase alpha subunit	4.65e-08
CUST_2073_PI429115894	reCj02093ex_ne:MLS-:isotig02071	AT2G18370	3.11e-21	Bifunctional inhibitor/lipid-transfer protein/seed storage 2S albumin superfamily protein	4.69e-08
CUST_467_PI429115894	reCj00484ex_ne:---W:isotig00462	AT4G33300	9.81e-81	ADR1-L1 ADR1-like 1	4.72e-08
CUST_22175_PI429115894	reCj22198ex_ne:MLSW:isotig22165	-	-	-	4.75e-08
CUST_9412_PI429115894	reCj09434ex_ne:---W:isotig09401	AT3G62110	0	Pectin lyase-like superfamily protein	4.77e-08
CUST_3327_PI429115894	reCj03347ex_ne:-L-W:isotig03322	-	-	-	4.9e-08
CUST_8578_PI429115894	reCj08600ex_ne:---W:isotig08567	AT3G14172	8.52e-39	FUNCTIONS IN: molecular function unknown; INVOLVED IN: biological process unknown; LOCATED IN: cellular component unknown; BEST Arabidopsis thaliana protein match is: COP1-in	4.93e-08
CUST_5689_PI429115894	reCj05709ex_ne:MLS-:isotig05683	AT1G62770	1.42e-31	Plant invertase/pectin methylesterase inhibitor superfamily protein	4.93e-08
CUST_12640_PI429115894	reCj12662ex_ne:ML-W:isotig12629	AT1G18640	1.29e-111	PSP 3-phosphoserine phosphatase	5.02e-08
CUST_479_PI429115894	reCj00496ex_ne:MLSW:isotig00474	AT4G33300	1.19e-112	ADR1-L1 ADR1-like 1	5.03e-08
CUST_10262_PI429115894	reCj10284ex_ne:MLS-:isotig10251	AT5G65980	2.07e-130	Auxin efflux carrier family protein	5.14e-08
CUST_757_PI429115894	reCj00774ex_ne:----:isotig00752	AT3G04220	1.42e-24	Disease resistance protein (TIR-NBS-LRR class) family	5.19e-08
CUST_17801_PI429115894	reCj17823ex_ne:-L--:isotig17790	AT5G04200	1.61e-88	AtMC9, MC9 metacaspase 9	5.2e-08
CUST_15187_PI429115894	reCj15209ex_ne:-L-W:isotig15176	AT1G60710	2.87e-180	ATB2 NAD(P)-linked oxidoreductase superfamily protein	5.21e-08
CUST_5067_PI429115894	reCj05087ex_ne:---W:isotig05061	AT1G75090	4.03e-73	DNA glycosylase superfamily protein	5.22e-08
CUST_7937_PI429115894	reCj07959ex_ne:MLSW:isotig07926	AT4G39170	0	Sec14p-like phosphatidylinositol transfer family protein	5.26e-08
CUST_15058_PI429115894	reCj15080ex_ne:MLS-:isotig15047	AT1G17200	1.36e-48	Uncharacterised protein family (UPF0497)	5.27e-08
CUST_491_PI429115894	reCj00508ex_ne:M-S-:isotig00486	AT4G33300	2e-115	ADR1-L1 ADR1-like 1	5.29e-08
CUST_14364_PI429115894	reCj14386ex_ne:--SW:isotig14353	AT2G37770	4.29e-140	NAD(P)-linked oxidoreductase superfamily protein	5.3e-08
CUST_9355_PI429115894	reCj09377ex_ne:MLSW:isotig09344	AT1G64760	0	O-Glycosyl hydrolases family 17 protein	5.36e-08
CUST_480_PI429115894	reCj00497ex_ne:--S-:isotig00475	AT4G33300	2.2e-96	ADR1-L1 ADR1-like 1	5.37e-08
CUST_8946_PI429115894	reCj08968ex_ne:-L-W:isotig08935	AT4G39660	0	AGT2 alanine:glyoxylate aminotransferase 2	5.47e-08
CUST_12277_PI429115894	reCj12299ex_ne:ML--:isotig12266	AT4G36250	0	ALDH3F1 aldehyde dehydrogenase 3F1	5.48e-08
CUST_13241_PI429115894	reCj13263ex_ne:ML--:isotig13230	AT4G28100	7.91e-92	unknown protein; FUNCTIONS IN: molecular function unknown; INVOLVED IN: biological process unknown; LOCATED IN: anchored to plasma membrane, anchored to membrane; EXPRESSED I	5.48e-08
CUST_19448_PI429115894	reCj19470ex_ne:----:isotig19437	AT5G10200	1.61e-28	ARM-repeat/Tetratricopeptide repeat (TPR)-like protein	5.54e-08
CUST_8535_PI429115894	reCj08557ex_ne:M--W:isotig08524	AT4G30110	0	HMA2, ATHMA2 heavy metal atpase 2	5.55e-08
CUST_7601_PI429115894	reCj07623ex_ne:M--W:isotig07590	AT1G20970	2.44e-66	FUNCTIONS IN: molecular function unknown; INVOLVED IN: biological process unknown; LOCATED IN: plasma membrane, vacuole; EXPRESSED IN: guard cell, cultured cell; BEST Arabido	5.56e-08
CUST_9468_PI429115894	reCj09490ex_ne:-LSW:isotig09457	AT2G45260	2.72e-140	Plant protein of unknown function (DUF641)	5.67e-08
CUST_8604_PI429115894	reCj08626ex_ne:M-SW:isotig08593	AT5G65930	0	ZWI, PKCBP, KCBP kinesin-like calmodulin-binding protein (ZWICHEL)	5.83e-08
CUST_1637_PI429115894	reCj01657ex_ne:-L--:isotig01635	-	-	-	5.86e-08
CUST_474_PI429115894	reCj00491ex_ne:----:isotig00469	AT4G33300	2.29e-96	ADR1-L1 ADR1-like 1	5.87e-08
CUST_9918_PI429115894	reCj09940ex_ne:--S-:isotig09907	AT4G38900	1.59e-56	Basic-leucine zipper (bZIP) transcription factor family protein	6e-08
CUST_1226_PI429115894	reCj01245ex_ne:MLSW:isotig01223	AT2G22125	0	CSI1 binding	6e-08
CUST_17714_PI429115894	reCj17736ex_ne:-LSW:isotig17703	AT2G27830	6.96e-24	unknown protein; BEST Arabidopsis thaliana protein match is: unknown protein (TAIR:AT4G22758.1); Has 131 Blast hits to 131 proteins in 17 species: Archae - 0; Bacteria - 0; M	6.02e-08
CUST_8671_PI429115894	reCj08693ex_ne:ML-W:isotig08660	AT2G42880	0	ATMPK20, MPK20 MAP kinase 20	6.05e-08
CUST_10441_PI429115894	reCj10463ex_ne:----:isotig10430	AT5G23400	3.62e-155	Leucine-rich repeat (LRR) family protein	6.07e-08
CUST_11416_PI429115894	reCj11438ex_ne:MLSW:isotig11405	AT2G36460	0	Aldolase superfamily protein	6.15e-08
CUST_13334_PI429115894	reCj13356ex_ne:MLSW:isotig13323	AT1G11545	1.22e-133	XTH8 xyloglucan endotransglucosylase/hydrolase 8	6.16e-08
CUST_15499_PI429115894	reCj15521ex_ne:MLSW:isotig15488	AT1G78020	2.75e-16	Protein of unknown function (DUF581)	6.18e-08
CUST_8296_PI429115894	reCj08318ex_ne:-L-W:isotig08285	AT5G12350	0	Regulator of chromosome condensation (RCC1) family with FYVE zinc finger domain	6.21e-08
CUST_10363_PI429115894	reCj10385ex_ne:M--W:isotig10352	AT1G69040	6.97e-180	ACR4 ACT domain repeat 4	6.36e-08
CUST_468_PI429115894	reCj00485ex_ne:----:isotig00463	AT4G33300	1.74e-95	ADR1-L1 ADR1-like 1	6.37e-08
CUST_15181_PI429115894	reCj15203ex_ne:---W:isotig15170	AT2G46225	6.72e-51	ABIL1 ABI-1-like 1	6.42e-08
CUST_4389_PI429115894	reCj04409ex_ne:M---:isotig04383	AT1G69870	0	NRT1.7 nitrate transporter 1.7	6.46e-08
CUST_20914_PI429115894	reCj20936ex_ne:-L--:isotig20903	AT5G42170	1.15e-41	SGNH hydrolase-type esterase superfamily protein	6.54e-08
CUST_18311_PI429115894	reCj18333ex_ne:-L-W:isotig18300	AT5G52390	1.41e-32	PAR1 protein	6.56e-08
CUST_482_PI429115894	reCj00499ex_ne:----:isotig00477	AT4G33300	6.11e-135	ADR1-L1 ADR1-like 1	6.58e-08
CUST_11655_PI429115894	reCj11677ex_ne:ML-W:isotig11644	AT1G01420	4.59e-84	UGT72B3 UDP-glucosyl transferase 72B3	6.63e-08
CUST_16862_PI429115894	reCj16884ex_ne:----:isotig16851	AT5G23190	7.94e-65	CYP86B1 cytochrome P450, family 86, subfamily B, polypeptide 1	6.65e-08
CUST_5466_PI429115894	reCj05486ex_ne:-L--:isotig05460	AT5G17230	0	PSY PHYTOENE SYNTHASE	6.69e-08
CUST_9714_PI429115894	reCj09736ex_ne:---W:isotig09703	AT3G58120	9.23e-60	ATBZIP61, BZIP61 Basic-leucine zipper (bZIP) transcription factor family protein	6.71e-08
CUST_12800_PI429115894	reCj12822ex_ne:-LSW:isotig12789	AT3G20500	0	ATPAP18, PAP18 purple acid phosphatase 18	6.94e-08
CUST_1227_PI429115894	reCj01246ex_ne:MLSW:isotig01224	AT2G22125	0	CSI1 binding	7e-08
CUST_20498_PI429115894	reCj20520ex_ne:----:isotig20487	AT5G67620	2.55e-39	unknown protein; FUNCTIONS IN: molecular function unknown; INVOLVED IN: N-terminal protein myristoylation; LOCATED IN: microtubule; BEST Arabidopsis thaliana protein match is	7.15e-08
CUST_12922_PI429115894	reCj12944ex_ne:MLSW:isotig12911	AT4G18910	2.44e-77	NIP1;2, NLM2, ATNLM2 NOD26-like intrinsic protein 1;2	7.25e-08
CUST_642_PI429115894	reCj00659ex_ne:---W:isotig00637	AT3G50950	7.62e-48	ZAR1 HOPZ-ACTIVATED RESISTANCE 1	7.36e-08
CUST_19733_PI429115894	reCj19755ex_ne:----:isotig19722	-	-	-	7.39e-08
CUST_9972_PI429115894	reCj09994ex_ne:MLSW:isotig09961	AT2G30490	0	ATC4H, C4H, CYP73A5, REF3 cinnamate-4-hydroxylase	7.42e-08
CUST_761_PI429115894	reCj00778ex_ne:----:isotig00756	AT3G04220	1.32e-24	Disease resistance protein (TIR-NBS-LRR class) family	7.57e-08
CUST_21918_PI429115894	reCj21940ex_ne:----:isotig21907	AT4G39830	2.09e-63	Cupredoxin superfamily protein	7.68e-08
CUST_6263_PI429115894	reCj06283ex_ne:MLS-:isotig06257	-	-	-	7.73e-08
CUST_8915_PI429115894	reCj08937ex_ne:--SW:isotig08904	AT1G10020	2.76e-154	Protein of unknown function (DUF1005)	7.84e-08
CUST_8386_PI429115894	reCj08408ex_ne:---W:isotig08375	AT1G26810	0	GALT1 galactosyltransferase1	7.9e-08
CUST_1636_PI429115894	reCj01656ex_ne:-L--:isotig01634	-	-	-	7.98e-08
CUST_8116_PI429115894	reCj08138ex_ne:M--W:isotig08105	AT3G15430	0	Regulator of chromosome condensation (RCC1) family protein	8e-08
CUST_15843_PI429115894	reCj15865ex_ne:----:isotig15832	AT1G75000	5.51e-77	GNS1/SUR4 membrane protein family	8.13e-08
CUST_8135_PI429115894	reCj08157ex_ne:-LSW:isotig08124	AT1G52150	0	ATHB-15, ATHB15, CNA, ICU4 Homeobox-leucine zipper family protein / lipid-binding START domain-containing protein	8.14e-08
CUST_13811_PI429115894	reCj13833ex_ne:MLSW:isotig13800	AT4G02080	4.33e-103	ASAR1, ATSARA1C, ATSAR2, SAR2 secretion-associated RAS super family 2	8.22e-08
CUST_1123_PI429115894	reCj01142ex_ne:--SW:isotig01120	AT5G53880	4.19e-06	unknown protein; FUNCTIONS IN: molecular function unknown; INVOLVED IN: biological process unknown; LOCATED IN: mitochondrion, plasma membrane; EXPRESSED IN: 23 plant structu	8.36e-08
CUST_13373_PI429115894	reCj13395ex_ne:MLSW:isotig13362	AT1G02180	2.92e-33	ferredoxin-related	8.51e-08
CUST_8309_PI429115894	reCj08331ex_ne:---W:isotig08298	AT5G19390	0	Rho GTPase activation protein (RhoGAP) with PH domain	8.58e-08
CUST_11031_PI429115894	reCj11053ex_ne:--S-:isotig11020	AT3G50150	8.26e-15	Plant protein of unknown function (DUF247)	8.66e-08
CUST_6671_PI429115894	reCj06691ex_ne:--S-:isotig06665	AT4G24130	1.37e-36	Protein of unknown function, DUF538	8.89e-08
CUST_8281_PI429115894	reCj08303ex_ne:-L-W:isotig08270	AT1G04200	0	FUNCTIONS IN: molecular function unknown; INVOLVED IN: N-terminal protein myristoylation; LOCATED IN: cellular component unknown; EXPRESSED IN: 22 plant structures; EXPRESSED	8.96e-08
CUST_7527_PI429115894	reCj07549ex_ne:MLSW:isotig07516	AT4G39350	0	CESA2, ATH-A, ATCESA2 cellulose synthase A2	8.97e-08
CUST_10027_PI429115894	reCj10049ex_ne:MLSW:isotig10016	AT1G01550	3.84e-59	BPS1 Protein of unknown function (DUF793)	9.02e-08
CUST_12593_PI429115894	reCj12615ex_ne:ML-W:isotig12582	AT1G52760	8.02e-157	LysoPL2 lysophospholipase 2	9.14e-08
CUST_14008_PI429115894	reCj14030ex_ne:ML--:isotig13997	AT5G53390	3.94e-62	O-acyltransferase (WSD1-like) family protein	9.17e-08
CUST_7517_PI429115894	reCj07539ex_ne:---W:isotig07506	AT1G49340	0	ATPI4K ALPHA Phosphatidylinositol 3- and 4-kinase family protein	9.31e-08
CUST_11943_PI429115894	reCj11965ex_ne:--SW:isotig11932	AT1G06550	1.1e-151	ATP-dependent caseinolytic (Clp) protease/crotonase family protein	9.63e-08
CUST_7899_PI429115894	reCj07921ex_ne:ML-W:isotig07888	AT1G18900	0	Pentatricopeptide repeat (PPR) superfamily protein	9.64e-08
CUST_1225_PI429115894	reCj01244ex_ne:MLSW:isotig01222	AT2G22125	0	CSI1 binding	9.77e-08
CUST_10982_PI429115894	reCj11004ex_ne:-L--:isotig10971	AT2G26640	1.15e-144	KCS11 3-ketoacyl-CoA synthase 11	9.94e-08
CUST_8690_PI429115894	reCj08712ex_ne:-L-W:isotig08679	AT5G62710	0	Leucine-rich repeat protein kinase family protein	1.01e-07
CUST_11060_PI429115894	reCj11082ex_ne:---W:isotig11049	AT4G29720	2.9e-150	ATPAO5, PAO5 polyamine oxidase 5	1.01e-07
CUST_11506_PI429115894	reCj11528ex_ne:----:isotig11495	AT3G04910	5.19e-08	WNK1, ZIK4 with no lysine (K) kinase 1	1.01e-07
CUST_10336_PI429115894	reCj10358ex_ne:-LSW:isotig10325	AT4G17090	0	CT-BMY, BAM3, BMY8 chloroplast beta-amylase	1.03e-07
CUST_12730_PI429115894	reCj12752ex_ne:-L-W:isotig12719	AT1G12570	6.44e-97	Glucose-methanol-choline (GMC) oxidoreductase family protein	1.03e-07
CUST_16692_PI429115894	reCj16714ex_ne:-LSW:isotig16681	AT5G13870	7.1e-159	EXGT-A4, XTH5 xyloglucan endotransglucosylase/hydrolase 5	1.04e-07
CUST_641_PI429115894	reCj00658ex_ne:---W:isotig00636	AT3G50950	3.16e-49	ZAR1 HOPZ-ACTIVATED RESISTANCE 1	1.07e-07
CUST_17713_PI429115894	reCj17735ex_ne:---W:isotig17702	AT3G27200	1.26e-30	Cupredoxin superfamily protein	1.07e-07
CUST_15387_PI429115894	reCj15409ex_ne:MLS-:isotig15376	AT3G07090	1.04e-103	PPPDE putative thiol peptidase family protein	1.09e-07
CUST_8392_PI429115894	reCj08414ex_ne:MLSW:isotig08381	AT5G41460	0	Protein of unknown function (DUF604)	1.09e-07
CUST_12889_PI429115894	reCj12911ex_ne:---W:isotig12878	AT2G36710	8.95e-93	Pectin lyase-like superfamily protein	1.1e-07
CUST_5195_PI429115894	reCj05215ex_ne:-LS-:isotig05189	AT2G44300	2.01e-34	Bifunctional inhibitor/lipid-transfer protein/seed storage 2S albumin superfamily protein	1.11e-07
CUST_15554_PI429115894	reCj15576ex_ne:M-SW:isotig15543	AT2G46690	5.99e-26	SAUR-like auxin-responsive protein family	1.12e-07
CUST_12601_PI429115894	reCj12623ex_ne:--SW:isotig12590	AT1G71900	8.75e-146	Protein of unknown function (DUF803)	1.13e-07
CUST_9142_PI429115894	reCj09164ex_ne:-L--:isotig09131	AT3G19620	0	Glycosyl hydrolase family protein	1.19e-07
CUST_17331_PI429115894	reCj17353ex_ne:--SW:isotig17320	AT4G38620	5.55e-85	ATMYB4, MYB4 myb domain protein 4	1.19e-07
CUST_9415_PI429115894	reCj09437ex_ne:-LS-:isotig09404	AT1G02205	0	CER1 Fatty acid hydroxylase superfamily	1.2e-07
CUST_1553_PI429115894	reCj01573ex_ne:MLS-:isotig01551	AT5G03810	7.24e-63	GDSL-like Lipase/Acylhydrolase family protein	1.2e-07
CUST_8436_PI429115894	reCj08458ex_ne:ML-W:isotig08425	AT5G67360	0	ARA12 Subtilase family protein	1.21e-07
CUST_12082_PI429115894	reCj12104ex_ne:ML--:isotig12071	AT4G34050	4.22e-131	CCoAOMT1 S-adenosyl-L-methionine-dependent methyltransferases superfamily protein	1.21e-07
CUST_1550_PI429115894	reCj01570ex_ne:-L--:isotig01548	AT4G26790	1.3e-72	GDSL-like Lipase/Acylhydrolase superfamily protein	1.23e-07
CUST_7952_PI429115894	reCj07974ex_ne:ML-W:isotig07941	AT4G31590	0	ATCSLC05, CSLC05, ATCSLC5, CSLC5 Cellulose-synthase-like C5	1.24e-07
CUST_14295_PI429115894	reCj14317ex_ne:MLSW:isotig14284	-	-	-	1.25e-07
CUST_19495_PI429115894	reCj19517ex_ne:ML-W:isotig19484	-	-	-	1.25e-07
CUST_5894_PI429115894	reCj05914ex_ne:----:isotig05888	AT4G18160	1.44e-80	KCO6, ATTPK3, ATKCO6, TPK3 Ca2+ activated outward rectifying K+ channel 6	1.28e-07
CUST_7836_PI429115894	reCj07858ex_ne:---W:isotig07825	AT1G29400	0	AML5, ML5 MEI2-like protein 5	1.3e-07
CUST_10529_PI429115894	reCj10551ex_ne:----:isotig10518	AT5G23720	6.35e-153	PHS1 dual specificity protein phosphatase family protein	1.3e-07
CUST_16622_PI429115894	reCj16644ex_ne:-LSW:isotig16611	AT1G09560	7.37e-54	GLP5 germin-like protein 5	1.31e-07
CUST_7966_PI429115894	reCj07988ex_ne:M--W:isotig07955	AT1G65010	2.3e-78	Plant protein of unknown function (DUF827)	1.33e-07
CUST_12434_PI429115894	reCj12456ex_ne:M--W:isotig12423	AT2G15230	2.59e-152	ATLIP1, LIP1 lipase 1	1.36e-07
CUST_22143_PI429115894	reCj22165ex_ne:----:isotig22132	-	-	-	1.36e-07
CUST_15775_PI429115894	reCj15797ex_ne:---W:isotig15764	AT1G03440	9.6e-116	Leucine-rich repeat (LRR) family protein	1.37e-07
CUST_15048_PI429115894	reCj15070ex_ne:MLSW:isotig15037	AT1G04340	2.11e-24	HR-like lesion-inducing protein-related	1.39e-07
CUST_14595_PI429115894	reCj14617ex_ne:----:isotig14584	AT5G04560	4.43e-98	DME HhH-GPD base excision DNA repair family protein	1.43e-07
CUST_17556_PI429115894	reCj17578ex_ne:----:isotig17545	AT1G56140	9.22e-101	Leucine-rich repeat transmembrane protein kinase	1.44e-07
CUST_3289_PI429115894	reCj03309ex_ne:--S-:isotig03284	AT4G30470	4.62e-96	NAD(P)-binding Rossmann-fold superfamily protein	1.44e-07
CUST_12930_PI429115894	reCj12952ex_ne:MLS-:isotig12919	AT3G04290	3.22e-122	ATLTL1, LTL1 Li-tolerant lipase 1	1.45e-07
CUST_3288_PI429115894	reCj03308ex_ne:--S-:isotig03283	AT4G30470	2.46e-95	NAD(P)-binding Rossmann-fold superfamily protein	1.45e-07
CUST_15578_PI429115894	reCj15600ex_ne:----:isotig15567	AT4G30940	1.17e-71	BTB/POZ domain with WD40/YVTN repeat-like protein	1.45e-07
CUST_10869_PI429115894	reCj10891ex_ne:MLSW:isotig10858	AT3G51730	2.57e-43	saposin B domain-containing protein	1.49e-07
CUST_7634_PI429115894	reCj07656ex_ne:ML--:isotig07623	AT4G25960	0	PGP2 P-glycoprotein 2	1.55e-07
CUST_11253_PI429115894	reCj11275ex_ne:--SW:isotig11242	AT5G53540	5.38e-163	P-loop containing nucleoside triphosphate hydrolases superfamily protein	1.57e-07
CUST_19289_PI429115894	reCj19311ex_ne:MLSW:isotig19278	AT1G07790	2.34e-55	HTB1 Histone superfamily protein	1.57e-07
CUST_10095_PI429115894	reCj10117ex_ne:---W:isotig10084	AT4G32600	6.39e-83	RING/U-box superfamily protein	1.6e-07
CUST_14216_PI429115894	reCj14238ex_ne:----:isotig14205	AT3G60520	4.11e-09	unknown protein; BEST Arabidopsis thaliana protein match is: unknown protein (TAIR:AT1G02070.1); Has 107 Blast hits to 107 proteins in 14 species: Archae - 0; Bacteria - 0; M	1.6e-07
CUST_8239_PI429115894	reCj08261ex_ne:-L-W:isotig08228	AT1G27460	0	NPGR1 no pollen germination related 1	1.61e-07
CUST_8980_PI429115894	reCj09002ex_ne:MLSW:isotig08969	AT1G30270	0	CIPK23, SnRK3.23, ATCIPK23, LKS1 CBL-interacting protein kinase 23	1.62e-07
CUST_1552_PI429115894	reCj01572ex_ne:-L--:isotig01550	AT4G26790	8.88e-76	GDSL-like Lipase/Acylhydrolase superfamily protein	1.62e-07
CUST_6829_PI429115894	reCj06849ex_ne:-L--:isotig06823	AT4G09820	3.85e-54	TT8, BHLH42 basic helix-loop-helix (bHLH) DNA-binding superfamily protein	1.62e-07
CUST_1549_PI429115894	reCj01569ex_ne:-LS-:isotig01547	AT2G42990	6.72e-70	GDSL-like Lipase/Acylhydrolase superfamily protein	1.64e-07
CUST_9733_PI429115894	reCj09755ex_ne:---W:isotig09722	AT1G29800	0	RING/FYVE/PHD-type zinc finger family protein	1.69e-07
CUST_17751_PI429115894	reCj17773ex_ne:M-SW:isotig17740	AT5G56170	6.6e-37	LLG1 LORELEI-LIKE-GPI-ANCHORED PROTEIN 1	1.7e-07
CUST_7643_PI429115894	reCj07665ex_ne:-LSW:isotig07632	AT4G28760	9.93e-34	Protein of unknown function (DUF3741)	1.7e-07
CUST_5267_PI429115894	reCj05287ex_ne:MLSW:isotig05261	AT5G37660	4.2e-49	PDLP7 plasmodesmata-located protein 7	1.74e-07
CUST_7591_PI429115894	reCj07613ex_ne:--SW:isotig07580	AT2G22125	0	CSI1 binding	1.76e-07
CUST_2206_PI429115894	reCj02226ex_ne:-L-W:isotig02204	AT2G05160	1e-115	CCCH-type zinc fingerfamily protein with RNA-binding domain	1.76e-07
CUST_16802_PI429115894	reCj16824ex_ne:----:isotig16791	AT1G50720	6.81e-07	Stigma-specific Stig1 family protein	1.76e-07
CUST_16207_PI429115894	reCj16229ex_ne:--S-:isotig16196	AT5G20110	1.3e-31	Dynein light chain type 1 family protein	1.78e-07
CUST_13025_PI429115894	reCj13047ex_ne:---W:isotig13014	AT4G21790	3.91e-129	TOM1, ATTOM1 tobamovirus multiplication 1	1.8e-07
CUST_19644_PI429115894	reCj19666ex_ne:----:isotig19633	AT3G46030	1.79e-47	HTB11 Histone superfamily protein	1.81e-07
CUST_10472_PI429115894	reCj10494ex_ne:M---:isotig10461	AT5G18460	6.83e-177	Protein of Unknown Function (DUF239)	1.84e-07
CUST_3331_PI429115894	reCj03351ex_ne:-LSW:isotig03326	AT1G55840	4.14e-140	Sec14p-like phosphatidylinositol transfer family protein	1.85e-07
CUST_7031_PI429115894	reCj07051ex_ne:----:isotig07025	AT5G39190	2.33e-24	GLP2A, ATGER2, GER2 germin-like protein 2	1.87e-07
CUST_6801_PI429115894	reCj06821ex_ne:----:isotig06795	AT2G46410	1.34e-13	CPC Homeodomain-like superfamily protein	1.87e-07
CUST_21045_PI429115894	reCj21067ex_ne:---W:isotig21034	AT1G66230	1.27e-78	MYB20, AtMYB20 myb domain protein 20	1.95e-07
CUST_13351_PI429115894	reCj13373ex_ne:M-S-:isotig13340	AT2G19570	2.23e-88	CDA1, AT-CDA1, DESZ cytidine deaminase 1	1.96e-07
CUST_1692_PI429115894	reCj01712ex_ne:----:isotig01690	AT5G41970	2.48e-25	Metal-dependent protein hydrolase	1.96e-07
CUST_11202_PI429115894	reCj11224ex_ne:M---:isotig11191	AT4G39010	0	AtGH9B18, GH9B18 glycosyl hydrolase 9B18	1.99e-07
CUST_9595_PI429115894	reCj09617ex_ne:-L-W:isotig09584	AT1G10750	0	Protein of Unknown Function (DUF239)	2.01e-07
CUST_9796_PI429115894	reCj09818ex_ne:MLSW:isotig09785	AT4G29680	0	Alkaline-phosphatase-like family protein	2.02e-07
CUST_8454_PI429115894	reCj08476ex_ne:MLSW:isotig08443	AT1G18890	0	ATCDPK1, CPK10, CDPK1, AtCPK10 calcium-dependent protein kinase 1	2.03e-07
CUST_11829_PI429115894	reCj11851ex_ne:MLSW:isotig11818	AT1G03900	3.21e-106	ATNAP4, NAP4 non-intrinsic ABC protein 4	2.03e-07
CUST_18585_PI429115894	reCj18607ex_ne:-L-W:isotig18574	AT4G25570	3.85e-49	ACYB-2 Cytochrome b561/ferric reductase transmembrane protein family	2.05e-07
CUST_18962_PI429115894	reCj18984ex_ne:ML--:isotig18951	AT4G30320	5.6e-66	CAP (Cysteine-rich secretory proteins, Antigen 5, and Pathogenesis-related 1 protein) superfamily protein	2.07e-07
CUST_10274_PI429115894	reCj10296ex_ne:-L--:isotig10263	AT5G60700	0	glycosyltransferase family protein 2	2.11e-07
CUST_12693_PI429115894	reCj12715ex_ne:----:isotig12682	AT5G28150	2.44e-70	Plant protein of unknown function (DUF868)	2.11e-07
CUST_1492_PI429115894	reCj01512ex_ne:ML-W:isotig01490	AT5G21326	1.08e-67	Ca2+regulated serine-threonine protein kinase family protein	2.11e-07
CUST_11762_PI429115894	reCj11784ex_ne:---W:isotig11751	AT3G04610	1.77e-27	FLK RNA-binding KH domain-containing protein	2.11e-07
CUST_8815_PI429115894	reCj08837ex_ne:MLSW:isotig08804	AT4G16760	0	ACX1, ATACX1 acyl-CoA oxidase 1	2.18e-07
CUST_10012_PI429115894	reCj10034ex_ne:----:isotig10001	AT3G05270	2.19e-28	Plant protein of unknown function (DUF869)	2.18e-07
CUST_12017_PI429115894	reCj12039ex_ne:ML-W:isotig12006	AT1G67730	4.14e-120	YBR159, KCR1, ATKCR1 beta-ketoacyl reductase 1	2.21e-07
CUST_3801_PI429115894	reCj03821ex_ne:ML--:isotig03795	AT5G67360	0	ARA12 Subtilase family protein	2.22e-07
CUST_1164_PI429115894	reCj01183ex_ne:ML-W:isotig01161	AT3G17390	0	MTO3, SAMS3, MAT4 S-adenosylmethionine synthetase family protein	2.26e-07
CUST_21866_PI429115894	reCj21888ex_ne:----:isotig21855	AT1G05260	3.4e-56	RCI3, RCI3A Peroxidase superfamily protein	2.26e-07
CUST_13497_PI429115894	reCj13519ex_ne:ML-W:isotig13486	AT4G28100	2.96e-100	unknown protein; FUNCTIONS IN: molecular function unknown; INVOLVED IN: biological process unknown; LOCATED IN: anchored to plasma membrane, anchored to membrane; EXPRESSED I	2.29e-07
CUST_11162_PI429115894	reCj11184ex_ne:M---:isotig11151	-	-	-	2.3e-07
CUST_17075_PI429115894	reCj17097ex_ne:-L-W:isotig17064	AT5G03170	2.71e-44	FLA11, ATFLA11 FASCICLIN-like arabinogalactan-protein 11	2.34e-07
CUST_9988_PI429115894	reCj10010ex_ne:MLSW:isotig09977	AT1G13310	3.25e-89	Endosomal targeting BRO1-like domain-containing protein	2.39e-07
CUST_10030_PI429115894	reCj10052ex_ne:MLSW:isotig10019	AT3G51130	0	unknown protein; CONTAINS InterPro DOMAIN/s: Uncharacterised protein family UPF0183 (InterPro:IPR005373); Has 269 Blast hits to 265 proteins in 123 species: Archae - 0; Bacte	2.45e-07
CUST_19293_PI429115894	reCj19315ex_ne:----:isotig19282	AT5G03890	2e-09	unknown protein; INVOLVED IN: N-terminal protein myristoylation; LOCATED IN: cellular component unknown; BEST Arabidopsis thaliana protein match is: unknown protein (TAIR:AT3	2.47e-07
CUST_10600_PI429115894	reCj10622ex_ne:--S-:isotig10589	AT4G21750	1.02e-177	ATML1 Homeobox-leucine zipper family protein / lipid-binding START domain-containing protein	2.49e-07
CUST_20199_PI429115894	reCj20221ex_ne:--SW:isotig20188	AT3G48140	8.18e-38	B12D protein	2.49e-07
CUST_8415_PI429115894	reCj08437ex_ne:ML-W:isotig08404	AT5G19010	0	MPK16 mitogen-activated protein kinase 16	2.51e-07
CUST_14103_PI429115894	reCj14125ex_ne:-L--:isotig14092	AT1G25510	4.99e-140	Eukaryotic aspartyl protease family protein	2.59e-07
CUST_20232_PI429115894	reCj20254ex_ne:----:isotig20221	AT4G32500	1.21e-17	AKT5, KT5 K+ transporter 5	2.59e-07
CUST_17276_PI429115894	reCj17298ex_ne:--SW:isotig17265	AT4G38620	2.57e-53	ATMYB4, MYB4 myb domain protein 4	2.6e-07
CUST_11102_PI429115894	reCj11124ex_ne:-L-W:isotig11091	AT3G12060	1.89e-101	TBL1 Plant protein of unknown function (DUF828)	2.63e-07
CUST_16980_PI429115894	reCj17002ex_ne:-LSW:isotig16969	AT4G20260	7.32e-24	PCAP1 plasma-membrane associated cation-binding protein 1	2.66e-07
CUST_11693_PI429115894	reCj11715ex_ne:MLSW:isotig11682	AT5G08170	0	EMB1873, ATAIH porphyromonas-type peptidyl-arginine deiminase family protein	2.71e-07
CUST_8404_PI429115894	reCj08426ex_ne:ML-W:isotig08393	AT3G15730	0	PLDALPHA1, PLD phospholipase D alpha 1	2.78e-07
CUST_12184_PI429115894	reCj12206ex_ne:-L--:isotig12173	AT2G36780	1.17e-67	UDP-Glycosyltransferase superfamily protein	2.8e-07
CUST_10257_PI429115894	reCj10279ex_ne:---W:isotig10246	AT1G08250	0	ADT6 arogenate dehydratase 6	2.84e-07
CUST_8169_PI429115894	reCj08191ex_ne:-L-W:isotig08158	AT4G27060	1.02e-102	TOR1, SPR2, CN ARM repeat superfamily protein	2.84e-07
CUST_18172_PI429115894	reCj18194ex_ne:---W:isotig18161	AT2G28070	3.2e-62	ABC-2 type transporter family protein	2.85e-07
CUST_12223_PI429115894	reCj12245ex_ne:---W:isotig12212	AT1G16520	1.93e-78	unknown protein; FUNCTIONS IN: molecular function unknown; INVOLVED IN: biological process unknown; LOCATED IN: plasma membrane; EXPRESSED IN: 22 plant structures; EXPRESSED	2.86e-07
CUST_12486_PI429115894	reCj12508ex_ne:MLSW:isotig12475	AT3G25040	5.7e-124	ERD2B endoplasmic reticulum retention defective 2B	2.9e-07
CUST_20384_PI429115894	reCj20406ex_ne:----:isotig20373	AT5G65360	3.39e-89	Histone superfamily protein	2.93e-07
CUST_9870_PI429115894	reCj09892ex_ne:MLSW:isotig09859	AT5G07830	0	AtGUS2, GUS2 glucuronidase 2	2.94e-07
CUST_3802_PI429115894	reCj03822ex_ne:ML--:isotig03796	AT5G67360	0	ARA12 Subtilase family protein	3.03e-07
CUST_8155_PI429115894	reCj08177ex_ne:M--W:isotig08144	AT1G47550	0	SEC3A exocyst complex component sec3A	3.05e-07
CUST_1971_PI429115894	reCj01991ex_ne:-LS-:isotig01969	AT5G15780	2.5e-27	Pollen Ole e 1 allergen and extensin family protein	3.07e-07
CUST_10793_PI429115894	reCj10815ex_ne:MLSW:isotig10782	AT1G80360	0	Pyridoxal phosphate (PLP)-dependent transferases superfamily protein	3.08e-07
CUST_7683_PI429115894	reCj07705ex_ne:ML-W:isotig07672	AT4G33010	0	AtGLDP1, GLDP1 glycine decarboxylase P-protein 1	3.13e-07
CUST_11104_PI429115894	reCj11126ex_ne:-LS-:isotig11093	AT2G36780	3.07e-77	UDP-Glycosyltransferase superfamily protein	3.14e-07
CUST_16760_PI429115894	reCj16782ex_ne:-L--:isotig16749	AT5G51030	9.48e-72	NAD(P)-binding Rossmann-fold superfamily protein	3.14e-07
CUST_14747_PI429115894	reCj14769ex_ne:MLSW:isotig14736	AT3G07760	3.85e-68	Sterile alpha motif (SAM) domain-containing protein	3.17e-07
CUST_10291_PI429115894	reCj10313ex_ne:MLSW:isotig10280	AT3G61460	4.25e-35	BRH1 brassinosteroid-responsive RING-H2	3.19e-07
CUST_8295_PI429115894	reCj08317ex_ne:-L-W:isotig08284	AT2G21790	0	R1, RNR1, CLS8, ATRNR1 ribonucleotide reductase 1	3.22e-07
CUST_11891_PI429115894	reCj11913ex_ne:---W:isotig11880	AT5G50350	1.06e-10	unknown protein; FUNCTIONS IN: molecular function unknown; INVOLVED IN: response to oxidative stress; LOCATED IN: chloroplast; EXPRESSED IN: 22 plant structures; EXPRESSED DU	3.25e-07
CUST_3769_PI429115894	reCj03789ex_ne:MLSW:isotig03763	AT3G22960	0	PKP1, PKP-ALPHA Pyruvate kinase family protein	3.33e-07
CUST_7876_PI429115894	reCj07898ex_ne:M--W:isotig07865	AT5G62000	0	ARF2, ARF1-BP, HSS, ORE14 auxin response factor 2	3.46e-07
CUST_9838_PI429115894	reCj09860ex_ne:---W:isotig09827	AT1G13220	6.2e-07	LINC2 nuclear matrix constituent protein-related	3.47e-07
CUST_1494_PI429115894	reCj01514ex_ne:MLS-:isotig01492	AT5G21326	0	Ca2+regulated serine-threonine protein kinase family protein	3.5e-07
CUST_9217_PI429115894	reCj09239ex_ne:MLSW:isotig09206	AT1G72160	1.4e-132	Sec14p-like phosphatidylinositol transfer family protein	3.57e-07
CUST_3997_PI429115894	reCj04017ex_ne:---W:isotig03991	AT4G32330	1.66e-36	TPX2 (targeting protein for Xklp2) protein family	3.58e-07
CUST_4077_PI429115894	reCj04097ex_ne:M-SW:isotig04071	AT4G21490	0	NDB3 NAD(P)H dehydrogenase B3	3.68e-07
CUST_9246_PI429115894	reCj09268ex_ne:MLSW:isotig09235	AT5G46340	0	O-acetyltransferase family protein	3.69e-07
CUST_3095_PI429115894	reCj03115ex_ne:MLSW:isotig03090	AT4G34200	0	EDA9 D-3-phosphoglycerate dehydrogenase	3.71e-07
CUST_18768_PI429115894	reCj18790ex_ne:----:isotig18757	AT3G61920	6.69e-06	unknown protein; FUNCTIONS IN: molecular function unknown; INVOLVED IN: N-terminal protein myristoylation; LOCATED IN: cellular component unknown; EXPRESSED IN: shoot, hypoco	3.74e-07
CUST_16591_PI429115894	reCj16613ex_ne:ML-W:isotig16580	AT4G27270	7.8e-112	Quinone reductase family protein	3.76e-07
CUST_638_PI429115894	reCj00655ex_ne:---W:isotig00633	AT3G50950	5.07e-45	ZAR1 HOPZ-ACTIVATED RESISTANCE 1	3.87e-07
CUST_11553_PI429115894	reCj11575ex_ne:M-SW:isotig11542	AT1G66200	0	ATGSR2, GSR2, GLN1;2 glutamine synthase clone F11	3.9e-07
CUST_10491_PI429115894	reCj10513ex_ne:M-SW:isotig10480	AT5G38710	4.01e-136	Methylenetetrahydrofolate reductase family protein	3.9e-07
CUST_17031_PI429115894	reCj17053ex_ne:----:isotig17020	AT5G23530	1.38e-67	AtCXE18, CXE18 carboxyesterase 18	3.92e-07
CUST_11611_PI429115894	reCj11633ex_ne:-LSW:isotig11600	AT5G26690	2.02e-11	Heavy metal transport/detoxification superfamily protein	4.03e-07
CUST_5712_PI429115894	reCj05732ex_ne:--SW:isotig05706	AT1G03905	1.19e-30	P-loop containing nucleoside triphosphate hydrolases superfamily protein	4.05e-07
CUST_12728_PI429115894	reCj12750ex_ne:-LS-:isotig12717	AT1G63840	3.37e-16	RING/U-box superfamily protein	4.05e-07
CUST_6303_PI429115894	reCj06323ex_ne:MLSW:isotig06297	AT2G03680	3.18e-13	SPR1, SKU6 spiral1	4.1e-07
CUST_9666_PI429115894	reCj09688ex_ne:-LSW:isotig09655	AT3G57550	1.53e-131	AGK2, GK-2 guanylate kinase	4.15e-07
CUST_16764_PI429115894	reCj16786ex_ne:--S-:isotig16753	AT2G35780	2.05e-88	scpl26 serine carboxypeptidase-like 26	4.25e-07
CUST_8459_PI429115894	reCj08481ex_ne:-LSW:isotig08448	AT1G14670	0	Endomembrane protein 70 protein family	4.28e-07
CUST_5594_PI429115894	reCj05614ex_ne:-L--:isotig05588	AT5G55180	7.16e-71	O-Glycosyl hydrolases family 17 protein	4.43e-07
CUST_7833_PI429115894	reCj07855ex_ne:M---:isotig07822	AT3G28770	1.81e-08	Protein of unknown function (DUF1216)	4.54e-07
CUST_21773_PI429115894	reCj21795ex_ne:----:isotig21762	AT2G30810	2.13e-23	Gibberellin-regulated family protein	4.6e-07
CUST_16333_PI429115894	reCj16355ex_ne:----:isotig16322	AT4G37260	1.64e-50	MYB73, ATMYB73 myb domain protein 73	4.7e-07
CUST_20481_PI429115894	reCj20503ex_ne:-L-W:isotig20470	-	-	-	4.79e-07
CUST_9072_PI429115894	reCj09094ex_ne:-LSW:isotig09061	AT5G48800	0	Phototropic-responsive NPH3 family protein	4.81e-07
CUST_9726_PI429115894	reCj09748ex_ne:MLSW:isotig09715	AT2G43070	0	SPPL3, ATSPPL3 SIGNAL PEPTIDE PEPTIDASE-LIKE 3	4.81e-07
CUST_21513_PI429115894	reCj21535ex_ne:----:isotig21502	-	-	-	4.85e-07
CUST_14950_PI429115894	reCj14972ex_ne:MLSW:isotig14939	AT1G26770	2.32e-124	ATEXPA10, AT-EXP10, ATEXP10, ATHEXP ALPHA 1.1, EXP10, EXPA10 expansin A10	4.86e-07
CUST_3248_PI429115894	reCj03268ex_ne:MLSW:isotig03243	AT4G21960	8.42e-175	PRXR1 Peroxidase superfamily protein	4.98e-07
CUST_3247_PI429115894	reCj03267ex_ne:MLSW:isotig03242	AT4G21960	8.42e-175	PRXR1 Peroxidase superfamily protein	4.99e-07
CUST_8646_PI429115894	reCj08668ex_ne:----:isotig08635	AT2G16270	2.72e-10	unknown protein; FUNCTIONS IN: molecular function unknown; INVOLVED IN: biological process unknown; LOCATED IN: chloroplast; EXPRESSED IN: 16 plant structures; EXPRESSED DURI	5.11e-07
CUST_10807_PI429115894	reCj10829ex_ne:MLSW:isotig10796	AT2G45470	2.49e-114	FLA8, AGP8 FASCICLIN-like arabinogalactan protein 8	5.17e-07
CUST_9807_PI429115894	reCj09829ex_ne:MLSW:isotig09796	AT3G19820	0	DWF1 cell elongation protein / DWARF1 / DIMINUTO (DIM)	5.22e-07
CUST_3908_PI429115894	reCj03928ex_ne:--SW:isotig03902	AT3G03570	2.28e-34	Protein of unknown function (DUF3550/UPF0682)	5.26e-07
CUST_9450_PI429115894	reCj09472ex_ne:---W:isotig09439	AT2G15730	9.11e-118	P-loop containing nucleoside triphosphate hydrolases superfamily protein	5.33e-07
CUST_11664_PI429115894	reCj11686ex_ne:-LSW:isotig11653	AT3G05390	2.78e-89	FUNCTIONS IN: molecular function unknown; INVOLVED IN: biological process unknown; LOCATED IN: mitochondrion; EXPRESSED IN: 15 plant structures; EXPRESSED DURING: 7 growth st	5.52e-07
CUST_11953_PI429115894	reCj11975ex_ne:---W:isotig11942	AT1G03060	8.71e-105	SPI Beige/BEACH domain ;WD domain, G-beta repeat protein	5.54e-07
CUST_10275_PI429115894	reCj10297ex_ne:MLSW:isotig10264	AT1G72970	2.62e-145	HTH, EDA17 Glucose-methanol-choline (GMC) oxidoreductase family protein	5.55e-07
CUST_8273_PI429115894	reCj08295ex_ne:MLSW:isotig08262	AT2G26730	0	Leucine-rich repeat protein kinase family protein	5.68e-07
CUST_4615_PI429115894	reCj04635ex_ne:-LSW:isotig04609	AT5G35730	0	EXS (ERD1/XPR1/SYG1) family protein	5.75e-07
CUST_3290_PI429115894	reCj03310ex_ne:MLSW:isotig03285	AT1G78880	1.79e-134	Ubiquitin-specific protease family C19-related protein	5.75e-07
CUST_20748_PI429115894	reCj20770ex_ne:----:isotig20737	AT2G41475	3.44e-10	Embryo-specific protein 3, (ATS3)	5.86e-07
CUST_6347_PI429115894	reCj06367ex_ne:MLSW:isotig06341	AT3G11780	4.26e-42	MD-2-related lipid recognition domain-containing protein / ML domain-containing protein	5.9e-07
CUST_5490_PI429115894	reCj05510ex_ne:ML-W:isotig05484	AT1G55190	1.33e-41	PRA1.F2, PRA7 PRA1 (Prenylated rab acceptor) family protein	5.91e-07
CUST_7973_PI429115894	reCj07995ex_ne:MLSW:isotig07962	AT4G31590	0	ATCSLC05, CSLC05, ATCSLC5, CSLC5 Cellulose-synthase-like C5	5.92e-07
CUST_10362_PI429115894	reCj10384ex_ne:-LSW:isotig10351	AT2G37790	3.18e-86	NAD(P)-linked oxidoreductase superfamily protein	6e-07
CUST_16084_PI429115894	reCj16106ex_ne:M---:isotig16073	AT5G54160	5.65e-62	ATOMT1, OMT1 O-methyltransferase 1	6.08e-07
CUST_7991_PI429115894	reCj08013ex_ne:---W:isotig07980	AT1G21730	2.91e-115	P-loop containing nucleoside triphosphate hydrolases superfamily protein	6.19e-07
CUST_5593_PI429115894	reCj05613ex_ne:---W:isotig05587	AT5G55180	1.14e-70	O-Glycosyl hydrolases family 17 protein	6.3e-07
CUST_7969_PI429115894	reCj07991ex_ne:---W:isotig07958	AT3G56370	0	Leucine-rich repeat protein kinase family protein	6.38e-07
CUST_13357_PI429115894	reCj13379ex_ne:MLSW:isotig13346	AT3G48750	0	CDKA;1, CDC2AAT, CDK2, CDC2, CDC2A, CDKA1 cell division control 2	6.43e-07
CUST_7508_PI429115894	reCj07530ex_ne:-L-W:isotig07497	AT2G20300	0	ALE2 Protein kinase superfamily protein	6.44e-07
CUST_15364_PI429115894	reCj15386ex_ne:----:isotig15353	AT4G21585	1.47e-136	ENDO4 endonuclease 4	6.46e-07
CUST_10679_PI429115894	reCj10701ex_ne:MLS-:isotig10668	AT4G23850	0	LACS4 AMP-dependent synthetase and ligase family protein	6.61e-07
CUST_6899_PI429115894	reCj06919ex_ne:M--W:isotig06893	AT5G55410	5.79e-13	Bifunctional inhibitor/lipid-transfer protein/seed storage 2S albumin superfamily protein	6.67e-07
CUST_12320_PI429115894	reCj12342ex_ne:M--W:isotig12309	AT4G25770	8.03e-99	alpha/beta-Hydrolases superfamily protein	6.7e-07
CUST_3096_PI429115894	reCj03116ex_ne:MLSW:isotig03091	AT4G34200	0	EDA9 D-3-phosphoglycerate dehydrogenase	6.73e-07
CUST_15520_PI429115894	reCj15542ex_ne:-L--:isotig15509	AT3G01140	1.88e-12	MYB106, NOK, AtMYB106 myb domain protein 106	6.79e-07
CUST_3649_PI429115894	reCj03669ex_ne:-LSW:isotig03643	AT1G68400	0	leucine-rich repeat transmembrane protein kinase family protein	6.88e-07
CUST_6900_PI429115894	reCj06920ex_ne:M--W:isotig06894	AT5G55410	4.83e-13	Bifunctional inhibitor/lipid-transfer protein/seed storage 2S albumin superfamily protein	6.94e-07
CUST_1493_PI429115894	reCj01513ex_ne:ML-W:isotig01491	AT5G58900	3.48e-67	Homeodomain-like transcriptional regulator	6.96e-07
CUST_3998_PI429115894	reCj04018ex_ne:---W:isotig03992	AT4G32330	1.2e-36	TPX2 (targeting protein for Xklp2) protein family	7.07e-07
CUST_8264_PI429115894	reCj08286ex_ne:-LSW:isotig08253	AT3G10740	0	ASD1, ARAF1, ARAF, ATASD1 alpha-L-arabinofuranosidase 1	7.24e-07
CUST_6981_PI429115894	reCj07001ex_ne:----:isotig06975	AT3G20350	2.36e-06	unknown protein; INVOLVED IN: biological process unknown; LOCATED IN: plasma membrane; EXPRESSED IN: cotyledon; BEST Arabidopsis thaliana protein match is: unknown protein (T	7.27e-07
CUST_4295_PI429115894	reCj04315ex_ne:MLSW:isotig04289	AT3G07990	0	SCPL27 serine carboxypeptidase-like 27	7.67e-07
CUST_15966_PI429115894	reCj15988ex_ne:---W:isotig15955	AT4G29080	1.55e-60	PAP2, IAA27 phytochrome-associated protein 2	7.71e-07
CUST_13948_PI429115894	reCj13970ex_ne:---W:isotig13937	AT1G10380	2.02e-67	Putative membrane lipoprotein	7.72e-07
CUST_16468_PI429115894	reCj16490ex_ne:----:isotig16457	AT5G04820	2.67e-16	ATOFP13, OFP13 ovate family protein 13	7.78e-07
CUST_3421_PI429115894	reCj03441ex_ne:ML-W:isotig03416	AT5G48485	2.5e-11	DIR1 Bifunctional inhibitor/lipid-transfer protein/seed storage 2S albumin superfamily protein	8.08e-07
CUST_7467_PI429115894	reCj07489ex_ne:MLSW:isotig07456	AT4G14760	2.19e-102	kinase interacting (KIP1-like) family protein	8.1e-07
CUST_7817_PI429115894	reCj07839ex_ne:---W:isotig07806	AT1G69550	1.4e-36	disease resistance protein (TIR-NBS-LRR class)	8.15e-07
CUST_1758_PI429115894	reCj01778ex_ne:MLSW:isotig01756	AT5G60160	0	Zn-dependent exopeptidases superfamily protein	8.24e-07
CUST_19885_PI429115894	reCj19907ex_ne:----:isotig19874	AT1G61290	1.3e-46	SYP124, ATSYP124 syntaxin of plants 124	8.33e-07
CUST_4267_PI429115894	reCj04287ex_ne:ML-W:isotig04261	AT1G70520	6.43e-128	CRK2 cysteine-rich RLK (RECEPTOR-like protein kinase) 2	8.41e-07
CUST_17960_PI429115894	reCj17982ex_ne:---W:isotig17949	-	-	-	8.81e-07
CUST_17980_PI429115894	reCj18002ex_ne:----:isotig17969	AT1G01900	1.14e-50	ATSBT1.1, SBTI1.1 subtilase family protein	8.91e-07
CUST_16939_PI429115894	reCj16961ex_ne:MLS-:isotig16928	AT4G15610	2.04e-22	Uncharacterised protein family (UPF0497)	8.93e-07
CUST_10896_PI429115894	reCj10918ex_ne:-L-W:isotig10885	AT5G64640	7.64e-139	Plant invertase/pectin methylesterase inhibitor superfamily	9.27e-07
CUST_6435_PI429115894	reCj06455ex_ne:--S-:isotig06429	AT1G65295	1.81e-38	unknown protein; LOCATED IN: endomembrane system; EXPRESSED IN: 22 plant structures; EXPRESSED DURING: 13 growth stages; BEST Arabidopsis thaliana protein match is: unknown p	9.65e-07
CUST_18910_PI429115894	reCj18932ex_ne:--S-:isotig18899	AT5G42760	3.15e-90	Leucine carboxyl methyltransferase	9.71e-07
CUST_1490_PI429115894	reCj01510ex_ne:M--W:isotig01488	AT5G21326	5.07e-67	Ca2+regulated serine-threonine protein kinase family protein	9.8e-07
CUST_18169_PI429115894	reCj18191ex_ne:---W:isotig18158	-	-	-	9.84e-07
CUST_6728_PI429115894	reCj06748ex_ne:-L--:isotig06722	AT5G65360	2.07e-89	Histone superfamily protein	9.89e-07
CUST_12007_PI429115894	reCj12029ex_ne:---W:isotig11996	AT1G76250	9.62e-128	unknown protein; INVOLVED IN: biological process unknown; LOCATED IN: endomembrane system; EXPRESSED IN: 6 plant structures; EXPRESSED DURING: 4 anthesis, petal differentiati	1.01e-06
CUST_5017_PI429115894	reCj05037ex_ne:MLSW:isotig05011	AT5G12250	0	TUB6 beta-6 tubulin	1.02e-06
CUST_1491_PI429115894	reCj01511ex_ne:M--W:isotig01489	AT5G58900	2.54e-66	Homeodomain-like transcriptional regulator	1.03e-06
CUST_4616_PI429115894	reCj04636ex_ne:-LSW:isotig04610	AT5G35730	0	EXS (ERD1/XPR1/SYG1) family protein	1.04e-06
CUST_12546_PI429115894	reCj12568ex_ne:MLSW:isotig12535	AT5G40810	3.25e-168	Cytochrome C1 family	1.04e-06
CUST_12200_PI429115894	reCj12222ex_ne:----:isotig12189	AT2G22900	1.6e-142	Galactosyl transferase GMA12/MNN10 family protein	1.05e-06
CUST_3650_PI429115894	reCj03670ex_ne:-LSW:isotig03644	AT1G68400	0	leucine-rich repeat transmembrane protein kinase family protein	1.06e-06
CUST_13790_PI429115894	reCj13812ex_ne:ML-W:isotig13779	AT5G05090	6.82e-60	Homeodomain-like superfamily protein	1.08e-06
CUST_21062_PI429115894	reCj21084ex_ne:----:isotig21051	AT3G07490	1.94e-29	AGD11 ARF-GAP domain 11	1.12e-06
CUST_10797_PI429115894	reCj10819ex_ne:-L-W:isotig10786	AT3G09020	2.57e-95	alpha 1,4-glycosyltransferase family protein	1.14e-06
CUST_16858_PI429115894	reCj16880ex_ne:---W:isotig16847	AT4G34050	5.64e-16	CCoAOMT1 S-adenosyl-L-methionine-dependent methyltransferases superfamily protein	1.14e-06
CUST_20460_PI429115894	reCj20482ex_ne:----:isotig20449	-	-	-	1.14e-06
CUST_8839_PI429115894	reCj08861ex_ne:---W:isotig08828	AT5G22840	0	Protein kinase superfamily protein	1.17e-06
CUST_17351_PI429115894	reCj17373ex_ne:--SW:isotig17340	AT4G15790	3.35e-25	unknown protein; INVOLVED IN: biological process unknown; LOCATED IN: chloroplast; EXPRESSED IN: 21 plant structures; EXPRESSED DURING: 13 growth stages; Has 411 Blast hits t	1.17e-06
CUST_15134_PI429115894	reCj15156ex_ne:MLSW:isotig15123	AT3G44150	8.68e-92	unknown protein; FUNCTIONS IN: molecular function unknown; INVOLVED IN: biological process unknown; LOCATED IN: plasma membrane; EXPRESSED IN: cultured cell; BEST Arabidopsis	1.23e-06
CUST_12695_PI429115894	reCj12717ex_ne:MLSW:isotig12684	AT1G26480	2.75e-141	GRF12, GF14 IOTA general regulatory factor 12	1.25e-06
CUST_9625_PI429115894	reCj09647ex_ne:M--W:isotig09614	AT1G30220	0	ATINT2, INT2 inositol transporter 2	1.28e-06
CUST_13117_PI429115894	reCj13139ex_ne:MLSW:isotig13106	AT4G17170	1.75e-121	AT-RAB2, ATRABB1C, ATRAB2A, RAB2A, RABB1C, ATRAB-B1B, RAB-B1B RAB GTPase homolog B1C	1.28e-06
CUST_20089_PI429115894	reCj20111ex_ne:MLSW:isotig20078	AT2G47710	1.54e-67	Adenine nucleotide alpha hydrolases-like superfamily protein	1.28e-06
CUST_11665_PI429115894	reCj11687ex_ne:MLSW:isotig11654	AT5G11650	8.99e-154	alpha/beta-Hydrolases superfamily protein	1.29e-06
CUST_3535_PI429115894	reCj03555ex_ne:MLSW:isotig03529	AT4G33300	3.18e-146	ADR1-L1 ADR1-like 1	1.32e-06
CUST_16398_PI429115894	reCj16420ex_ne:-LSW:isotig16387	AT2G41475	9.86e-14	Embryo-specific protein 3, (ATS3)	1.4e-06
CUST_9931_PI429115894	reCj09953ex_ne:MLSW:isotig09920	AT4G01370	0	ATMPK4, MPK4 MAP kinase 4	1.41e-06
CUST_20795_PI429115894	reCj20817ex_ne:----:isotig20784	AT1G64160	1.97e-13	Disease resistance-responsive (dirigent-like protein) family protein	1.41e-06
CUST_20714_PI429115894	reCj20736ex_ne:MLS-:isotig20703	AT5G65360	2.15e-89	Histone superfamily protein	1.43e-06
CUST_11188_PI429115894	reCj11210ex_ne:MLSW:isotig11177	AT3G05520	1.14e-122	Subunits of heterodimeric actin filament capping protein Capz superfamily	1.44e-06
CUST_9573_PI429115894	reCj09595ex_ne:MLSW:isotig09562	AT1G70000	2.15e-59	myb-like transcription factor family protein	1.44e-06
CUST_15583_PI429115894	reCj15605ex_ne:-LSW:isotig15572	AT1G36980	4.1e-65	unknown protein; CONTAINS InterPro DOMAIN/s: Uncharacterised protein family UPF0220 (InterPro:IPR007919); Has 424 Blast hits to 424 proteins in 159 species: Archae - 0; Bacte	1.48e-06
CUST_10455_PI429115894	reCj10477ex_ne:---W:isotig10444	AT5G56590	0	O-Glycosyl hydrolases family 17 protein	1.5e-06
CUST_15614_PI429115894	reCj15636ex_ne:---W:isotig15603	AT1G70490	2.86e-69	ATARFA1D, ARFA1D Ras-related small GTP-binding family protein	1.5e-06
CUST_11641_PI429115894	reCj11663ex_ne:-L-W:isotig11630	AT3G03550	1e-47	RING/U-box superfamily protein	1.51e-06
CUST_18343_PI429115894	reCj18365ex_ne:-LSW:isotig18332	AT1G76560	5.82e-32	CP12-3 CP12 domain-containing protein 3	1.53e-06
CUST_13291_PI429115894	reCj13313ex_ne:M-SW:isotig13280	AT3G27060	0	TSO2, ATTSO2 Ferritin/ribonucleotide reductase-like family protein	1.56e-06
CUST_10150_PI429115894	reCj10172ex_ne:--S-:isotig10139	AT2G40460	0	Major facilitator superfamily protein	1.59e-06
CUST_16431_PI429115894	reCj16453ex_ne:-L-W:isotig16420	AT3G55390	4.37e-44	Uncharacterised protein family (UPF0497)	1.68e-06
CUST_10383_PI429115894	reCj10405ex_ne:-L-W:isotig10372	AT4G38660	3.34e-93	Pathogenesis-related thaumatin superfamily protein	1.69e-06
CUST_21297_PI429115894	reCj21319ex_ne:---W:isotig21286	-	-	-	1.71e-06
CUST_6372_PI429115894	reCj06392ex_ne:----:isotig06366	AT1G60060	9.67e-70	Serine/threonine-protein kinase WNK (With No Lysine)-related	1.73e-06
CUST_4214_PI429115894	reCj04234ex_ne:-LS-:isotig04208	AT5G08530	0	CI51 51 kDa subunit of complex I	1.77e-06
CUST_6436_PI429115894	reCj06456ex_ne:M-S-:isotig06430	AT1G65295	1.67e-38	unknown protein; LOCATED IN: endomembrane system; EXPRESSED IN: 22 plant structures; EXPRESSED DURING: 13 growth stages; BEST Arabidopsis thaliana protein match is: unknown p	1.77e-06
CUST_3334_PI429115894	reCj03354ex_ne:MLSW:isotig03329	AT2G24765	4.41e-97	ARF3, ARL1, ATARL1 ADP-ribosylation factor 3	1.78e-06
CUST_10705_PI429115894	reCj10727ex_ne:-L-W:isotig10694	AT5G62550	1.38e-22	unknown protein; FUNCTIONS IN: molecular function unknown; INVOLVED IN: biological process unknown; LOCATED IN: plasma membrane; EXPRESSED IN: 17 plant structures; EXPRESSED	1.81e-06
CUST_15112_PI429115894	reCj15134ex_ne:MLS-:isotig15101	AT2G40610	4.71e-134	ATEXPA8, EXP8, ATEXP8, ATHEXP ALPHA 1.11, EXPA8 expansin A8	1.83e-06
CUST_13836_PI429115894	reCj13858ex_ne:ML--:isotig13825	AT2G41540	0	GPDHC1 6-phosphogluconate dehydrogenase family protein	1.85e-06
CUST_4213_PI429115894	reCj04233ex_ne:MLSW:isotig04207	AT5G08530	0	CI51 51 kDa subunit of complex I	1.9e-06
CUST_5353_PI429115894	reCj05373ex_ne:MLSW:isotig05347	AT5G66390	1.37e-126	Peroxidase superfamily protein	1.9e-06
CUST_6077_PI429115894	reCj06097ex_ne:----:isotig06071	-	-	-	1.93e-06
CUST_17837_PI429115894	reCj17859ex_ne:-L-W:isotig17826	AT3G08890	5.64e-74	Protein of unknown function, DUF538	1.95e-06
CUST_14274_PI429115894	reCj14296ex_ne:MLSW:isotig14263	AT2G48130	1.89e-14	Bifunctional inhibitor/lipid-transfer protein/seed storage 2S albumin superfamily protein	2e-06
CUST_18268_PI429115894	reCj18290ex_ne:MLS-:isotig18257	AT5G46230	4.08e-31	Protein of unknown function, DUF538	2.11e-06
CUST_13340_PI429115894	reCj13362ex_ne:MLSW:isotig13329	AT4G37800	4.41e-141	XTH7 xyloglucan endotransglucosylase/hydrolase 7	2.12e-06
CUST_14464_PI429115894	reCj14486ex_ne:MLSW:isotig14453	AT1G69530	5.89e-133	ATEXPA1, EXP1, AT-EXP1, ATEXP1, ATHEXP ALPHA 1.2, EXPA1 expansin A1	2.13e-06
CUST_19381_PI429115894	reCj19403ex_ne:----:isotig19370	-	-	-	2.13e-06
CUST_11038_PI429115894	reCj11060ex_ne:---W:isotig11027	AT4G08550	5.22e-143	electron carriers;protein disulfide oxidoreductases	2.16e-06
CUST_19758_PI429115894	reCj19780ex_ne:----:isotig19747	AT1G22060	1.26e-39	LOCATED IN: vacuole; EXPRESSED IN: 23 plant structures; EXPRESSED DURING: 13 growth stages; BEST Arabidopsis thaliana protein match is: FBD, F-box and Leucine Rich Repeat dom	2.24e-06
CUST_8745_PI429115894	reCj08767ex_ne:M-SW:isotig08734	AT3G10370	0	SDP6 FAD-dependent oxidoreductase family protein	2.34e-06
CUST_3907_PI429115894	reCj03927ex_ne:-LSW:isotig03901	AT3G03570	0	Protein of unknown function (DUF3550/UPF0682)	2.35e-06
CUST_3335_PI429115894	reCj03355ex_ne:MLSW:isotig03330	AT2G24765	4.41e-97	ARF3, ARL1, ATARL1 ADP-ribosylation factor 3	2.38e-06
CUST_13931_PI429115894	reCj13953ex_ne:-L--:isotig13920	AT1G65450	4.75e-54	HXXXD-type acyl-transferase family protein	2.4e-06
CUST_9313_PI429115894	reCj09335ex_ne:----:isotig09302	AT2G21340	2.02e-160	MATE efflux family protein	2.41e-06
CUST_7913_PI429115894	reCj07935ex_ne:MLSW:isotig07902	AT3G57070	3.24e-58	Glutaredoxin family protein	2.48e-06
CUST_10762_PI429115894	reCj10784ex_ne:---W:isotig10751	AT2G41660	1.97e-64	MIZ1 Protein of unknown function, DUF617	2.54e-06
CUST_9995_PI429115894	reCj10017ex_ne:MLSW:isotig09984	AT1G20080	0	SYTB, ATSYTB, NTMC2TYPE1.2, NTMC2T1.2, SYT2 Calcium-dependent lipid-binding (CaLB domain) family protein	2.61e-06
CUST_9189_PI429115894	reCj09211ex_ne:---W:isotig09178	AT4G11450	9.89e-28	Protein of unknown function (DUF3527)	2.63e-06
CUST_6906_PI429115894	reCj06926ex_ne:----:isotig06900	AT5G65360	5.48e-89	Histone superfamily protein	2.65e-06
CUST_8971_PI429115894	reCj08993ex_ne:MLSW:isotig08960	AT2G13610	0	ABC-2 type transporter family protein	2.67e-06
CUST_8836_PI429115894	reCj08858ex_ne:---W:isotig08825	AT5G19130	9.52e-174	GPI transamidase component family protein / Gaa1-like family protein	2.71e-06
CUST_22089_PI429115894	reCj22111ex_ne:----:isotig22078	-	-	-	2.73e-06
CUST_16296_PI429115894	reCj16318ex_ne:M---:isotig16285	AT5G06570	8.58e-64	alpha/beta-Hydrolases superfamily protein	2.78e-06
CUST_20774_PI429115894	reCj20796ex_ne:---W:isotig20763	AT1G26355	1.92e-10	SP1L1 SPIRAL1-like1	2.84e-06
CUST_9722_PI429115894	reCj09744ex_ne:MLSW:isotig09711	AT3G08510	0	ATPLC2, PLC2 phospholipase C 2	3.01e-06
CUST_2699_PI429115894	reCj02719ex_ne:MLS-:isotig02697	AT1G77520	2.68e-53	O-methyltransferase family protein	3.04e-06
CUST_11338_PI429115894	reCj11360ex_ne:---W:isotig11327	AT3G56190	7.63e-141	ALPHA-SNAP2, ASNAP alpha-soluble NSF attachment protein 2	3.08e-06
CUST_12773_PI429115894	reCj12795ex_ne:ML-W:isotig12762	AT3G56190	9.05e-134	ALPHA-SNAP2, ASNAP alpha-soluble NSF attachment protein 2	3.11e-06
CUST_19280_PI429115894	reCj19302ex_ne:---W:isotig19269	AT3G54560	2.09e-62	HTA11 histone H2A 11	3.11e-06
CUST_4067_PI429115894	reCj04087ex_ne:--S-:isotig04061	AT1G19220	6.04e-45	ARF19, IAA22, ARF11 auxin response factor 19	3.2e-06
CUST_11418_PI429115894	reCj11440ex_ne:MLSW:isotig11407	AT1G50010	0	TUA2 tubulin alpha-2 chain	3.33e-06
CUST_8366_PI429115894	reCj08388ex_ne:M--W:isotig08355	AT1G30440	0	Phototropic-responsive NPH3 family protein	3.42e-06
CUST_15429_PI429115894	reCj15451ex_ne:----:isotig15418	AT1G66740	5.08e-91	AtSP7, SP7, SGA2, ASF1A ASF1 like histone chaperone	3.47e-06
CUST_2504_PI429115894	reCj02524ex_ne:----:isotig02502	-	-	-	3.49e-06
CUST_4060_PI429115894	reCj04080ex_ne:ML--:isotig04054	AT1G02205	2.76e-139	CER1 Fatty acid hydroxylase superfamily	3.5e-06
CUST_18302_PI429115894	reCj18324ex_ne:----:isotig18291	AT1G05680	9.3e-59	UGT74E2 Uridine diphosphate glycosyltransferase 74E2	3.58e-06
CUST_2502_PI429115894	reCj02522ex_ne:M-SW:isotig02500	AT3G23890	0	TOPII, ATTOPII topoisomerase II	3.58e-06
CUST_21417_PI429115894	reCj21439ex_ne:----:isotig21406	AT2G27920	1.02e-52	SCPL51 serine carboxypeptidase-like 51	3.58e-06
CUST_17587_PI429115894	reCj17609ex_ne:---W:isotig17576	AT5G52390	2.01e-36	PAR1 protein	3.58e-06
CUST_649_PI429115894	reCj00666ex_ne:MLSW:isotig00644	AT4G00430	2.02e-179	TMP-C, PIP1;4, PIP1E plasma membrane intrinsic protein 1;4	3.71e-06
CUST_1787_PI429115894	reCj01807ex_ne:---W:isotig01785	AT5G11330	1.83e-133	FAD/NAD(P)-binding oxidoreductase family protein	3.9e-06
CUST_9826_PI429115894	reCj09848ex_ne:-L-W:isotig09815	AT4G00900	0	ECA2, ATECA2 ER-type Ca2+-ATPase 2	4.11e-06
CUST_20763_PI429115894	reCj20785ex_ne:----:isotig20752	-	-	-	4.13e-06
CUST_12577_PI429115894	reCj12599ex_ne:M--W:isotig12566	AT2G39050	5.31e-37	hydroxyproline-rich glycoprotein family protein	4.16e-06
CUST_15439_PI429115894	reCj15461ex_ne:-L-W:isotig15428	AT4G36800	1.97e-106	RCE1 RUB1 conjugating enzyme 1	4.2e-06
CUST_3201_PI429115894	reCj03221ex_ne:M-SW:isotig03196	AT1G08370	8.87e-89	DCP1, ATDCP1 decapping 1	5.14e-06
CUST_647_PI429115894	reCj00664ex_ne:MLSW:isotig00642	AT4G00430	9.96e-179	TMP-C, PIP1;4, PIP1E plasma membrane intrinsic protein 1;4	8.4e-06

## Sheet: Daylength_Cluster3
ProbeName	SEQ_ID	Arabi_ID	e-value	Description	p-value
CUST_18107_PI429115894	reCj18129ex_ne:-LSW:isotig18096	AT1G24020	1.21e-09	MLP423 MLP-like protein 423	1.87e-17
CUST_13154_PI429115894	reCj13176ex_ne:---W:isotig13143	AT5G46690	8.3e-56	bHLH071 beta HLH protein 71	3.36e-15
CUST_11389_PI429115894	reCj11411ex_ne:MLSW:isotig11378	AT1G47530	0	MATE efflux family protein	7.3e-15
CUST_13363_PI429115894	reCj13385ex_ne:MLSW:isotig13352	AT5G47470	6.54e-69	Nodulin MtN21 /EamA-like transporter family protein	2.53e-14
CUST_2278_PI429115894	reCj02298ex_ne:---W:isotig02276	-	-	-	1.06e-13
CUST_18375_PI429115894	reCj18397ex_ne:----:isotig18364	AT4G13180	3.92e-88	NAD(P)-binding Rossmann-fold superfamily protein	1.07e-13
CUST_17669_PI429115894	reCj17691ex_ne:-LS-:isotig17658	AT1G76940	1.47e-29	RNA-binding (RRM/RBD/RNP motifs) family protein	1.21e-13
CUST_8806_PI429115894	reCj08828ex_ne:--SW:isotig08795	AT5G55950	7.73e-138	Nucleotide/sugar transporter family protein	1.4e-13
CUST_21345_PI429115894	reCj21367ex_ne:----:isotig21334	-	-	-	1.73e-13
CUST_8723_PI429115894	reCj08745ex_ne:MLSW:isotig08712	AT4G27500	5.78e-81	PPI1 proton pump interactor 1	1.79e-13
CUST_402_PI429115894	reCj00419ex_ne:M-S-:isotig00397	AT1G65590	0	HEXO3, ATHEX1 beta-hexosaminidase 3	1.84e-13
CUST_21349_PI429115894	reCj21371ex_ne:----:isotig21338	-	-	-	1.91e-13
CUST_11931_PI429115894	reCj11953ex_ne:--SW:isotig11920	AT5G24490	1.15e-63	30S ribosomal protein, putative	1.92e-13
CUST_18111_PI429115894	reCj18133ex_ne:--S-:isotig18100	AT3G16200	1.52e-64	unknown protein; Has 97 Blast hits to 97 proteins in 15 species: Archae - 0; Bacteria - 8; Metazoa - 0; Fungi - 0; Plants - 36; Viruses - 0; Other Eukaryotes - 53 (source: NC	2.21e-13
CUST_3644_PI429115894	reCj03664ex_ne:--S-:isotig03638	AT1G67530	0	ARM repeat superfamily protein	2.44e-13
CUST_16817_PI429115894	reCj16839ex_ne:--S-:isotig16806	AT3G52960	1.42e-70	Thioredoxin superfamily protein	2.83e-13
CUST_404_PI429115894	reCj00421ex_ne:--S-:isotig00399	AT1G65590	0	HEXO3, ATHEX1 beta-hexosaminidase 3	2.84e-13
CUST_4780_PI429115894	reCj04800ex_ne:---W:isotig04774	AT1G73220	2.95e-35	AtOCT1, 1-Oct organic cation/carnitine transporter1	3.38e-13
CUST_17785_PI429115894	reCj17807ex_ne:---W:isotig17774	AT1G69550	5.44e-41	disease resistance protein (TIR-NBS-LRR class)	3.64e-13
CUST_12638_PI429115894	reCj12660ex_ne:MLSW:isotig12627	AT1G60000	4.86e-46	RNA-binding (RRM/RBD/RNP motifs) family protein	3.65e-13
CUST_6676_PI429115894	reCj06696ex_ne:----:isotig06670	AT1G61600	3.92e-28	Protein of unknown function (DUF1262)	3.65e-13
CUST_398_PI429115894	reCj00415ex_ne:MLSW:isotig00393	AT1G65590	0	HEXO3, ATHEX1 beta-hexosaminidase 3	3.73e-13
CUST_8715_PI429115894	reCj08737ex_ne:-LS-:isotig08704	AT1G76880	3.8e-99	Duplicated homeodomain-like superfamily protein	4.26e-13
CUST_8457_PI429115894	reCj08479ex_ne:MLSW:isotig08446	AT1G27461	3.51e-20	unknown protein; Has 30201 Blast hits to 17322 proteins in 780 species: Archae - 12; Bacteria - 1396; Metazoa - 17338; Fungi - 3422; Plants - 5037; Viruses - 0; Other Eukaryo	5.64e-13
CUST_407_PI429115894	reCj00424ex_ne:--S-:isotig00402	AT1G65590	0	HEXO3, ATHEX1 beta-hexosaminidase 3	5.76e-13
CUST_7706_PI429115894	reCj07728ex_ne:MLSW:isotig07695	AT1G75660	0	XRN3, AtXRN3 5'-3' exoribonuclease 3	5.92e-13
CUST_20038_PI429115894	reCj20060ex_ne:ML-W:isotig20027	AT3G48080	5.38e-18	alpha/beta-Hydrolases superfamily protein	7.15e-13
CUST_2972_PI429115894	reCj02992ex_ne:-L--:isotig02967	AT3G52970	3.42e-74	CYP76G1 cytochrome P450, family 76, subfamily G, polypeptide 1	9.46e-13
CUST_2971_PI429115894	reCj02991ex_ne:-L--:isotig02966	AT3G52970	7.13e-97	CYP76G1 cytochrome P450, family 76, subfamily G, polypeptide 1	9.85e-13
CUST_3643_PI429115894	reCj03663ex_ne:--SW:isotig03637	AT1G67530	0	ARM repeat superfamily protein	1.16e-12
CUST_13802_PI429115894	reCj13824ex_ne:MLSW:isotig13791	AT1G71695	1.61e-136	Peroxidase superfamily protein	1.19e-12
CUST_1205_PI429115894	reCj01224ex_ne:-LSW:isotig01202	AT3G14200	4.23e-40	Chaperone DnaJ-domain superfamily protein	1.23e-12
CUST_2279_PI429115894	reCj02299ex_ne:M---:isotig02277	-	-	-	1.28e-12
CUST_15628_PI429115894	reCj15650ex_ne:-LSW:isotig15617	AT1G48130	1.12e-93	ATPER1, PER1 1-cysteine peroxiredoxin 1	1.29e-12
CUST_11995_PI429115894	reCj12017ex_ne:----:isotig11984	AT1G25560	2.86e-82	TEM1, EDF1 AP2/B3 transcription factor family protein	1.62e-12
CUST_19152_PI429115894	reCj19174ex_ne:-LSW:isotig19141	AT5G47220	6.06e-16	ATERF2, ATERF-2, ERF2 ethylene responsive element binding factor 2	1.72e-12
CUST_10279_PI429115894	reCj10301ex_ne:---W:isotig10268	AT3G15510	2.42e-95	ATNAC2, ANAC056, NARS1, NAC2 NAC domain containing protein 2	1.79e-12
CUST_16761_PI429115894	reCj16783ex_ne:MLSW:isotig16750	AT1G24020	1.91e-08	MLP423 MLP-like protein 423	1.89e-12
CUST_9706_PI429115894	reCj09728ex_ne:-LSW:isotig09695	AT1G75020	5.66e-146	LPAT4 lysophosphatidyl acyltransferase 4	1.96e-12
CUST_3276_PI429115894	reCj03296ex_ne:MLSW:isotig03271	AT5G65520	1.61e-25	Tetratricopeptide repeat (TPR)-like superfamily protein	2.52e-12
CUST_1206_PI429115894	reCj01225ex_ne:MLSW:isotig01203	AT3G14200	8.87e-40	Chaperone DnaJ-domain superfamily protein	2.63e-12
CUST_2973_PI429115894	reCj02993ex_ne:-LS-:isotig02968	AT3G52970	9.72e-48	CYP76G1 cytochrome P450, family 76, subfamily G, polypeptide 1	2.66e-12
CUST_3981_PI429115894	reCj04001ex_ne:----:isotig03975	AT3G26744	2.38e-99	ICE1, ATICE1, SCRM basic helix-loop-helix (bHLH) DNA-binding superfamily protein	3.03e-12
CUST_10730_PI429115894	reCj10752ex_ne:--S-:isotig10719	AT1G49380	0	cytochrome c biogenesis protein family	3.07e-12
CUST_5397_PI429115894	reCj05417ex_ne:MLSW:isotig05391	AT1G71695	2.28e-127	Peroxidase superfamily protein	3.07e-12
CUST_5398_PI429115894	reCj05418ex_ne:MLSW:isotig05392	AT1G71695	7.26e-128	Peroxidase superfamily protein	3.11e-12
CUST_3275_PI429115894	reCj03295ex_ne:--SW:isotig03270	AT3G18570	2.91e-14	Oleosin family protein	3.18e-12
CUST_8973_PI429115894	reCj08995ex_ne:--SW:isotig08962	AT1G05500	0	SYTE, ATSYTE, NTMC2TYPE2.1, NTMC2T2.1, SYT5 Calcium-dependent lipid-binding (CaLB domain) family protein	3.97e-12
CUST_18486_PI429115894	reCj18508ex_ne:MLS-:isotig18475	AT1G78360	1.52e-54	ATGSTU21, GSTU21 glutathione S-transferase TAU 21	4.08e-12
CUST_460_PI429115894	reCj00477ex_ne:MLSW:isotig00455	AT4G27820	2.09e-129	BGLU9 beta glucosidase 9	4.61e-12
CUST_12146_PI429115894	reCj12168ex_ne:-LSW:isotig12135	AT1G47480	4.91e-50	alpha/beta-Hydrolases superfamily protein	4.64e-12
CUST_462_PI429115894	reCj00479ex_ne:MLSW:isotig00457	AT1G26560	1.24e-109	BGLU40 beta glucosidase 40	4.85e-12
CUST_15411_PI429115894	reCj15433ex_ne:MLSW:isotig15400	AT1G08080	3.95e-76	ATACA7, ACA7 alpha carbonic anhydrase 7	5.49e-12
CUST_3274_PI429115894	reCj03294ex_ne:--SW:isotig03269	AT3G18570	2.96e-14	Oleosin family protein	6.07e-12
CUST_17243_PI429115894	reCj17265ex_ne:--SW:isotig17232	AT4G15630	5.85e-11	Uncharacterised protein family (UPF0497)	6.77e-12
CUST_8771_PI429115894	reCj08793ex_ne:--SW:isotig08760	AT2G20310	2.87e-39	RIN13 RPM1 interacting protein 13	7.15e-12
CUST_5058_PI429115894	reCj05078ex_ne:----:isotig05052	AT4G03550	1.92e-89	ATGSL05, GSL05, ATGSL5, PMR4, GSL5 glucan synthase-like 5	8.6e-12
CUST_13919_PI429115894	reCj13941ex_ne:--SW:isotig13908	AT4G11600	6.95e-88	ATGPX6, PHGPX, LSC803, GPX6 glutathione peroxidase 6	9.31e-12
CUST_12515_PI429115894	reCj12537ex_ne:----:isotig12504	-	-	-	1.01e-11
CUST_18534_PI429115894	reCj18556ex_ne:----:isotig18523	-	-	-	1.17e-11
CUST_10466_PI429115894	reCj10488ex_ne:-LSW:isotig10455	AT1G09320	3.72e-18	agenet domain-containing protein	1.21e-11
CUST_461_PI429115894	reCj00478ex_ne:MLSW:isotig00456	AT1G26560	2.22e-108	BGLU40 beta glucosidase 40	1.24e-11
CUST_17624_PI429115894	reCj17646ex_ne:--SW:isotig17613	-	-	-	1.32e-11
CUST_4946_PI429115894	reCj04966ex_ne:---W:isotig04940	AT1G07030	8.82e-20	Mitochondrial substrate carrier family protein	1.37e-11
CUST_9850_PI429115894	reCj09872ex_ne:MLSW:isotig09839	AT1G61800	6e-162	GPT2, ATGPT2 glucose-6-phosphate/phosphate translocator 2	1.4e-11
CUST_3277_PI429115894	reCj03297ex_ne:----:isotig03272	AT5G65520	1.72e-25	Tetratricopeptide repeat (TPR)-like superfamily protein	1.48e-11
CUST_4945_PI429115894	reCj04965ex_ne:---W:isotig04939	AT1G07030	1.55e-121	Mitochondrial substrate carrier family protein	1.49e-11
CUST_1101_PI429115894	reCj01120ex_ne:M-S-:isotig01098	AT1G48920	1.6e-38	ATNUC-L1, PARL1, NUC-L1 nucleolin like 1	1.7e-11
CUST_396_PI429115894	reCj00413ex_ne:M-S-:isotig00391	AT1G65590	0	HEXO3, ATHEX1 beta-hexosaminidase 3	1.76e-11
CUST_12665_PI429115894	reCj12687ex_ne:MLSW:isotig12654	AT5G49120	6.57e-16	Protein of unknown function (DUF581)	1.91e-11
CUST_6874_PI429115894	reCj06894ex_ne:----:isotig06868	AT3G05890	5.14e-24	RCI2B Low temperature and salt responsive protein family	1.99e-11
CUST_5951_PI429115894	reCj05971ex_ne:-LSW:isotig05945	AT2G15890	1.28e-35	MEE14 maternal effect embryo arrest 14	2.09e-11
CUST_615_PI429115894	reCj00632ex_ne:-L-W:isotig00610	AT1G22540	1.22e-141	Major facilitator superfamily protein	2.3e-11
CUST_8901_PI429115894	reCj08923ex_ne:MLSW:isotig08890	AT2G19810	2.99e-73	CCCH-type zinc finger family protein	2.36e-11
CUST_15193_PI429115894	reCj15215ex_ne:M---:isotig15182	-	-	-	2.48e-11
CUST_16757_PI429115894	reCj16779ex_ne:M-SW:isotig16746	AT2G21940	9.71e-72	SK1, ATSK1 shikimate kinase 1	3.23e-11
CUST_9561_PI429115894	reCj09583ex_ne:MLSW:isotig09550	AT1G79750	0	ATNADP-ME4, NADP-ME4 NADP-malic enzyme 4	3.42e-11
CUST_5031_PI429115894	reCj05051ex_ne:-LSW:isotig05025	AT3G53570	1.05e-180	AFC1, AME2, FC1 FUS3-complementing gene 1	3.5e-11
CUST_5952_PI429115894	reCj05972ex_ne:----:isotig05946	AT2G15890	7.85e-18	MEE14 maternal effect embryo arrest 14	3.59e-11
CUST_10649_PI429115894	reCj10671ex_ne:MLSW:isotig10638	AT5G19350	3.8e-158	RNA-binding (RRM/RBD/RNP motifs) family protein	3.85e-11
CUST_6444_PI429115894	reCj06464ex_ne:----:isotig06438	AT3G47090	6.06e-09	Leucine-rich repeat protein kinase family protein	3.87e-11
CUST_2262_PI429115894	reCj02282ex_ne:MLSW:isotig02260	AT5G63140	6.96e-136	ATPAP29, PAP29 purple acid phosphatase 29	4.14e-11
CUST_5032_PI429115894	reCj05052ex_ne:-LSW:isotig05026	AT3G53570	6.2e-163	AFC1, AME2, FC1 FUS3-complementing gene 1	4.19e-11
CUST_11093_PI429115894	reCj11115ex_ne:MLS-:isotig11082	AT3G58060	1.19e-169	Cation efflux family protein	4.54e-11
CUST_19373_PI429115894	reCj19395ex_ne:--S-:isotig19362	AT5G51750	1.91e-13	ATSBT1.3, SBT1.3 subtilase 1.3	4.88e-11
CUST_12682_PI429115894	reCj12704ex_ne:--SW:isotig12671	AT2G14835	7e-36	RING/U-box superfamily protein	5.07e-11
CUST_20600_PI429115894	reCj20622ex_ne:----:isotig20589	AT1G20560	1.08e-59	AAE1 acyl activating enzyme 1	5.16e-11
CUST_408_PI429115894	reCj00425ex_ne:--S-:isotig00403	AT1G65590	0	HEXO3, ATHEX1 beta-hexosaminidase 3	5.81e-11
CUST_8609_PI429115894	reCj08631ex_ne:-LSW:isotig08598	AT5G52300	6.6e-09	RD29B, LTI65 CAP160 protein	5.92e-11
CUST_465_PI429115894	reCj00482ex_ne:MLS-:isotig00460	AT3G62750	1.84e-33	BGLU8 beta glucosidase 8	5.95e-11
CUST_18620_PI429115894	reCj18642ex_ne:---W:isotig18609	AT1G28540	4.16e-22	unknown protein; Has 25 Blast hits to 25 proteins in 10 species: Archae - 0; Bacteria - 0; Metazoa - 0; Fungi - 0; Plants - 25; Viruses - 0; Other Eukaryotes - 0 (source: NCB	5.97e-11
CUST_1909_PI429115894	reCj01929ex_ne:MLSW:isotig01907	AT2G26710	2.1e-129	BAS1, CYP734A1, CYP72B1 Cytochrome P450 superfamily protein	6.15e-11
CUST_16100_PI429115894	reCj16122ex_ne:-L-W:isotig16089	AT3G49220	8.52e-21	Plant invertase/pectin methylesterase inhibitor superfamily	6.18e-11
CUST_400_PI429115894	reCj00417ex_ne:--S-:isotig00395	AT1G65590	0	HEXO3, ATHEX1 beta-hexosaminidase 3	6.35e-11
CUST_10475_PI429115894	reCj10497ex_ne:ML-W:isotig10464	AT5G46170	5.18e-129	F-box family protein	6.55e-11
CUST_395_PI429115894	reCj00412ex_ne:MLSW:isotig00390	AT1G65590	0	HEXO3, ATHEX1 beta-hexosaminidase 3	7.07e-11
CUST_8908_PI429115894	reCj08930ex_ne:M-SW:isotig08897	AT4G31120	0	SKB1, ATPRMT5 SHK1 binding protein 1	7.32e-11
CUST_5557_PI429115894	reCj05577ex_ne:-L--:isotig05551	AT5G49920	1.53e-23	Octicosapeptide/Phox/Bem1p family protein	7.42e-11
CUST_18595_PI429115894	reCj18617ex_ne:----:isotig18584	AT5G60570	3.71e-06	Galactose oxidase/kelch repeat superfamily protein	7.46e-11
CUST_11830_PI429115894	reCj11852ex_ne:MLSW:isotig11819	AT5G05210	7.73e-67	Surfeit locus protein 6	7.49e-11
CUST_406_PI429115894	reCj00423ex_ne:M-S-:isotig00401	AT1G65590	0	HEXO3, ATHEX1 beta-hexosaminidase 3	7.51e-11
CUST_1910_PI429115894	reCj01930ex_ne:MLSW:isotig01908	AT2G26710	1.3e-127	BAS1, CYP734A1, CYP72B1 Cytochrome P450 superfamily protein	8.11e-11
CUST_6370_PI429115894	reCj06390ex_ne:----:isotig06364	AT3G17940	1.26e-68	Galactose mutarotase-like superfamily protein	8.23e-11
CUST_11493_PI429115894	reCj11515ex_ne:MLSW:isotig11482	AT2G24590	5.65e-07	RSZ22a, At-RSZ22a RNA recognition motif and CCHC-type zinc finger domains containing protein	8.34e-11
CUST_618_PI429115894	reCj00635ex_ne:-LS-:isotig00613	AT1G22540	9.66e-170	Major facilitator superfamily protein	8.45e-11
CUST_9117_PI429115894	reCj09139ex_ne:---W:isotig09106	AT1G66920	7.51e-92	Protein kinase superfamily protein	8.52e-11
CUST_2264_PI429115894	reCj02284ex_ne:--S-:isotig02262	AT5G63140	1.83e-68	ATPAP29, PAP29 purple acid phosphatase 29	9.3e-11
CUST_8271_PI429115894	reCj08293ex_ne:MLSW:isotig08260	AT2G19810	1.18e-69	CCCH-type zinc finger family protein	1.01e-10
CUST_394_PI429115894	reCj00411ex_ne:MLSW:isotig00389	AT1G65590	0	HEXO3, ATHEX1 beta-hexosaminidase 3	1.03e-10
CUST_15864_PI429115894	reCj15886ex_ne:M--W:isotig15853	AT4G14130	4.15e-105	XTR7, XTH15 xyloglucan endotransglucosylase/hydrolase 15	1.05e-10
CUST_6225_PI429115894	reCj06245ex_ne:--S-:isotig06219	AT1G10010	1.01e-58	AAP8, ATAAP8 amino acid permease 8	1.06e-10
CUST_6675_PI429115894	reCj06695ex_ne:---W:isotig06669	AT1G61600	8.79e-39	Protein of unknown function (DUF1262)	1.1e-10
CUST_16509_PI429115894	reCj16531ex_ne:MLSW:isotig16498	-	-	-	1.16e-10
CUST_10517_PI429115894	reCj10539ex_ne:---W:isotig10506	AT1G80530	0	Major facilitator superfamily protein	1.24e-10
CUST_744_PI429115894	reCj00761ex_ne:--SW:isotig00739	AT4G11820	0	MVA1, FKP1 hydroxymethylglutaryl-CoA synthase / HMG-CoA synthase / 3-hydroxy-3-methylglutaryl coenzyme A synthase	1.25e-10
CUST_2859_PI429115894	reCj02879ex_ne:MLSW:isotig02857	AT2G47770	3.56e-23	ATTSPO, TSPO TSPO(outer membrane tryptophan-rich sensory protein)-related	1.26e-10
CUST_2858_PI429115894	reCj02878ex_ne:-LS-:isotig02856	AT2G47770	4.35e-23	ATTSPO, TSPO TSPO(outer membrane tryptophan-rich sensory protein)-related	1.28e-10
CUST_10116_PI429115894	reCj10138ex_ne:---W:isotig10105	AT3G63130	3.37e-167	RANGAP1 RAN GTPase activating protein 1	1.29e-10
CUST_11073_PI429115894	reCj11095ex_ne:ML-W:isotig11062	AT1G55150	0	DEA(D/H)-box RNA helicase family protein	1.32e-10
CUST_15369_PI429115894	reCj15391ex_ne:--SW:isotig15358	AT5G11590	1.21e-37	TINY2 Integrase-type DNA-binding superfamily protein	1.32e-10
CUST_401_PI429115894	reCj00418ex_ne:--S-:isotig00396	AT1G65590	0	HEXO3, ATHEX1 beta-hexosaminidase 3	1.37e-10
CUST_746_PI429115894	reCj00763ex_ne:--SW:isotig00741	AT4G11820	0	MVA1, FKP1 hydroxymethylglutaryl-CoA synthase / HMG-CoA synthase / 3-hydroxy-3-methylglutaryl coenzyme A synthase	1.38e-10
CUST_8071_PI429115894	reCj08093ex_ne:MLSW:isotig08060	AT5G25350	3.56e-164	EBF2 EIN3-binding F box protein 2	1.52e-10
CUST_21480_PI429115894	reCj21502ex_ne:---W:isotig21469	-	-	-	1.53e-10
CUST_15324_PI429115894	reCj15346ex_ne:MLSW:isotig15313	AT1G23750	8.48e-57	Nucleic acid-binding, OB-fold-like protein	1.55e-10
CUST_409_PI429115894	reCj00426ex_ne:--S-:isotig00404	AT1G65590	0	HEXO3, ATHEX1 beta-hexosaminidase 3	1.61e-10
CUST_7523_PI429115894	reCj07545ex_ne:---W:isotig07512	AT5G25560	5.29e-143	CHY-type/CTCHY-type/RING-type Zinc finger protein	1.81e-10
CUST_8095_PI429115894	reCj08117ex_ne:MLSW:isotig08084	AT5G57360	0	ZTL, LKP1, ADO1, FKL2 Galactose oxidase/kelch repeat superfamily protein	1.86e-10
CUST_17731_PI429115894	reCj17753ex_ne:----:isotig17720	-	-	-	1.9e-10
CUST_1767_PI429115894	reCj01787ex_ne:-LS-:isotig01765	AT2G26430	1.41e-143	RCY1, ATRCY1 arginine-rich cyclin 1	1.91e-10
CUST_2660_PI429115894	reCj02680ex_ne:-LSW:isotig02658	AT5G62420	2.44e-107	NAD(P)-linked oxidoreductase superfamily protein	1.91e-10
CUST_19352_PI429115894	reCj19374ex_ne:---W:isotig19341	AT3G26770	3.22e-39	NAD(P)-binding Rossmann-fold superfamily protein	1.92e-10
CUST_14128_PI429115894	reCj14150ex_ne:--SW:isotig14117	AT1G77250	1.06e-44	RING/FYVE/PHD-type zinc finger family protein	1.93e-10
CUST_748_PI429115894	reCj00765ex_ne:--SW:isotig00743	AT4G11820	0	MVA1, FKP1 hydroxymethylglutaryl-CoA synthase / HMG-CoA synthase / 3-hydroxy-3-methylglutaryl coenzyme A synthase	2.02e-10
CUST_16807_PI429115894	reCj16829ex_ne:-LSW:isotig16796	AT4G27450	3.8e-78	Aluminium induced protein with YGL and LRDR motifs	2.12e-10
CUST_4217_PI429115894	reCj04237ex_ne:M-SW:isotig04211	AT3G48080	7.07e-60	alpha/beta-Hydrolases superfamily protein	2.16e-10
CUST_14930_PI429115894	reCj14952ex_ne:M-SW:isotig14919	AT1G65700	3.81e-35	Small nuclear ribonucleoprotein family protein	2.19e-10
CUST_405_PI429115894	reCj00422ex_ne:--S-:isotig00400	AT1G65590	0	HEXO3, ATHEX1 beta-hexosaminidase 3	2.22e-10
CUST_753_PI429115894	reCj00770ex_ne:--SW:isotig00748	AT4G11820	1.42e-81	MVA1, FKP1 hydroxymethylglutaryl-CoA synthase / HMG-CoA synthase / 3-hydroxy-3-methylglutaryl coenzyme A synthase	2.24e-10
CUST_397_PI429115894	reCj00414ex_ne:--S-:isotig00392	AT1G65590	0	HEXO3, ATHEX1 beta-hexosaminidase 3	2.28e-10
CUST_411_PI429115894	reCj00428ex_ne:M-SW:isotig00406	-	-	-	2.39e-10
CUST_12137_PI429115894	reCj12159ex_ne:----:isotig12126	AT2G33620	4.1e-19	AT hook motif DNA-binding family protein	2.6e-10
CUST_403_PI429115894	reCj00420ex_ne:MLSW:isotig00398	AT1G65590	0	HEXO3, ATHEX1 beta-hexosaminidase 3	2.6e-10
CUST_3127_PI429115894	reCj03147ex_ne:M---:isotig03122	AT4G23180	6.48e-128	CRK10, RLK4 cysteine-rich RLK (RECEPTOR-like protein kinase) 10	2.64e-10
CUST_413_PI429115894	reCj00430ex_ne:MLSW:isotig00408	-	-	-	2.65e-10
CUST_2602_PI429115894	reCj02622ex_ne:ML-W:isotig02600	AT2G15490	9.41e-51	UGT73B4 UDP-glycosyltransferase 73B4	2.72e-10
CUST_7441_PI429115894	reCj07463ex_ne:MLSW:isotig07430	AT1G75290	4.81e-124	NAD(P)-binding Rossmann-fold superfamily protein	2.81e-10
CUST_22133_PI429115894	reCj22155ex_ne:--S-:isotig22122	-	-	-	2.88e-10
CUST_10800_PI429115894	reCj10822ex_ne:----:isotig10789	AT5G02860	0	Pentatricopeptide repeat (PPR) superfamily protein	2.93e-10
CUST_130_PI429115894	reCj00130ex_ne:---W:isotig00108	AT4G28940	7.48e-26	Phosphorylase superfamily protein	2.94e-10
CUST_3443_PI429115894	reCj03463ex_ne:-L--:isotig03438	AT2G37970	7.64e-80	SOUL-1 SOUL heme-binding family protein	3e-10
CUST_12658_PI429115894	reCj12680ex_ne:----:isotig12647	AT3G63060	1.12e-78	EDL3 EID1-like 3	3.01e-10
CUST_1719_PI429115894	reCj01739ex_ne:---W:isotig01717	AT5G35790	6.21e-08	G6PD1 glucose-6-phosphate dehydrogenase 1	3.03e-10
CUST_199_PI429115894	reCj00199ex_ne:-L--:isotig00177	AT2G36780	2.36e-52	UDP-Glycosyltransferase superfamily protein	3.05e-10
CUST_3128_PI429115894	reCj03148ex_ne:MLS-:isotig03123	AT4G23180	2.77e-112	CRK10, RLK4 cysteine-rich RLK (RECEPTOR-like protein kinase) 10	3.06e-10
CUST_3109_PI429115894	reCj03129ex_ne:-LS-:isotig03104	AT4G03020	0	transducin family protein / WD-40 repeat family protein	3.1e-10
CUST_21413_PI429115894	reCj21435ex_ne:MLS-:isotig21402	AT3G05880	2.21e-18	RCI2A Low temperature and salt responsive protein family	3.12e-10
CUST_6369_PI429115894	reCj06389ex_ne:----:isotig06363	AT3G17940	4.71e-80	Galactose mutarotase-like superfamily protein	3.13e-10
CUST_7578_PI429115894	reCj07600ex_ne:--SW:isotig07567	AT5G48250	1.01e-38	B-box type zinc finger protein with CCT domain	3.25e-10
CUST_399_PI429115894	reCj00416ex_ne:M-S-:isotig00394	AT1G65590	0	HEXO3, ATHEX1 beta-hexosaminidase 3	3.29e-10
CUST_4395_PI429115894	reCj04415ex_ne:MLSW:isotig04389	AT3G26420	1.39e-41	ATRZ-1A RNA-binding (RRM/RBD/RNP motifs) family protein with retrovirus zinc finger-like domain	3.46e-10
CUST_9937_PI429115894	reCj09959ex_ne:---W:isotig09926	AT1G73180	0	Eukaryotic translation initiation factor eIF2A family protein	3.54e-10
CUST_18148_PI429115894	reCj18170ex_ne:M---:isotig18137	AT1G54140	1.73e-73	TAFII21, TAF9 TATA binding protein associated factor 21kDa subunit	3.61e-10
CUST_2860_PI429115894	reCj02880ex_ne:MLSW:isotig02858	AT2G47770	3.56e-23	ATTSPO, TSPO TSPO(outer membrane tryptophan-rich sensory protein)-related	3.67e-10
CUST_458_PI429115894	reCj00475ex_ne:MLSW:isotig00453	AT4G27820	9.22e-136	BGLU9 beta glucosidase 9	3.85e-10
CUST_11961_PI429115894	reCj11983ex_ne:--S-:isotig11950	AT5G38280	4.52e-87	PR5K PR5-like receptor kinase	3.87e-10
CUST_13231_PI429115894	reCj13253ex_ne:-LSW:isotig13220	AT2G37250	1.56e-69	ADK, ATPADK1 adenosine kinase	3.96e-10
CUST_12215_PI429115894	reCj12237ex_ne:-LSW:isotig12204	AT5G19875	7.98e-26	unknown protein; FUNCTIONS IN: molecular function unknown; INVOLVED IN: response to oxidative stress; LOCATED IN: endomembrane system; EXPRESSED IN: 21 plant structures; EXPR	4.24e-10
CUST_5641_PI429115894	reCj05661ex_ne:-LSW:isotig05635	AT4G21410	2.76e-98	CRK29 cysteine-rich RLK (RECEPTOR-like protein kinase) 29	4.37e-10
CUST_2662_PI429115894	reCj02682ex_ne:-LSW:isotig02660	AT5G62420	2.27e-103	NAD(P)-linked oxidoreductase superfamily protein	4.46e-10
CUST_7903_PI429115894	reCj07925ex_ne:M--W:isotig07892	AT1G15440	0	PWP2, ATPWP2 periodic tryptophan protein 2	4.49e-10
CUST_9381_PI429115894	reCj09403ex_ne:-LSW:isotig09370	AT4G27410	1e-81	RD26, ANAC072 NAC (No Apical Meristem) domain transcriptional regulator superfamily protein	4.5e-10
CUST_3084_PI429115894	reCj03104ex_ne:-LSW:isotig03079	AT4G19110	3.85e-123	Protein kinase superfamily protein	4.62e-10
CUST_2198_PI429115894	reCj02218ex_ne:-LS-:isotig02196	ATMG01360	9.59e-173	COX1 cytochrome oxidase	4.66e-10
CUST_3083_PI429115894	reCj03103ex_ne:---W:isotig03078	AT4G19110	4.1e-123	Protein kinase superfamily protein	4.71e-10
CUST_1911_PI429115894	reCj01931ex_ne:-LSW:isotig01909	AT2G26710	2.51e-119	BAS1, CYP734A1, CYP72B1 Cytochrome P450 superfamily protein	4.72e-10
CUST_14339_PI429115894	reCj14361ex_ne:--SW:isotig14328	AT1G07210	9.08e-46	Ribosomal protein S18	4.88e-10
CUST_4048_PI429115894	reCj04068ex_ne:----:isotig04042	-	-	-	4.91e-10
CUST_8854_PI429115894	reCj08876ex_ne:--SW:isotig08843	AT1G72360	9.64e-13	HRE1 Integrase-type DNA-binding superfamily protein	4.91e-10
CUST_7866_PI429115894	reCj07888ex_ne:-LSW:isotig07855	AT4G13460	3.12e-139	SDG22, SUVH9, SET22 SU(VAR)3-9 homolog 9	4.97e-10
CUST_1100_PI429115894	reCj01119ex_ne:M-S-:isotig01097	AT1G48920	2.19e-39	ATNUC-L1, PARL1, NUC-L1 nucleolin like 1	5.06e-10
CUST_12931_PI429115894	reCj12953ex_ne:--SW:isotig12920	AT1G43170	0	RP1 ribosomal protein 1	5.32e-10
CUST_16978_PI429115894	reCj17000ex_ne:---W:isotig16967	-	-	-	5.47e-10
CUST_2199_PI429115894	reCj02219ex_ne:-LS-:isotig02197	ATMG01360	5.36e-173	COX1 cytochrome oxidase	5.49e-10
CUST_2741_PI429115894	reCj02761ex_ne:MLSW:isotig02739	AT5G20190	3.89e-39	Tetratricopeptide repeat (TPR)-like superfamily protein	5.71e-10
CUST_1768_PI429115894	reCj01788ex_ne:--S-:isotig01766	AT2G26430	1.26e-132	RCY1, ATRCY1 arginine-rich cyclin 1	5.78e-10
CUST_16141_PI429115894	reCj16163ex_ne:MLSW:isotig16130	AT2G25310	4.34e-78	Protein of unknown function (DUF2012)	5.91e-10
CUST_4047_PI429115894	reCj04067ex_ne:-LSW:isotig04041	AT4G09180	1.59e-44	basic helix-loop-helix (bHLH) DNA-binding superfamily protein	5.97e-10
CUST_21567_PI429115894	reCj21589ex_ne:---W:isotig21556	-	-	-	6.01e-10
CUST_17716_PI429115894	reCj17738ex_ne:-LS-:isotig17705	-	-	-	6.24e-10
CUST_1103_PI429115894	reCj01122ex_ne:M-SW:isotig01100	AT1G48920	1.09e-38	ATNUC-L1, PARL1, NUC-L1 nucleolin like 1	6.28e-10
CUST_410_PI429115894	reCj00427ex_ne:MLSW:isotig00405	-	-	-	6.29e-10
CUST_8669_PI429115894	reCj08691ex_ne:-L-W:isotig08658	AT1G65280	9.78e-113	DNAJ heat shock N-terminal domain-containing protein	6.38e-10
CUST_5426_PI429115894	reCj05446ex_ne:--SW:isotig05420	AT1G19530	3.78e-13	unknown protein; FUNCTIONS IN: molecular function unknown; INVOLVED IN: N-terminal protein myristoylation, anaerobic respiration; LOCATED IN: cellular component unknown; EXPR	6.45e-10
CUST_3897_PI429115894	reCj03917ex_ne:-LSW:isotig03891	AT3G22330	0	PMH2, ATRH53 putative mitochondrial RNA helicase 2	6.55e-10
CUST_9036_PI429115894	reCj09058ex_ne:-LSW:isotig09025	AT4G32520	0	SHM3 serine hydroxymethyltransferase 3	6.84e-10
CUST_7026_PI429115894	reCj07046ex_ne:---W:isotig07020	AT3G47090	1.92e-13	Leucine-rich repeat protein kinase family protein	6.92e-10
CUST_7516_PI429115894	reCj07538ex_ne:MLSW:isotig07505	AT2G36380	0	PDR6, ATPDR6 pleiotropic drug resistance 6	7.09e-10
CUST_13228_PI429115894	reCj13250ex_ne:---W:isotig13217	-	-	-	7.18e-10
CUST_7123_PI429115894	reCj07143ex_ne:---W:isotig07117	AT5G04750	1.86e-09	F1F0-ATPase inhibitor protein, putative	7.18e-10
CUST_9248_PI429115894	reCj09270ex_ne:--SW:isotig09237	AT3G16810	0	APUM24, PUM24 pumilio 24	7.48e-10
CUST_18295_PI429115894	reCj18317ex_ne:---W:isotig18284	AT1G17200	5.48e-43	Uncharacterised protein family (UPF0497)	7.57e-10
CUST_10820_PI429115894	reCj10842ex_ne:M-SW:isotig10809	AT1G63660	0	GMP synthase (glutamine-hydrolyzing), putative / glutamine amidotransferase, putative	7.84e-10
CUST_2740_PI429115894	reCj02760ex_ne:--SW:isotig02738	AT5G20190	7.11e-28	Tetratricopeptide repeat (TPR)-like superfamily protein	7.92e-10
CUST_7645_PI429115894	reCj07667ex_ne:-LSW:isotig07634	AT3G13080	0	ATMRP3, MRP3, ABCC3 multidrug resistance-associated protein 3	7.97e-10
CUST_13728_PI429115894	reCj13750ex_ne:--SW:isotig13717	AT1G71000	1.9e-37	Chaperone DnaJ-domain superfamily protein	8.34e-10
CUST_7085_PI429115894	reCj07105ex_ne:--S-:isotig07079	-	-	-	8.67e-10
CUST_21722_PI429115894	reCj21744ex_ne:--SW:isotig21711	AT2G33830	2.73e-12	Dormancy/auxin associated family protein	8.83e-10
CUST_2844_PI429115894	reCj02864ex_ne:MLSW:isotig02842	AT2G48130	1.74e-21	Bifunctional inhibitor/lipid-transfer protein/seed storage 2S albumin superfamily protein	9.18e-10
CUST_9482_PI429115894	reCj09504ex_ne:---W:isotig09471	AT4G26600	0	S-adenosyl-L-methionine-dependent methyltransferases superfamily protein	9.26e-10
CUST_9115_PI429115894	reCj09137ex_ne:--SW:isotig09104	AT1G52900	2.46e-10	Toll-Interleukin-Resistance (TIR) domain family protein	9.35e-10
CUST_15055_PI429115894	reCj15077ex_ne:-LS-:isotig15044	AT5G25610	6.59e-43	RD22, ATRD22 BURP domain-containing protein	9.53e-10
CUST_20203_PI429115894	reCj20225ex_ne:----:isotig20192	-	-	-	9.67e-10
CUST_7419_PI429115894	reCj07441ex_ne:---W:isotig07415	AT5G62050	6.83e-88	OXA1, ATOXA1, OXA1AT homolog of yeast oxidase assembly 1 (OXA1)	1.01e-09
CUST_2600_PI429115894	reCj02620ex_ne:M--W:isotig02598	AT2G15490	1.09e-48	UGT73B4 UDP-glycosyltransferase 73B4	1.01e-09
CUST_7675_PI429115894	reCj07697ex_ne:-LSW:isotig07664	AT3G16857	1.3e-113	ARR1, RR1 response regulator 1	1.02e-09
CUST_8907_PI429115894	reCj08929ex_ne:MLSW:isotig08896	AT5G27640	0	TIF3B1, EIF3B, ATEIF3B-1, EIF3B-1, ATTIF3B1 translation initiation factor 3B1	1.04e-09
CUST_200_PI429115894	reCj00200ex_ne:-L--:isotig00178	AT3G53160	8.45e-48	UGT73C7 UDP-glucosyl transferase 73C7	1.05e-09
CUST_10453_PI429115894	reCj10475ex_ne:---W:isotig10442	AT5G16750	4.21e-152	TOZ Transducin family protein / WD-40 repeat family protein	1.07e-09
CUST_12774_PI429115894	reCj12796ex_ne:MLSW:isotig12763	AT3G03870	2.73e-13	unknown protein; BEST Arabidopsis thaliana protein match is: unknown protein (TAIR:AT5G18130.1); Has 47 Blast hits to 47 proteins in 13 species: Archae - 0; Bacteria - 0; Met	1.08e-09
CUST_11705_PI429115894	reCj11727ex_ne:--SW:isotig11694	AT3G48530	1.8e-125	KING1 SNF1-related protein kinase regulatory subunit gamma 1	1.09e-09
CUST_9139_PI429115894	reCj09161ex_ne:---W:isotig09128	AT5G47280	3.61e-13	ADR1-L3 ADR1-like 3	1.1e-09
CUST_3020_PI429115894	reCj03040ex_ne:---W:isotig03015	-	-	-	1.11e-09
CUST_22169_PI429115894	reCj22192ex_ne:----:isotig22159	-	-	-	1.13e-09
CUST_16684_PI429115894	reCj16706ex_ne:---W:isotig16673	AT4G17140	2.23e-50	pleckstrin homology (PH) domain-containing protein	1.14e-09
CUST_1732_PI429115894	reCj01752ex_ne:ML--:isotig01730	AT4G36220	6.57e-114	FAH1, CYP84A1 ferulic acid 5-hydroxylase 1	1.17e-09
CUST_18249_PI429115894	reCj18271ex_ne:-LSW:isotig18238	AT3G03150	1.44e-16	unknown protein; FUNCTIONS IN: molecular function unknown; INVOLVED IN: biological process unknown; LOCATED IN: mitochondrion; EXPRESSED IN: 22 plant structures; EXPRESSED DU	1.21e-09
CUST_10776_PI429115894	reCj10798ex_ne:--SW:isotig10765	AT5G17930	1.86e-180	MIF4G domain-containing protein / MA3 domain-containing protein	1.23e-09
CUST_12445_PI429115894	reCj12467ex_ne:MLSW:isotig12434	AT4G23630	1.31e-73	BTI1, RTNLB1 VIRB2-interacting protein 1	1.24e-09
CUST_8420_PI429115894	reCj08442ex_ne:---W:isotig08409	AT5G20990	0	B73, SIR4, CNX, CHL6, CNX1 molybdopterin biosynthesis CNX1 protein / molybdenum cofactor biosynthesis enzyme CNX1 (CNX1)	1.25e-09
CUST_1731_PI429115894	reCj01751ex_ne:-L--:isotig01729	AT5G07990	1.16e-112	TT7, CYP75B1, D501 Cytochrome P450 superfamily protein	1.25e-09
CUST_3823_PI429115894	reCj03843ex_ne:-LSW:isotig03817	AT1G58110	1.2e-50	Basic-leucine zipper (bZIP) transcription factor family protein	1.29e-09
CUST_619_PI429115894	reCj00636ex_ne:---W:isotig00614	AT3G54450	3.49e-98	Major facilitator superfamily protein	1.36e-09
CUST_622_PI429115894	reCj00639ex_ne:--S-:isotig00617	AT3G54450	1.52e-98	Major facilitator superfamily protein	1.37e-09
CUST_3927_PI429115894	reCj03947ex_ne:MLSW:isotig03921	-	-	-	1.41e-09
CUST_12130_PI429115894	reCj12152ex_ne:---W:isotig12119	AT5G16040	0	Regulator of chromosome condensation (RCC1) family protein	1.45e-09
CUST_2280_PI429115894	reCj02300ex_ne:----:isotig02278	-	-	-	1.47e-09
CUST_2281_PI429115894	reCj02301ex_ne:M-SW:isotig02279	-	-	-	1.49e-09
CUST_11074_PI429115894	reCj11096ex_ne:-LSW:isotig11063	AT2G26710	2.03e-164	BAS1, CYP734A1, CYP72B1 Cytochrome P450 superfamily protein	1.5e-09
CUST_13528_PI429115894	reCj13550ex_ne:--SW:isotig13517	AT5G56730	1.02e-103	Insulinase (Peptidase family M16) protein	1.52e-09
CUST_9923_PI429115894	reCj09945ex_ne:-L-W:isotig09912	AT1G52980	0	GTP-binding family protein	1.53e-09
CUST_3867_PI429115894	reCj03887ex_ne:--SW:isotig03861	AT2G30070	0	ATKT1, ATKT1P, ATKUP1, KUP1, KT1 potassium transporter 1	1.55e-09
CUST_2183_PI429115894	reCj02203ex_ne:----:isotig02181	AT1G69550	2.71e-46	disease resistance protein (TIR-NBS-LRR class)	1.6e-09
CUST_19303_PI429115894	reCj19325ex_ne:-LS-:isotig19292	AT5G25280	9.26e-18	serine-rich protein-related	1.63e-09
CUST_15427_PI429115894	reCj15449ex_ne:----:isotig15416	AT5G18350	2.78e-07	Disease resistance protein (TIR-NBS-LRR class) family	1.66e-09
CUST_3110_PI429115894	reCj03130ex_ne:-LSW:isotig03105	AT4G03020	0	transducin family protein / WD-40 repeat family protein	1.76e-09
CUST_1102_PI429115894	reCj01121ex_ne:MLS-:isotig01099	AT1G48920	1.46e-39	ATNUC-L1, PARL1, NUC-L1 nucleolin like 1	1.78e-09
CUST_16783_PI429115894	reCj16805ex_ne:----:isotig16772	AT5G53770	8.44e-29	Nucleotidyltransferase family protein	1.78e-09
CUST_14077_PI429115894	reCj14099ex_ne:MLSW:isotig14066	AT5G18810	4.34e-44	SCL28, At-SCL28 SC35-like splicing factor 28	1.81e-09
CUST_4556_PI429115894	reCj04576ex_ne:ML-W:isotig04550	AT1G01500	1.37e-49	Erythronate-4-phosphate dehydrogenase family protein	1.86e-09
CUST_10342_PI429115894	reCj10364ex_ne:---W:isotig10331	AT2G37480	3.57e-07	unknown protein; BEST Arabidopsis thaliana protein match is: unknown protein (TAIR:AT3G53670.2); Has 186 Blast hits to 186 proteins in 35 species: Archae - 0; Bacteria - 2; M	1.92e-09
CUST_18248_PI429115894	reCj18270ex_ne:-LSW:isotig18237	AT1G12400	3.31e-24	Nucleotide excision repair, TFIIH, subunit TTDA	1.96e-09
CUST_2596_PI429115894	reCj02616ex_ne:-LSW:isotig02594	AT3G53500	1.57e-70	RSZ32, RS2Z32, At-RS2Z RNA-binding (RRM/RBD/RNP motifs) family protein with retrovirus zinc finger-like domain	2.02e-09
CUST_10818_PI429115894	reCj10840ex_ne:MLSW:isotig10807	AT3G55550	5.91e-30	Concanavalin A-like lectin protein kinase family protein	2.02e-09
CUST_6097_PI429115894	reCj06117ex_ne:---W:isotig06091	AT5G52200	1.67e-23	phosphoprotein phosphatase inhibitors	2.05e-09
CUST_11921_PI429115894	reCj11943ex_ne:--SW:isotig11910	AT5G12410	6.54e-74	THUMP domain-containing protein	2.06e-09
CUST_4860_PI429115894	reCj04880ex_ne:M-SW:isotig04854	AT1G29390	5.42e-47	COR314-TM2, COR413IM2 cold regulated 314 thylakoid membrane 2	2.06e-09
CUST_6453_PI429115894	reCj06473ex_ne:--SW:isotig06447	-	-	-	2.08e-09
CUST_2184_PI429115894	reCj02204ex_ne:--SW:isotig02182	AT1G69550	1.5e-52	disease resistance protein (TIR-NBS-LRR class)	2.08e-09
CUST_14388_PI429115894	reCj14410ex_ne:---W:isotig14377	AT1G67530	3.74e-40	ARM repeat superfamily protein	2.11e-09
CUST_4749_PI429115894	reCj04769ex_ne:MLSW:isotig04743	AT1G30500	4.39e-41	NF-YA7 nuclear factor Y, subunit A7	2.13e-09
CUST_5983_PI429115894	reCj06003ex_ne:--SW:isotig05977	AT2G24130	8.64e-77	Leucine-rich receptor-like protein kinase family protein	2.2e-09
CUST_6873_PI429115894	reCj06893ex_ne:----:isotig06867	AT3G05890	4.69e-15	RCI2B Low temperature and salt responsive protein family	2.3e-09
CUST_5364_PI429115894	reCj05384ex_ne:---W:isotig05358	AT3G02070	1.68e-98	Cysteine proteinases superfamily protein	2.31e-09
CUST_12712_PI429115894	reCj12734ex_ne:----:isotig12701	AT1G69040	6.35e-146	ACR4 ACT domain repeat 4	2.47e-09
CUST_1184_PI429115894	reCj01203ex_ne:---W:isotig01181	AT1G71980	9.63e-62	Protease-associated (PA) RING/U-box zinc finger family protein	2.48e-09
CUST_10028_PI429115894	reCj10050ex_ne:-LSW:isotig10017	AT5G59250	0	Major facilitator superfamily protein	2.5e-09
CUST_616_PI429115894	reCj00633ex_ne:-LS-:isotig00611	AT1G22540	5.57e-142	Major facilitator superfamily protein	2.57e-09
CUST_9265_PI429115894	reCj09287ex_ne:--SW:isotig09254	AT4G33070	0	Thiamine pyrophosphate dependent pyruvate decarboxylase family protein	2.62e-09
CUST_12129_PI429115894	reCj12151ex_ne:MLSW:isotig12118	AT3G17810	0	PYD1 pyrimidine 1	2.63e-09
CUST_10918_PI429115894	reCj10940ex_ne:MLSW:isotig10907	AT5G28770	1.73e-34	BZO2H3, AtbZIP63 bZIP transcription factor family protein	2.66e-09
CUST_1186_PI429115894	reCj01205ex_ne:---W:isotig01183	AT1G71980	1.84e-74	Protease-associated (PA) RING/U-box zinc finger family protein	2.7e-09
CUST_4809_PI429115894	reCj04829ex_ne:-L-W:isotig04803	AT1G60900	4.23e-170	U2 snRNP auxilliary factor, large subunit, splicing factor	2.71e-09
CUST_16457_PI429115894	reCj16479ex_ne:M---:isotig16446	AT2G26710	1.14e-70	BAS1, CYP734A1, CYP72B1 Cytochrome P450 superfamily protein	2.72e-09
CUST_8846_PI429115894	reCj08868ex_ne:--SW:isotig08835	AT1G32340	4.01e-18	NHL8 NDR1/HIN1-like 8	2.78e-09
CUST_4998_PI429115894	reCj05018ex_ne:MLSW:isotig04992	AT5G07330	2.88e-13	unknown protein; FUNCTIONS IN: molecular function unknown; INVOLVED IN: biological process unknown; LOCATED IN: mitochondrion; BEST Arabidopsis thaliana protein match is: unk	2.79e-09
CUST_15405_PI429115894	reCj15427ex_ne:-L-W:isotig15394	AT4G34230	2.09e-158	CAD5, ATCAD5, CAD-5 cinnamyl alcohol dehydrogenase 5	2.79e-09
CUST_5495_PI429115894	reCj05515ex_ne:----:isotig05489	AT1G15670	9.06e-19	Galactose oxidase/kelch repeat superfamily protein	2.81e-09
CUST_13263_PI429115894	reCj13285ex_ne:-LSW:isotig13252	AT5G51570	2.73e-156	SPFH/Band 7/PHB domain-containing membrane-associated protein family	2.82e-09
CUST_20590_PI429115894	reCj20612ex_ne:--SW:isotig20579	AT5G57910	1.12e-09	unknown protein; BEST Arabidopsis thaliana protein match is: unknown protein (TAIR:AT4G30630.1); Has 30201 Blast hits to 17322 proteins in 780 species: Archae - 12; Bacteria	2.94e-09
CUST_9218_PI429115894	reCj09240ex_ne:MLS-:isotig09207	AT4G23280	2.08e-119	CRK20 cysteine-rich RLK (RECEPTOR-like protein kinase) 20	2.98e-09
CUST_2185_PI429115894	reCj02205ex_ne:---W:isotig02183	AT1G69550	7.01e-45	disease resistance protein (TIR-NBS-LRR class)	3e-09
CUST_7712_PI429115894	reCj07734ex_ne:MLSW:isotig07701	AT1G15520	0	PDR12, ATPDR12, ABCG40, ATABCG40 pleiotropic drug resistance 12	3.01e-09
CUST_4859_PI429115894	reCj04879ex_ne:MLS-:isotig04853	AT1G29390	7.46e-47	COR314-TM2, COR413IM2 cold regulated 314 thylakoid membrane 2	3.02e-09
CUST_4728_PI429115894	reCj04748ex_ne:---W:isotig04722	AT4G19006	0	Proteasome component (PCI) domain protein	3.03e-09
CUST_13859_PI429115894	reCj13881ex_ne:M--W:isotig13848	AT1G28230	2.76e-108	PUP1, ATPUP1 purine permease 1	3.06e-09
CUST_11282_PI429115894	reCj11304ex_ne:---W:isotig11271	AT2G33770	7.77e-34	UBC24, ATUBC24, PHO2 phosphate 2	3.06e-09
CUST_17419_PI429115894	reCj17441ex_ne:--SW:isotig17408	AT1G19310	5.97e-62	RING/U-box superfamily protein	3.19e-09
CUST_2899_PI429115894	reCj02919ex_ne:---W:isotig02894	AT2G23760	1.28e-79	BLH4, SAW2 BEL1-like homeodomain 4	3.21e-09
CUST_8260_PI429115894	reCj08282ex_ne:--SW:isotig08249	-	-	-	3.22e-09
CUST_7808_PI429115894	reCj07830ex_ne:M--W:isotig07797	AT2G31320	0	PARP2, ATPARP2 poly(ADP-ribose) polymerase 2	3.25e-09
CUST_13865_PI429115894	reCj13887ex_ne:--SW:isotig13854	AT3G53140	4.61e-146	O-methyltransferase family protein	3.25e-09
CUST_201_PI429115894	reCj00201ex_ne:----:isotig00179	AT3G53160	4.44e-41	UGT73C7 UDP-glucosyl transferase 73C7	3.25e-09
CUST_9010_PI429115894	reCj09032ex_ne:---W:isotig08999	AT1G05410	6.98e-55	Protein of unknown function (DUF1423)	3.26e-09
CUST_16771_PI429115894	reCj16793ex_ne:--SW:isotig16760	-	-	-	3.29e-09
CUST_10440_PI429115894	reCj10462ex_ne:-LSW:isotig10429	AT5G09220	0	AAP2 amino acid permease 2	3.35e-09
CUST_1672_PI429115894	reCj01692ex_ne:----:isotig01670	-	-	-	3.35e-09
CUST_15525_PI429115894	reCj15547ex_ne:----:isotig15514	AT4G36470	1.52e-71	S-adenosyl-L-methionine-dependent methyltransferases superfamily protein	3.37e-09
CUST_1673_PI429115894	reCj01693ex_ne:----:isotig01671	-	-	-	3.51e-09
CUST_18688_PI429115894	reCj18710ex_ne:--S-:isotig18677	-	-	-	3.56e-09
CUST_11797_PI429115894	reCj11819ex_ne:--SW:isotig11786	AT4G24880	4.97e-147	unknown protein; Has 30201 Blast hits to 17322 proteins in 780 species: Archae - 12; Bacteria - 1396; Metazoa - 17338; Fungi - 3422; Plants - 5037; Viruses - 0; Other Eukaryo	3.67e-09
CUST_21593_PI429115894	reCj21615ex_ne:-LS-:isotig21582	AT3G12500	1.09e-06	ATHCHIB, PR3, PR-3, CHI-B, B-CHI, HCHIB basic chitinase	3.73e-09
CUST_1675_PI429115894	reCj01695ex_ne:----:isotig01673	-	-	-	3.78e-09
CUST_11433_PI429115894	reCj11455ex_ne:--S-:isotig11422	AT5G03570	1.5e-140	IREG2 iron regulated 2	3.83e-09
CUST_3898_PI429115894	reCj03918ex_ne:-LSW:isotig03892	AT3G22330	0	PMH2, ATRH53 putative mitochondrial RNA helicase 2	3.86e-09
CUST_14506_PI429115894	reCj14528ex_ne:----:isotig14495	AT1G53260	1.08e-16	LOCATED IN: endomembrane system; BEST Arabidopsis thaliana protein match is: cobalt ion binding (TAIR:AT3G15000.1); Has 32763 Blast hits to 18534 proteins in 929 species: Arc	3.89e-09
CUST_1674_PI429115894	reCj01694ex_ne:----:isotig01672	-	-	-	3.91e-09
CUST_3778_PI429115894	reCj03798ex_ne:-L--:isotig03772	AT4G32300	1.01e-83	SD2-5 S-domain-2 5	3.94e-09
CUST_3841_PI429115894	reCj03861ex_ne:--SW:isotig03835	AT3G11710	0	ATKRS-1 lysyl-tRNA synthetase 1	3.97e-09
CUST_7464_PI429115894	reCj07486ex_ne:M-SW:isotig07453	AT3G02890	3.2e-43	RING/FYVE/PHD zinc finger superfamily protein	3.98e-09
CUST_5674_PI429115894	reCj05694ex_ne:----:isotig05668	ATMG00580	0	NAD4 NADH dehydrogenase subunit 4	4.03e-09
CUST_4713_PI429115894	reCj04733ex_ne:---W:isotig04707	AT5G15870	0	glycosyl hydrolase family 81 protein	4.04e-09
CUST_14991_PI429115894	reCj15013ex_ne:--SW:isotig14980	AT3G12500	2.46e-119	ATHCHIB, PR3, PR-3, CHI-B, B-CHI, HCHIB basic chitinase	4.12e-09
CUST_9687_PI429115894	reCj09709ex_ne:ML-W:isotig09676	AT5G60200	3.61e-32	TMO6 TARGET OF MONOPTEROS 6	4.13e-09
CUST_10430_PI429115894	reCj10452ex_ne:-LSW:isotig10419	AT4G13250	3.26e-169	NYC1 NAD(P)-binding Rossmann-fold superfamily protein	4.13e-09
CUST_7750_PI429115894	reCj07772ex_ne:M-SW:isotig07739	AT2G40840	0	DPE2 disproportionating enzyme 2	4.15e-09
CUST_1855_PI429115894	reCj01875ex_ne:---W:isotig01853	AT2G41430	1.12e-15	ERD15, LSR1, CID1 dehydration-induced protein (ERD15)	4.15e-09
CUST_14479_PI429115894	reCj14501ex_ne:-LSW:isotig14468	-	-	-	4.29e-09
CUST_8546_PI429115894	reCj08568ex_ne:MLSW:isotig08535	AT2G38470	6.2e-77	WRKY33, ATWRKY33 WRKY DNA-binding protein 33	4.3e-09
CUST_1187_PI429115894	reCj01206ex_ne:-LSW:isotig01184	AT1G71980	2.66e-102	Protease-associated (PA) RING/U-box zinc finger family protein	4.31e-09
CUST_5878_PI429115894	reCj05898ex_ne:----:isotig05872	AT1G71695	9.4e-91	Peroxidase superfamily protein	4.33e-09
CUST_2594_PI429115894	reCj02614ex_ne:--SW:isotig02592	AT3G53500	9.6e-37	RSZ32, RS2Z32, At-RS2Z RNA-binding (RRM/RBD/RNP motifs) family protein with retrovirus zinc finger-like domain	4.43e-09
CUST_4997_PI429115894	reCj05017ex_ne:---W:isotig04991	AT5G07330	1.49e-10	unknown protein; FUNCTIONS IN: molecular function unknown; INVOLVED IN: biological process unknown; LOCATED IN: mitochondrion; BEST Arabidopsis thaliana protein match is: unk	4.61e-09
CUST_16922_PI429115894	reCj16944ex_ne:MLSW:isotig16911	AT1G02780	1.52e-95	emb2386 Ribosomal protein L19e family protein	4.8e-09
CUST_4051_PI429115894	reCj04071ex_ne:-LSW:isotig04045	AT3G11410	1.06e-70	ATPP2CA, AHG3, PP2CA protein phosphatase 2CA	4.85e-09
CUST_916_PI429115894	reCj00935ex_ne:----:isotig00913	AT3G58450	3.85e-21	Adenine nucleotide alpha hydrolases-like superfamily protein	4.96e-09
CUST_3526_PI429115894	reCj03546ex_ne:MLSW:isotig03520	AT5G02810	7.4e-88	PRR7, APRR7 pseudo-response regulator 7	5.03e-09
CUST_4052_PI429115894	reCj04072ex_ne:-LSW:isotig04046	AT3G11410	2.25e-71	ATPP2CA, AHG3, PP2CA protein phosphatase 2CA	5.03e-09
CUST_1676_PI429115894	reCj01696ex_ne:----:isotig01674	-	-	-	5.15e-09
CUST_1183_PI429115894	reCj01202ex_ne:---W:isotig01180	AT1G71980	7.72e-37	Protease-associated (PA) RING/U-box zinc finger family protein	5.22e-09
CUST_1856_PI429115894	reCj01876ex_ne:---W:isotig01854	AT2G41430	9.33e-16	ERD15, LSR1, CID1 dehydration-induced protein (ERD15)	5.31e-09
CUST_21943_PI429115894	reCj21965ex_ne:----:isotig21932	-	-	-	5.53e-09
CUST_2182_PI429115894	reCj02202ex_ne:--S-:isotig02180	AT1G69550	2.07e-52	disease resistance protein (TIR-NBS-LRR class)	5.67e-09
CUST_16185_PI429115894	reCj16207ex_ne:-LS-:isotig16174	AT1G55370	4.69e-41	NDF5 NDH-dependent cyclic electron flow 5	5.67e-09
CUST_4707_PI429115894	reCj04727ex_ne:MLSW:isotig04701	AT4G24220	1.8e-167	VEP1, AWI31 NAD(P)-binding Rossmann-fold superfamily protein	5.7e-09
CUST_2671_PI429115894	reCj02691ex_ne:-LSW:isotig02669	-	-	-	5.88e-09
CUST_8687_PI429115894	reCj08709ex_ne:-L-W:isotig08676	AT1G49760	0	PAB8 poly(A) binding protein 8	6.13e-09
CUST_12994_PI429115894	reCj13016ex_ne:MLSW:isotig12983	AT2G16860	9.76e-141	GCIP-interacting family protein	6.25e-09
CUST_1671_PI429115894	reCj01691ex_ne:---W:isotig01669	-	-	-	6.44e-09
CUST_20390_PI429115894	reCj20412ex_ne:---W:isotig20379	AT1G69550	4.83e-35	disease resistance protein (TIR-NBS-LRR class)	6.48e-09
CUST_20994_PI429115894	reCj21016ex_ne:--SW:isotig20983	-	-	-	6.54e-09
CUST_1453_PI429115894	reCj01473ex_ne:---W:isotig01451	AT5G59720	1.32e-43	HSP18.2 heat shock protein 18.2	6.67e-09
CUST_8570_PI429115894	reCj08592ex_ne:MLSW:isotig08559	AT2G29630	0	THIC thiaminC	6.72e-09
CUST_4810_PI429115894	reCj04830ex_ne:-L--:isotig04804	AT1G60900	8.18e-167	U2 snRNP auxilliary factor, large subunit, splicing factor	6.85e-09
CUST_1858_PI429115894	reCj01878ex_ne:M-SW:isotig01856	AT2G41430	5.93e-16	ERD15, LSR1, CID1 dehydration-induced protein (ERD15)	6.93e-09
CUST_217_PI429115894	reCj00217ex_ne:--SW:isotig00195	-	-	-	7e-09
CUST_5642_PI429115894	reCj05662ex_ne:-L-W:isotig05636	AT4G21400	7.1e-42	CRK28 cysteine-rich RLK (RECEPTOR-like protein kinase) 28	7e-09
CUST_13193_PI429115894	reCj13215ex_ne:----:isotig13182	AT5G06570	2.79e-41	alpha/beta-Hydrolases superfamily protein	7.06e-09
CUST_6051_PI429115894	reCj06071ex_ne:---W:isotig06045	-	-	-	7.06e-09
CUST_4963_PI429115894	reCj04983ex_ne:---W:isotig04957	AT2G26150	3.04e-56	ATHSFA2, HSFA2 heat shock transcription factor A2	7.09e-09
CUST_19759_PI429115894	reCj19781ex_ne:--S-:isotig19748	AT3G45970	2.12e-64	ATEXLA1, EXPL1, ATEXPL1, ATHEXP BETA 2.1, EXLA1 expansin-like A1	7.31e-09
CUST_4691_PI429115894	reCj04711ex_ne:-LSW:isotig04685	AT5G65280	2.94e-156	GCL1 GCR2-like 1	7.36e-09
CUST_18145_PI429115894	reCj18167ex_ne:--SW:isotig18134	AT3G11964	4.99e-25	RNA binding;RNA binding	7.38e-09
CUST_2915_PI429115894	reCj02935ex_ne:ML-W:isotig02910	AT5G55600	1.56e-83	agenet domain-containing protein / bromo-adjacent homology (BAH) domain-containing protein	7.39e-09
CUST_2380_PI429115894	reCj02400ex_ne:MLS-:isotig02378	AT1G28330	1.35e-25	DRM1, DYL1 dormancy-associated protein-like 1	7.74e-09
CUST_5165_PI429115894	reCj05185ex_ne:-LSW:isotig05159	AT5G62740	1.86e-163	HIR1, ATHIR1 SPFH/Band 7/PHB domain-containing membrane-associated protein family	7.93e-09
CUST_4447_PI429115894	reCj04467ex_ne:MLSW:isotig04441	AT5G02770	3.4e-13	unknown protein; Has 469 Blast hits to 336 proteins in 126 species: Archae - 0; Bacteria - 54; Metazoa - 249; Fungi - 22; Plants - 47; Viruses - 0; Other Eukaryotes - 97 (sou	7.99e-09
CUST_3501_PI429115894	reCj03521ex_ne:MLSW:isotig03495	AT5G19820	0	emb2734 ARM repeat superfamily protein	8.05e-09
CUST_8118_PI429115894	reCj08140ex_ne:-L-W:isotig08107	AT2G03890	0	ATPI4K GAMMA 7, UBDK GAMMA 7, PI4K GAMMA 7 phosphoinositide 4-kinase gamma 7	8.18e-09
CUST_14201_PI429115894	reCj14223ex_ne:-LSW:isotig14190	AT3G16310	2.56e-42	mitotic phosphoprotein N' end (MPPN) family protein	8.19e-09
CUST_2381_PI429115894	reCj02401ex_ne:MLS-:isotig02379	AT1G28330	9.78e-26	DRM1, DYL1 dormancy-associated protein-like 1	8.23e-09
CUST_12671_PI429115894	reCj12693ex_ne:ML-W:isotig12660	AT3G07220	1.73e-106	SMAD/FHA domain-containing protein	8.34e-09
CUST_20221_PI429115894	reCj20243ex_ne:----:isotig20210	AT5G45310	7.39e-30	unknown protein; LOCATED IN: endomembrane system; EXPRESSED IN: stem, inflorescence meristem, root, leaf; EXPRESSED DURING: LP.04 four leaves visible; Has 30201 Blast hits to	8.4e-09
CUST_4692_PI429115894	reCj04712ex_ne:--SW:isotig04686	AT5G65280	3.49e-157	GCL1 GCR2-like 1	8.63e-09
CUST_21637_PI429115894	reCj21659ex_ne:----:isotig21626	AT2G20790	5.51e-51	clathrin adaptor complexes medium subunit family protein	8.79e-09
CUST_10326_PI429115894	reCj10348ex_ne:-LSW:isotig10315	AT1G25560	7.91e-90	TEM1, EDF1 AP2/B3 transcription factor family protein	9e-09
CUST_914_PI429115894	reCj00933ex_ne:-L--:isotig00911	AT3G62550	1.65e-27	Adenine nucleotide alpha hydrolases-like superfamily protein	9.23e-09
CUST_7471_PI429115894	reCj07493ex_ne:-LSW:isotig07460	AT1G20960	0	emb1507 U5 small nuclear ribonucleoprotein helicase, putative	9.38e-09
CUST_9384_PI429115894	reCj09406ex_ne:ML-W:isotig09373	AT5G40440	0	ATMKK3, MKK3 mitogen-activated protein kinase kinase 3	9.45e-09
CUST_18415_PI429115894	reCj18437ex_ne:-LSW:isotig18404	AT4G17670	3.24e-22	Protein of unknown function (DUF581)	9.56e-09
CUST_3645_PI429115894	reCj03665ex_ne:-LSW:isotig03639	AT1G44910	4.46e-137	ATPRP40A, PRP40A pre-mRNA-processing protein 40A	9.57e-09
CUST_1857_PI429115894	reCj01877ex_ne:MLSW:isotig01855	AT2G41430	7.23e-16	ERD15, LSR1, CID1 dehydration-induced protein (ERD15)	9.88e-09
CUST_6815_PI429115894	reCj06835ex_ne:----:isotig06809	-	-	-	9.98e-09
CUST_11638_PI429115894	reCj11660ex_ne:-LSW:isotig11627	AT4G25000	8.77e-141	ATAMY1, AMY1 alpha-amylase-like	1e-08
CUST_11141_PI429115894	reCj11163ex_ne:-LSW:isotig11130	AT4G37560	0	Acetamidase/Formamidase family protein	1.01e-08
CUST_7641_PI429115894	reCj07663ex_ne:MLSW:isotig07630	AT1G15690	0	AVP1, ATAVP3, AVP-3, AtVHP1;1 Inorganic H pyrophosphatase family protein	1.01e-08
CUST_18298_PI429115894	reCj18320ex_ne:-L--:isotig18287	AT5G47390	3.06e-42	myb-like transcription factor family protein	1.02e-08
CUST_7101_PI429115894	reCj07121ex_ne:----:isotig07095	AT3G12500	1.82e-06	ATHCHIB, PR3, PR-3, CHI-B, B-CHI, HCHIB basic chitinase	1.03e-08
CUST_11304_PI429115894	reCj11326ex_ne:MLSW:isotig11293	AT3G20500	0	ATPAP18, PAP18 purple acid phosphatase 18	1.04e-08
CUST_16632_PI429115894	reCj16654ex_ne:----:isotig16621	AT5G54590	1.02e-77	CRLK1 Protein kinase superfamily protein	1.06e-08
CUST_3181_PI429115894	reCj03201ex_ne:---W:isotig03176	AT5G56680	8.91e-107	SYNC1, EMB2755, SYNC1 ARATH Class II aminoacyl-tRNA and biotin synthetases superfamily protein	1.09e-08
CUST_913_PI429115894	reCj00932ex_ne:-L--:isotig00910	AT3G62550	1.73e-27	Adenine nucleotide alpha hydrolases-like superfamily protein	1.11e-08
CUST_5825_PI429115894	reCj05845ex_ne:---W:isotig05819	AT1G67100	1.08e-26	LBD40 LOB domain-containing protein 40	1.11e-08
CUST_5013_PI429115894	reCj05033ex_ne:----:isotig05007	AT1G48790	1.87e-133	AMSH1 associated molecule with the SH3 domain of STAM 1	1.12e-08
CUST_16946_PI429115894	reCj16968ex_ne:MLSW:isotig16935	-	-	-	1.12e-08
CUST_9397_PI429115894	reCj09419ex_ne:MLSW:isotig09386	AT3G52990	0	Pyruvate kinase family protein	1.14e-08
CUST_909_PI429115894	reCj00928ex_ne:-LSW:isotig00906	-	-	-	1.14e-08
CUST_16540_PI429115894	reCj16562ex_ne:----:isotig16529	AT3G55740	2.75e-92	PROT2, ATPROT2 proline transporter 2	1.15e-08
CUST_19560_PI429115894	reCj19582ex_ne:----:isotig19549	AT3G58850	1.27e-07	PAR2, HLH2 phy rapidly regulated 2	1.15e-08
CUST_18874_PI429115894	reCj18896ex_ne:-L--:isotig18863	AT5G52420	2.28e-44	unknown protein; FUNCTIONS IN: molecular function unknown; INVOLVED IN: biological process unknown; LOCATED IN: endoplasmic reticulum; EXPRESSED IN: 24 plant structures; EXPR	1.16e-08
CUST_14619_PI429115894	reCj14641ex_ne:-LSW:isotig14608	AT1G22640	9.04e-59	ATMYB3, MYB3 myb domain protein 3	1.18e-08
CUST_3502_PI429115894	reCj03522ex_ne:MLSW:isotig03496	AT5G19820	0	emb2734 ARM repeat superfamily protein	1.19e-08
CUST_8617_PI429115894	reCj08639ex_ne:--SW:isotig08606	AT1G77030	0	hydrolases, acting on acid anhydrides, in phosphorus-containing anhydrides;ATP-dependent helicases;nucleic acid binding;ATP binding;RNA binding;helicases	1.21e-08
CUST_8711_PI429115894	reCj08733ex_ne:MLSW:isotig08700	AT5G49730	0	ATFRO6, FRO6 ferric reduction oxidase 6	1.22e-08
CUST_7800_PI429115894	reCj07822ex_ne:MLSW:isotig07789	-	-	-	1.25e-08
CUST_7940_PI429115894	reCj07962ex_ne:---W:isotig07929	AT1G68990	0	MGP3 male gametophyte defective 3	1.28e-08
CUST_3525_PI429115894	reCj03545ex_ne:MLSW:isotig03519	AT5G02810	1.46e-87	PRR7, APRR7 pseudo-response regulator 7	1.28e-08
CUST_8047_PI429115894	reCj08069ex_ne:-L-W:isotig08036	AT5G15710	1.32e-10	Galactose oxidase/kelch repeat superfamily protein	1.29e-08
CUST_5166_PI429115894	reCj05186ex_ne:-LSW:isotig05160	AT5G62740	1.56e-164	HIR1, ATHIR1 SPFH/Band 7/PHB domain-containing membrane-associated protein family	1.33e-08
CUST_15297_PI429115894	reCj15319ex_ne:--S-:isotig15286	AT5G15150	2.85e-33	ATHB-3, HAT7, ATHB3, HB-3 homeobox 3	1.39e-08
CUST_20792_PI429115894	reCj20814ex_ne:--SW:isotig20781	AT2G23240	7.8e-13	Plant EC metallothionein-like protein, family 15	1.41e-08
CUST_10015_PI429115894	reCj10037ex_ne:MLSW:isotig10004	AT5G25757	0	RNA polymerase I-associated factor PAF67	1.42e-08
CUST_16371_PI429115894	reCj16393ex_ne:MLSW:isotig16360	AT4G14130	3.37e-105	XTR7, XTH15 xyloglucan endotransglucosylase/hydrolase 15	1.52e-08
CUST_905_PI429115894	reCj00924ex_ne:-LSW:isotig00902	-	-	-	1.52e-08
CUST_216_PI429115894	reCj00216ex_ne:--SW:isotig00194	AT1G56720	1.27e-10	Protein kinase superfamily protein	1.55e-08
CUST_918_PI429115894	reCj00937ex_ne:M---:isotig00915	AT3G62550	8.35e-28	Adenine nucleotide alpha hydrolases-like superfamily protein	1.57e-08
CUST_8978_PI429115894	reCj09000ex_ne:----:isotig08967	AT5G60100	5.6e-56	PRR3 pseudo-response regulator 3	1.58e-08
CUST_17760_PI429115894	reCj17782ex_ne:MLSW:isotig17749	AT2G30870	4.55e-65	ATGSTF10, ERD13, ATGSTF4, GSTF10 glutathione S-transferase PHI 10	1.59e-08
CUST_10554_PI429115894	reCj10576ex_ne:MLSW:isotig10543	AT5G42650	0	AOS, CYP74A, DDE2 allene oxide synthase	1.65e-08
CUST_8780_PI429115894	reCj08802ex_ne:---W:isotig08769	AT3G53180	0	glutamate-ammonia ligases;catalytics;glutamate-ammonia ligases	1.65e-08
CUST_3709_PI429115894	reCj03729ex_ne:-LSW:isotig03703	AT4G12290	0	Copper amine oxidase family protein	1.67e-08
CUST_14940_PI429115894	reCj14962ex_ne:-LSW:isotig14929	-	-	-	1.67e-08
CUST_218_PI429115894	reCj00218ex_ne:--S-:isotig00196	-	-	-	1.72e-08
CUST_13298_PI429115894	reCj13320ex_ne:M-SW:isotig13287	AT3G10330	8.12e-178	Cyclin-like family protein	1.73e-08
CUST_20429_PI429115894	reCj20451ex_ne:---W:isotig20418	-	-	-	1.74e-08
CUST_11359_PI429115894	reCj11381ex_ne:MLSW:isotig11348	AT1G30500	1.08e-44	NF-YA7 nuclear factor Y, subunit A7	1.75e-08
CUST_9177_PI429115894	reCj09199ex_ne:-LSW:isotig09166	AT1G44170	0	ALDH3H1, ALDH4 aldehyde dehydrogenase 3H1	1.77e-08
CUST_7692_PI429115894	reCj07714ex_ne:MLSW:isotig07681	AT3G06670	0	binding	1.79e-08
CUST_3754_PI429115894	reCj03774ex_ne:--SW:isotig03748	AT4G19110	9.23e-176	Protein kinase superfamily protein	1.82e-08
CUST_1523_PI429115894	reCj01543ex_ne:--SW:isotig01521	AT1G72050	2.28e-65	TFIIIA transcription factor IIIA	1.87e-08
CUST_3753_PI429115894	reCj03773ex_ne:-L-W:isotig03747	AT4G19110	1.46e-175	Protein kinase superfamily protein	1.88e-08
CUST_5826_PI429115894	reCj05846ex_ne:----:isotig05820	AT1G67100	2.48e-52	LBD40 LOB domain-containing protein 40	1.91e-08
CUST_16277_PI429115894	reCj16299ex_ne:-LSW:isotig16266	AT5G23140	2.23e-102	CLPP2, NCLPP7 nuclear-encoded CLP protease P7	2e-08
CUST_10181_PI429115894	reCj10203ex_ne:MLSW:isotig10170	AT5G61210	2.07e-86	SNAP33, ATSNAP33, SNP33, ATSNAP33B soluble N-ethylmaleimide-sensitive factor adaptor protein 33	2e-08
CUST_10438_PI429115894	reCj10460ex_ne:M--W:isotig10427	AT4G12070	2.84e-146	unknown protein; INVOLVED IN: biological process unknown; LOCATED IN: plasma membrane; EXPRESSED IN: 22 plant structures; EXPRESSED DURING: 13 growth stages; Has 30201 Blast	2.04e-08
CUST_3387_PI429115894	reCj03407ex_ne:----:isotig03382	AT5G05280	1.14e-28	RING/U-box superfamily protein	2.08e-08
CUST_16169_PI429115894	reCj16191ex_ne:-LS-:isotig16158	-	-	-	2.08e-08
CUST_917_PI429115894	reCj00936ex_ne:----:isotig00914	AT3G58450	3.65e-21	Adenine nucleotide alpha hydrolases-like superfamily protein	2.09e-08
CUST_21733_PI429115894	reCj21755ex_ne:---W:isotig21722	AT5G21960	1.54e-11	Integrase-type DNA-binding superfamily protein	2.09e-08
CUST_9210_PI429115894	reCj09232ex_ne:MLSW:isotig09199	AT4G33080	0	AGC (cAMP-dependent, cGMP-dependent and protein kinase C) kinase family protein	2.11e-08
CUST_14117_PI429115894	reCj14139ex_ne:---W:isotig14106	-	-	-	2.13e-08
CUST_14183_PI429115894	reCj14205ex_ne:---W:isotig14172	AT4G33540	4.15e-72	metallo-beta-lactamase family protein	2.15e-08
CUST_19553_PI429115894	reCj19575ex_ne:----:isotig19542	AT1G56120	1.26e-79	Leucine-rich repeat transmembrane protein kinase	2.2e-08
CUST_7720_PI429115894	reCj07742ex_ne:---W:isotig07709	AT5G62000	0	ARF2, ARF1-BP, HSS, ORE14 auxin response factor 2	2.21e-08
CUST_18898_PI429115894	reCj18920ex_ne:---W:isotig18887	AT4G39700	5.15e-19	Heavy metal transport/detoxification superfamily protein	2.21e-08
CUST_875_PI429115894	reCj00893ex_ne:MLSW:isotig00871	AT3G26420	2.8e-19	ATRZ-1A RNA-binding (RRM/RBD/RNP motifs) family protein with retrovirus zinc finger-like domain	2.23e-08
CUST_11476_PI429115894	reCj11498ex_ne:--SW:isotig11465	AT3G56440	1.53e-155	ATATG18D, ATG18D homolog of yeast autophagy 18 (ATG18) D	2.26e-08
CUST_874_PI429115894	reCj00892ex_ne:MLSW:isotig00870	AT2G21660	7.27e-41	ATGRP7, CCR2 cold, circadian rhythm, and rna binding 2	2.33e-08
CUST_3388_PI429115894	reCj03408ex_ne:----:isotig03383	AT5G05280	4.02e-28	RING/U-box superfamily protein	2.35e-08
CUST_919_PI429115894	reCj00938ex_ne:----:isotig00916	AT3G58450	1.97e-21	Adenine nucleotide alpha hydrolases-like superfamily protein	2.35e-08
CUST_910_PI429115894	reCj00929ex_ne:-LSW:isotig00907	-	-	-	2.37e-08
CUST_16150_PI429115894	reCj16172ex_ne:M---:isotig16139	AT2G15490	1.72e-48	UGT73B4 UDP-glycosyltransferase 73B4	2.39e-08
CUST_21177_PI429115894	reCj21199ex_ne:MLSW:isotig21166	AT1G77710	1.2e-50	CONTAINS InterPro DOMAIN/s: Ubiquitin-like, Ufm1 (InterPro:IPR005375); Has 244 Blast hits to 244 proteins in 106 species: Archae - 0; Bacteria - 0; Metazoa - 149; Fungi - 0;	2.43e-08
CUST_13993_PI429115894	reCj14015ex_ne:MLSW:isotig13982	AT1G30910	1.14e-126	Molybdenum cofactor sulfurase family protein	2.51e-08
CUST_8937_PI429115894	reCj08959ex_ne:--SW:isotig08926	AT2G39650	1.72e-64	Protein of unknown function (DUF506)	2.51e-08
CUST_1872_PI429115894	reCj01892ex_ne:ML-W:isotig01870	AT5G62200	2.05e-14	Embryo-specific protein 3, (ATS3)	2.53e-08
CUST_9993_PI429115894	reCj10015ex_ne:MLSW:isotig09982	AT4G29840	0	MTO2, TS Pyridoxal-5'-phosphate-dependent enzyme family protein	2.62e-08
CUST_6246_PI429115894	reCj06266ex_ne:----:isotig06240	AT5G60570	6.47e-14	Galactose oxidase/kelch repeat superfamily protein	2.65e-08
CUST_8725_PI429115894	reCj08747ex_ne:-L-W:isotig08714	AT2G27100	0	SE C2H2 zinc-finger protein SERRATE (SE)	2.68e-08
CUST_4341_PI429115894	reCj04361ex_ne:MLS-:isotig04335	AT1G55150	0	DEA(D/H)-box RNA helicase family protein	2.69e-08
CUST_9188_PI429115894	reCj09210ex_ne:---W:isotig09177	AT3G06530	1.55e-163	ARM repeat superfamily protein	2.72e-08
CUST_1670_PI429115894	reCj01690ex_ne:-LSW:isotig01668	-	-	-	2.77e-08
CUST_3608_PI429115894	reCj03628ex_ne:ML-W:isotig03602	AT2G46520	0	cellular apoptosis susceptibility protein, putative / importin-alpha re-exporter, putative	2.81e-08
CUST_1938_PI429115894	reCj01958ex_ne:--SW:isotig01936	AT5G63480	3.54e-29	unknown protein; Has 30201 Blast hits to 17322 proteins in 780 species: Archae - 12; Bacteria - 1396; Metazoa - 17338; Fungi - 3422; Plants - 5037; Viruses - 0; Other Eukaryo	2.96e-08
CUST_5558_PI429115894	reCj05578ex_ne:---W:isotig05552	AT5G49920	1.01e-31	Octicosapeptide/Phox/Bem1p family protein	3.02e-08
CUST_4149_PI429115894	reCj04169ex_ne:---W:isotig04143	AT3G02280	0	Flavodoxin family protein	3.1e-08
CUST_15665_PI429115894	reCj15687ex_ne:---W:isotig15654	-	-	-	3.12e-08
CUST_1871_PI429115894	reCj01891ex_ne:ML-W:isotig01869	AT2G41475	2.43e-14	Embryo-specific protein 3, (ATS3)	3.19e-08
CUST_3824_PI429115894	reCj03844ex_ne:-LSW:isotig03818	AT1G58110	1.07e-50	Basic-leucine zipper (bZIP) transcription factor family protein	3.2e-08
CUST_11294_PI429115894	reCj11316ex_ne:--SW:isotig11283	AT4G12910	0	scpl20 serine carboxypeptidase-like 20	3.2e-08
CUST_12154_PI429115894	reCj12176ex_ne:M-SW:isotig12143	AT1G17520	4.86e-45	Homeodomain-like/winged-helix DNA-binding family protein	3.2e-08
CUST_1937_PI429115894	reCj01957ex_ne:--SW:isotig01935	AT5G63480	5.94e-29	unknown protein; Has 30201 Blast hits to 17322 proteins in 780 species: Archae - 12; Bacteria - 1396; Metazoa - 17338; Fungi - 3422; Plants - 5037; Viruses - 0; Other Eukaryo	3.21e-08
CUST_2338_PI429115894	reCj02358ex_ne:M--W:isotig02336	AT1G79220	3.96e-35	Mitochondrial transcription termination factor family protein	3.21e-08
CUST_2845_PI429115894	reCj02865ex_ne:---W:isotig02843	AT2G48130	5.79e-22	Bifunctional inhibitor/lipid-transfer protein/seed storage 2S albumin superfamily protein	3.22e-08
CUST_18769_PI429115894	reCj18791ex_ne:-LS-:isotig18758	AT5G61600	1.8e-22	ERF104 ethylene response factor 104	3.24e-08
CUST_131_PI429115894	reCj00131ex_ne:----:isotig00109	AT4G28940	3.97e-30	Phosphorylase superfamily protein	3.34e-08
CUST_3233_PI429115894	reCj03253ex_ne:----:isotig03228	AT2G42850	1.45e-79	CYP718 cytochrome P450, family 718	3.36e-08
CUST_2314_PI429115894	reCj02334ex_ne:---W:isotig02312	AT3G22660	2.11e-68	rRNA processing protein-related	3.4e-08
CUST_10895_PI429115894	reCj10917ex_ne:--SW:isotig10884	AT2G20120	7.93e-122	COV1 Protein of unknown function (DUF502)	3.44e-08
CUST_13196_PI429115894	reCj13218ex_ne:ML-W:isotig13185	AT3G63000	0	NPL41 NPL4-like protein 1	3.45e-08
CUST_8606_PI429115894	reCj08628ex_ne:MLSW:isotig08595	AT3G48560	0	CSR1, ALS, AHAS, TZP5, IMR1 chlorsulfuron/imidazolinone resistant 1	3.5e-08
CUST_9632_PI429115894	reCj09654ex_ne:MLSW:isotig09621	AT4G00110	0	GAE3 UDP-D-glucuronate 4-epimerase 3	3.53e-08
CUST_4016_PI429115894	reCj04036ex_ne:--S-:isotig04010	AT2G14740	0	ATVSR3, VSR3, VSR2;2, BP80-2;2 vaculolar sorting receptor 3	3.62e-08
CUST_14427_PI429115894	reCj14449ex_ne:---W:isotig14416	AT1G07280	2.15e-67	Tetratricopeptide repeat (TPR)-like superfamily protein	3.64e-08
CUST_21935_PI429115894	reCj21957ex_ne:----:isotig21924	-	-	-	3.64e-08
CUST_19208_PI429115894	reCj19230ex_ne:----:isotig19197	AT5G62865	3.33e-09	unknown protein; BEST Arabidopsis thaliana protein match is: unknown protein (TAIR:AT3G48020.1).	3.66e-08
CUST_1241_PI429115894	reCj01260ex_ne:MLS-:isotig01238	AT2G26710	1.02e-124	BAS1, CYP734A1, CYP72B1 Cytochrome P450 superfamily protein	3.7e-08
CUST_7129_PI429115894	reCj07149ex_ne:----:isotig07123	AT1G22540	5.34e-21	Major facilitator superfamily protein	3.74e-08
CUST_132_PI429115894	reCj00132ex_ne:---W:isotig00110	AT4G28940	3.04e-32	Phosphorylase superfamily protein	3.76e-08
CUST_10360_PI429115894	reCj10382ex_ne:MLSW:isotig10349	AT4G14030	0	SBP1 selenium-binding protein 1	3.78e-08
CUST_9413_PI429115894	reCj09435ex_ne:---W:isotig09402	AT4G17080	9.33e-113	Histone H3 K4-specific methyltransferase SET7/9 family protein	3.84e-08
CUST_8097_PI429115894	reCj08119ex_ne:M--W:isotig08086	AT1G09970	0	LRR XI-23, RLK7 Leucine-rich receptor-like protein kinase family protein	3.86e-08
CUST_7891_PI429115894	reCj07913ex_ne:--SW:isotig07880	AT5G54380	0	THE1 protein kinase family protein	3.92e-08
CUST_9461_PI429115894	reCj09483ex_ne:---W:isotig09450	AT1G01040	0	DCL1, CAF, SUS1, SIN1, ASU1, EMB76, EMB60, ATDCL1 dicer-like 1	3.96e-08
CUST_3710_PI429115894	reCj03730ex_ne:-LSW:isotig03704	AT4G12290	0	Copper amine oxidase family protein	4e-08
CUST_14340_PI429115894	reCj14362ex_ne:---W:isotig14329	AT3G26850	1.08e-31	histone-lysine N-methyltransferases	4e-08
CUST_21477_PI429115894	reCj21499ex_ne:---W:isotig21466	AT2G38465	1.01e-11	unknown protein; FUNCTIONS IN: molecular function unknown; INVOLVED IN: biological process unknown; LOCATED IN: plasma membrane; EXPRESSED IN: 21 plant structures; EXPRESSED	4.05e-08
CUST_13615_PI429115894	reCj13637ex_ne:MLSW:isotig13604	AT3G21360	8.05e-106	2-oxoglutarate (2OG) and Fe(II)-dependent oxygenase superfamily protein	4.08e-08
CUST_3287_PI429115894	reCj03307ex_ne:MLSW:isotig03282	AT5G61510	8.63e-164	GroES-like zinc-binding alcohol dehydrogenase family protein	4.1e-08
CUST_666_PI429115894	reCj00683ex_ne:--SW:isotig00661	-	-	-	4.14e-08
CUST_9194_PI429115894	reCj09216ex_ne:--S-:isotig09183	AT1G22410	0	Class-II DAHP synthetase family protein	4.22e-08
CUST_4084_PI429115894	reCj04104ex_ne:-LSW:isotig04078	AT2G38430	3.73e-41	unknown protein; BEST Arabidopsis thaliana protein match is: unknown protein (TAIR:AT3G54310.1); Has 35333 Blast hits to 34131 proteins in 2444 species: Archae - 798; Bacteri	4.36e-08
CUST_2601_PI429115894	reCj02621ex_ne:ML-W:isotig02599	AT2G15490	2.98e-50	UGT73B4 UDP-glycosyltransferase 73B4	4.47e-08
CUST_1776_PI429115894	reCj01796ex_ne:-LSW:isotig01774	AT3G14130	1.66e-158	Aldolase-type TIM barrel family protein	4.53e-08
CUST_13199_PI429115894	reCj13221ex_ne:--SW:isotig13188	AT5G24760	0	GroES-like zinc-binding dehydrogenase family protein	4.6e-08
CUST_915_PI429115894	reCj00934ex_ne:----:isotig00912	AT3G58450	9.9e-11	Adenine nucleotide alpha hydrolases-like superfamily protein	4.61e-08
CUST_133_PI429115894	reCj00133ex_ne:----:isotig00111	AT4G28940	1.51e-37	Phosphorylase superfamily protein	4.63e-08
CUST_2914_PI429115894	reCj02934ex_ne:ML-W:isotig02909	AT5G55600	1.26e-108	agenet domain-containing protein / bromo-adjacent homology (BAH) domain-containing protein	4.64e-08
CUST_3186_PI429115894	reCj03206ex_ne:-LSW:isotig03181	AT1G73050	6.34e-111	Glucose-methanol-choline (GMC) oxidoreductase family protein	4.66e-08
CUST_6454_PI429115894	reCj06474ex_ne:--SW:isotig06448	-	-	-	4.7e-08
CUST_1777_PI429115894	reCj01797ex_ne:-L-W:isotig01775	AT3G14130	4.78e-159	Aldolase-type TIM barrel family protein	4.7e-08
CUST_12230_PI429115894	reCj12252ex_ne:---W:isotig12219	AT5G65940	5.99e-136	CHY1 beta-hydroxyisobutyryl-CoA hydrolase 1	4.82e-08
CUST_15107_PI429115894	reCj15129ex_ne:-L--:isotig15096	AT5G25610	1.96e-39	RD22, ATRD22 BURP domain-containing protein	4.86e-08
CUST_4083_PI429115894	reCj04103ex_ne:MLSW:isotig04077	AT2G38430	6.73e-41	unknown protein; BEST Arabidopsis thaliana protein match is: unknown protein (TAIR:AT3G54310.1); Has 35333 Blast hits to 34131 proteins in 2444 species: Archae - 798; Bacteri	4.87e-08
CUST_8127_PI429115894	reCj08149ex_ne:---W:isotig08116	AT1G69070	7.75e-165	FUNCTIONS IN: molecular function unknown; INVOLVED IN: biological process unknown; LOCATED IN: cellular component unknown; EXPRESSED IN: 23 plant structures; EXPRESSED DURING	5.06e-08
CUST_22138_PI429115894	reCj22160ex_ne:MLSW:isotig22127	AT3G12500	4.01e-23	ATHCHIB, PR3, PR-3, CHI-B, B-CHI, HCHIB basic chitinase	5.12e-08
CUST_12694_PI429115894	reCj12716ex_ne:--SW:isotig12683	-	-	-	5.12e-08
CUST_10391_PI429115894	reCj10413ex_ne:ML-W:isotig10380	AT1G60770	2.75e-81	Tetratricopeptide repeat (TPR)-like superfamily protein	5.17e-08
CUST_15782_PI429115894	reCj15804ex_ne:----:isotig15771	AT3G25700	1.95e-69	Eukaryotic aspartyl protease family protein	5.17e-08
CUST_8698_PI429115894	reCj08720ex_ne:MLSW:isotig08687	AT3G02830	1.46e-140	ZFN1 zinc finger protein 1	5.26e-08
CUST_18922_PI429115894	reCj18944ex_ne:-L-W:isotig18911	AT5G64140	8.93e-20	RPS28 ribosomal protein S28	5.32e-08
CUST_16564_PI429115894	reCj16586ex_ne:M-SW:isotig16553	AT1G48170	4.66e-49	unknown protein; Has 78 Blast hits to 78 proteins in 34 species: Archae - 0; Bacteria - 0; Metazoa - 30; Fungi - 0; Plants - 48; Viruses - 0; Other Eukaryotes - 0 (source: NC	5.35e-08
CUST_11215_PI429115894	reCj11237ex_ne:-L-W:isotig11204	AT1G80310	3.68e-175	sulfate transmembrane transporters	5.38e-08
CUST_906_PI429115894	reCj00925ex_ne:-LSW:isotig00903	-	-	-	5.44e-08
CUST_3187_PI429115894	reCj03207ex_ne:-LSW:isotig03182	AT1G73050	3.54e-102	Glucose-methanol-choline (GMC) oxidoreductase family protein	5.63e-08
CUST_3239_PI429115894	reCj03259ex_ne:MLSW:isotig03234	AT1G13440	0	GAPC-2, GAPC2 glyceraldehyde-3-phosphate dehydrogenase C2	5.66e-08
CUST_3180_PI429115894	reCj03200ex_ne:MLSW:isotig03175	AT5G56680	0	SYNC1, EMB2755, SYNC1 ARATH Class II aminoacyl-tRNA and biotin synthetases superfamily protein	5.68e-08
CUST_14301_PI429115894	reCj14323ex_ne:---W:isotig14290	AT1G75290	3.04e-81	NAD(P)-binding Rossmann-fold superfamily protein	5.7e-08
CUST_3234_PI429115894	reCj03254ex_ne:----:isotig03229	AT2G42850	3.99e-79	CYP718 cytochrome P450, family 718	5.75e-08
CUST_2063_PI429115894	reCj02083ex_ne:----:isotig02061	AT4G09150	8.26e-64	T-complex protein 11	5.79e-08
CUST_14054_PI429115894	reCj14076ex_ne:---W:isotig14043	AT1G69550	4.56e-06	disease resistance protein (TIR-NBS-LRR class)	6.02e-08
CUST_17257_PI429115894	reCj17279ex_ne:-LSW:isotig17246	-	-	-	6.07e-08
CUST_3240_PI429115894	reCj03260ex_ne:MLSW:isotig03235	AT1G13440	0	GAPC-2, GAPC2 glyceraldehyde-3-phosphate dehydrogenase C2	6.12e-08
CUST_10828_PI429115894	reCj10850ex_ne:--SW:isotig10817	AT1G64890	3.03e-138	Major facilitator superfamily protein	6.25e-08
CUST_9471_PI429115894	reCj09493ex_ne:M-SW:isotig09460	AT2G38120	9.73e-156	AUX1, WAV5, PIR1, MAP1 Transmembrane amino acid transporter family protein	6.37e-08
CUST_14505_PI429115894	reCj14527ex_ne:-LS-:isotig14494	AT5G25610	2.35e-40	RD22, ATRD22 BURP domain-containing protein	6.38e-08
CUST_2064_PI429115894	reCj02084ex_ne:----:isotig02062	AT4G09150	5.59e-80	T-complex protein 11	6.45e-08
CUST_7440_PI429115894	reCj07462ex_ne:MLSW:isotig07429	AT2G21430	1.36e-160	Papain family cysteine protease	6.47e-08
CUST_4454_PI429115894	reCj04474ex_ne:---W:isotig04448	-	-	-	6.47e-08
CUST_15293_PI429115894	reCj15315ex_ne:-LS-:isotig15282	AT3G12500	4.17e-100	ATHCHIB, PR3, PR-3, CHI-B, B-CHI, HCHIB basic chitinase	6.48e-08
CUST_3019_PI429115894	reCj03039ex_ne:--SW:isotig03014	-	-	-	6.49e-08
CUST_16596_PI429115894	reCj16618ex_ne:M---:isotig16585	AT1G10510	3.07e-87	emb2004 RNI-like superfamily protein	6.49e-08
CUST_16476_PI429115894	reCj16498ex_ne:---W:isotig16465	AT1G55760	2.31e-100	BTB/POZ domain-containing protein	6.54e-08
CUST_912_PI429115894	reCj00931ex_ne:----:isotig00909	AT3G62550	3.8e-16	Adenine nucleotide alpha hydrolases-like superfamily protein	6.6e-08
CUST_10562_PI429115894	reCj10584ex_ne:MLSW:isotig10551	AT3G45600	1.57e-87	TET3 tetraspanin3	6.69e-08
CUST_18707_PI429115894	reCj18729ex_ne:----:isotig18696	AT3G21420	3.06e-75	2-oxoglutarate (2OG) and Fe(II)-dependent oxygenase superfamily protein	6.7e-08
CUST_8189_PI429115894	reCj08211ex_ne:---W:isotig08178	AT1G64550	0	ATGCN3, GCN3 general control non-repressible 3	6.8e-08
CUST_13704_PI429115894	reCj13726ex_ne:MLSW:isotig13693	AT2G15430	1.02e-141	RBP36A, RPB35.5A, NRPB3, NRPD3, NRPE3A DNA-directed RNA polymerase family protein	6.82e-08
CUST_11738_PI429115894	reCj11760ex_ne:MLSW:isotig11727	AT1G47710	1.02e-109	Serine protease inhibitor (SERPIN) family protein	6.82e-08
CUST_17348_PI429115894	reCj17370ex_ne:----:isotig17337	-	-	-	6.82e-08
CUST_1240_PI429115894	reCj01259ex_ne:MLS-:isotig01237	AT2G26710	9.89e-132	BAS1, CYP734A1, CYP72B1 Cytochrome P450 superfamily protein	6.88e-08
CUST_1402_PI429115894	reCj01422ex_ne:---W:isotig01400	-	-	-	6.97e-08
CUST_3945_PI429115894	reCj03965ex_ne:ML-W:isotig03939	AT1G77180	0	SKIP chromatin protein family	7.01e-08
CUST_3355_PI429115894	reCj03375ex_ne:-LSW:isotig03350	AT1G01470	1.09e-47	LEA14, LSR3 Late embryogenesis abundant protein	7.02e-08
CUST_20452_PI429115894	reCj20474ex_ne:--SW:isotig20441	AT2G40360	1.43e-69	Transducin/WD40 repeat-like superfamily protein	7.02e-08
CUST_2900_PI429115894	reCj02920ex_ne:---W:isotig02895	AT2G23760	1.24e-79	BLH4, SAW2 BEL1-like homeodomain 4	7.04e-08
CUST_22037_PI429115894	reCj22059ex_ne:---W:isotig22026	AT2G33830	1.62e-12	Dormancy/auxin associated family protein	7.06e-08
CUST_8286_PI429115894	reCj08308ex_ne:--SW:isotig08275	AT1G11720	1.2e-126	ATSS3, SS3 starch synthase 3	7.45e-08
CUST_1520_PI429115894	reCj01540ex_ne:--SW:isotig01518	AT1G72050	3.1e-65	TFIIIA transcription factor IIIA	7.57e-08
CUST_18755_PI429115894	reCj18777ex_ne:--S-:isotig18744	-	-	-	7.99e-08
CUST_9558_PI429115894	reCj09580ex_ne:ML-W:isotig09547	AT3G01510	0	LSF1 like SEX4 1	8.17e-08
CUST_3354_PI429115894	reCj03374ex_ne:---W:isotig03349	AT1G01470	1.31e-35	LEA14, LSR3 Late embryogenesis abundant protein	8.23e-08
CUST_17653_PI429115894	reCj17675ex_ne:----:isotig17642	AT1G05260	6.4e-74	RCI3, RCI3A Peroxidase superfamily protein	8.31e-08
CUST_671_PI429115894	reCj00688ex_ne:--SW:isotig00666	-	-	-	8.44e-08
CUST_19993_PI429115894	reCj20015ex_ne:--SW:isotig19982	AT5G55125	1.76e-13	Ribosomal protein L31	8.47e-08
CUST_5832_PI429115894	reCj05852ex_ne:----:isotig05826	AT2G03430	6.64e-100	Ankyrin repeat family protein	8.55e-08
CUST_3053_PI429115894	reCj03073ex_ne:-LSW:isotig03048	AT1G09970	0	LRR XI-23, RLK7 Leucine-rich receptor-like protein kinase family protein	8.57e-08
CUST_3054_PI429115894	reCj03074ex_ne:--SW:isotig03049	AT1G09970	0	LRR XI-23, RLK7 Leucine-rich receptor-like protein kinase family protein	8.65e-08
CUST_15283_PI429115894	reCj15305ex_ne:MLSW:isotig15272	AT3G51880	9.39e-35	HMGB1 high mobility group B1	8.71e-08
CUST_1779_PI429115894	reCj01799ex_ne:-L-W:isotig01777	AT3G14130	6.81e-158	Aldolase-type TIM barrel family protein	8.77e-08
CUST_18601_PI429115894	reCj18623ex_ne:---W:isotig18590	AT5G46160	3.69e-50	Ribosomal protein L14p/L23e family protein	8.96e-08
CUST_14219_PI429115894	reCj14241ex_ne:---W:isotig14208	AT3G27060	0	TSO2, ATTSO2 Ferritin/ribonucleotide reductase-like family protein	9.12e-08
CUST_1521_PI429115894	reCj01541ex_ne:--SW:isotig01519	AT1G72050	2.4e-65	TFIIIA transcription factor IIIA	9.24e-08
CUST_1106_PI429115894	reCj01125ex_ne:-L-W:isotig01103	AT3G48080	1.51e-54	alpha/beta-Hydrolases superfamily protein	9.47e-08
CUST_8107_PI429115894	reCj08129ex_ne:MLSW:isotig08096	AT5G57870	0	eIFiso4G1 MIF4G domain-containing protein / MA3 domain-containing protein	9.48e-08
CUST_16928_PI429115894	reCj16950ex_ne:MLSW:isotig16917	AT5G55140	6.85e-40	ribosomal protein L30 family protein	9.58e-08
CUST_10484_PI429115894	reCj10506ex_ne:--SW:isotig10473	AT1G62290	0	Saposin-like aspartyl protease family protein	9.68e-08
CUST_13289_PI429115894	reCj13311ex_ne:--S-:isotig13278	AT3G12100	2.8e-134	Cation efflux family protein	9.73e-08
CUST_10135_PI429115894	reCj10157ex_ne:MLSW:isotig10124	AT5G12200	0	PYD2 pyrimidine 2	9.9e-08
CUST_4453_PI429115894	reCj04473ex_ne:MLSW:isotig04447	AT3G15010	1.26e-79	RNA-binding (RRM/RBD/RNP motifs) family protein	9.99e-08
CUST_14227_PI429115894	reCj14249ex_ne:----:isotig14216	AT4G12330	7.9e-120	CYP706A7 cytochrome P450, family 706, subfamily A, polypeptide 7	1.01e-07
CUST_3183_PI429115894	reCj03203ex_ne:MLSW:isotig03178	AT5G36230	0	ARM repeat superfamily protein	1.06e-07
CUST_8550_PI429115894	reCj08572ex_ne:---W:isotig08539	AT2G34970	0	Trimeric LpxA-like enzyme	1.11e-07
CUST_4150_PI429115894	reCj04170ex_ne:---W:isotig04144	AT3G02280	0	Flavodoxin family protein	1.13e-07
CUST_4630_PI429115894	reCj04650ex_ne:----:isotig04624	AT4G20310	2.26e-52	Peptidase M50 family protein	1.13e-07
CUST_3687_PI429115894	reCj03707ex_ne:MLSW:isotig03681	AT4G19160	2.12e-80	unknown protein; Has 315 Blast hits to 315 proteins in 152 species: Archae - 0; Bacteria - 250; Metazoa - 2; Fungi - 0; Plants - 46; Viruses - 0; Other Eukaryotes - 17 (sourc	1.15e-07
CUST_8731_PI429115894	reCj08753ex_ne:-L-W:isotig08720	AT1G75200	0	flavodoxin family protein / radical SAM domain-containing protein	1.17e-07
CUST_11237_PI429115894	reCj11259ex_ne:--SW:isotig11226	AT3G45240	2.12e-144	GRIK1 geminivirus rep interacting kinase 1	1.17e-07
CUST_3511_PI429115894	reCj03531ex_ne:--SW:isotig03505	AT2G29210	5.25e-58	splicing factor PWI domain-containing protein	1.17e-07
CUST_2955_PI429115894	reCj02975ex_ne:MLSW:isotig02950	AT5G19860	5.71e-37	Protein of unknown function, DUF538	1.18e-07
CUST_20196_PI429115894	reCj20218ex_ne:M--W:isotig20185	-	-	-	1.18e-07
CUST_13598_PI429115894	reCj13620ex_ne:----:isotig13587	AT4G04320	5.46e-167	malonyl-CoA decarboxylase family protein	1.21e-07
CUST_11225_PI429115894	reCj11247ex_ne:---W:isotig11214	AT1G80630	9.57e-45	RNI-like superfamily protein	1.21e-07
CUST_1522_PI429115894	reCj01542ex_ne:--SW:isotig01520	AT1G72050	2.94e-65	TFIIIA transcription factor IIIA	1.22e-07
CUST_19093_PI429115894	reCj19115ex_ne:---W:isotig19082	-	-	-	1.22e-07
CUST_14184_PI429115894	reCj14206ex_ne:MLSW:isotig14173	AT3G61070	1.91e-87	PEX11E peroxin 11E	1.24e-07
CUST_15428_PI429115894	reCj15450ex_ne:---W:isotig15417	AT1G11430	7.42e-41	plastid developmental protein DAG, putative	1.24e-07
CUST_13716_PI429115894	reCj13738ex_ne:---W:isotig13705	AT2G45980	4.79e-10	unknown protein; FUNCTIONS IN: molecular function unknown; INVOLVED IN: biological process unknown; LOCATED IN: cellular component unknown; EXPRESSED IN: 25 plant structures;	1.24e-07
CUST_2127_PI429115894	reCj02147ex_ne:M-S-:isotig02125	AT5G64410	0	ATOPT4, OPT4 oligopeptide transporter 4	1.26e-07
CUST_9197_PI429115894	reCj09219ex_ne:MLSW:isotig09186	AT3G07810	1.82e-90	RNA-binding (RRM/RBD/RNP motifs) family protein	1.26e-07
CUST_5008_PI429115894	reCj05028ex_ne:MLSW:isotig05002	AT1G12230	1.13e-168	Aldolase superfamily protein	1.29e-07
CUST_3640_PI429115894	reCj03660ex_ne:--SW:isotig03634	AT5G02810	2.86e-19	PRR7, APRR7 pseudo-response regulator 7	1.29e-07
CUST_10154_PI429115894	reCj10176ex_ne:MLS-:isotig10143	-	-	-	1.3e-07
CUST_4357_PI429115894	reCj04377ex_ne:---W:isotig04351	AT1G33250	0	Protein of unknown function (DUF604)	1.3e-07
CUST_12725_PI429115894	reCj12747ex_ne:--SW:isotig12714	AT2G46280	0	TRIP-1, TIF3I1 TGF-beta receptor interacting protein 1	1.31e-07
CUST_3539_PI429115894	reCj03559ex_ne:MLSW:isotig03533	AT5G42220	1.1e-69	Ubiquitin-like superfamily protein	1.33e-07
CUST_3073_PI429115894	reCj03093ex_ne:ML--:isotig03068	AT3G62240	0	RING/U-box superfamily protein	1.33e-07
CUST_3688_PI429115894	reCj03708ex_ne:ML-W:isotig03682	AT4G19160	2.29e-125	unknown protein; Has 35333 Blast hits to 34131 proteins in 2444 species: Archae - 798; Bacteria - 22429; Metazoa - 974; Fungi - 991; Plants - 531; Viruses - 0; Other Eukaryot	1.33e-07
CUST_4708_PI429115894	reCj04728ex_ne:MLS-:isotig04702	AT4G24220	7.04e-167	VEP1, AWI31 NAD(P)-binding Rossmann-fold superfamily protein	1.35e-07
CUST_8149_PI429115894	reCj08171ex_ne:-LSW:isotig08138	AT5G48150	0	PAT1 GRAS family transcription factor	1.41e-07
CUST_4396_PI429115894	reCj04416ex_ne:----:isotig04390	-	-	-	1.41e-07
CUST_3182_PI429115894	reCj03202ex_ne:MLSW:isotig03177	AT5G36230	0	ARM repeat superfamily protein	1.42e-07
CUST_13606_PI429115894	reCj13628ex_ne:-LSW:isotig13595	AT1G68490	9.24e-15	unknown protein; FUNCTIONS IN: molecular function unknown; INVOLVED IN: biological process unknown; LOCATED IN: chloroplast; EXPRESSED IN: 22 plant structures; EXPRESSED DURI	1.44e-07
CUST_14417_PI429115894	reCj14439ex_ne:--SW:isotig14406	AT3G53900	6.13e-116	UPP, PYRR uracil phosphoribosyltransferase	1.46e-07
CUST_11974_PI429115894	reCj11996ex_ne:-LSW:isotig11963	AT2G42850	8.04e-84	CYP718 cytochrome P450, family 718	1.47e-07
CUST_17168_PI429115894	reCj17190ex_ne:--SW:isotig17157	AT5G03450	1.25e-14	Transducin/WD40 repeat-like superfamily protein	1.47e-07
CUST_1242_PI429115894	reCj01261ex_ne:----:isotig01239	AT2G26710	4.98e-154	BAS1, CYP734A1, CYP72B1 Cytochrome P450 superfamily protein	1.48e-07
CUST_665_PI429115894	reCj00682ex_ne:--SW:isotig00660	-	-	-	1.48e-07
CUST_10074_PI429115894	reCj10096ex_ne:--SW:isotig10063	AT5G11860	1.02e-111	SCP1-like small phosphatase 5	1.51e-07
CUST_21546_PI429115894	reCj21568ex_ne:----:isotig21535	AT3G59840	3.21e-23	unknown protein; FUNCTIONS IN: molecular function unknown; INVOLVED IN: biological process unknown; LOCATED IN: chloroplast, chloroplast envelope; EXPRESSED IN: 23 plant stru	1.52e-07
CUST_5363_PI429115894	reCj05383ex_ne:--SW:isotig05357	AT3G02070	1.85e-98	Cysteine proteinases superfamily protein	1.53e-07
CUST_3930_PI429115894	reCj03950ex_ne:-L-W:isotig03924	AT4G19210	0	ATRLI2, RLI2 RNAse l inhibitor protein 2	1.61e-07
CUST_16334_PI429115894	reCj16356ex_ne:MLSW:isotig16323	AT2G28900	8.63e-46	OEP16, ATOEP16-L, ATOEP16-1, OEP16-1 outer plastid envelope protein 16-1	1.71e-07
CUST_4161_PI429115894	reCj04181ex_ne:---W:isotig04155	AT3G61860	1.3e-65	ATRSP31, RSP31, At-RS31, RS31 RNA-binding (RRM/RBD/RNP motifs) family protein	1.71e-07
CUST_1936_PI429115894	reCj01956ex_ne:--SW:isotig01934	AT5G63480	3.44e-11	unknown protein; Has 30201 Blast hits to 17322 proteins in 780 species: Archae - 12; Bacteria - 1396; Metazoa - 17338; Fungi - 3422; Plants - 5037; Viruses - 0; Other Eukaryo	1.71e-07
CUST_7631_PI429115894	reCj07653ex_ne:--SW:isotig07620	AT3G04340	0	emb2458 FtsH extracellular protease family	1.72e-07
CUST_11560_PI429115894	reCj11582ex_ne:-LSW:isotig11549	AT3G56740	2.36e-86	Ubiquitin-associated (UBA) protein	1.72e-07
CUST_10719_PI429115894	reCj10741ex_ne:M-SW:isotig10708	AT2G25670	1.15e-14	BEST Arabidopsis thaliana protein match is: copper ion binding (TAIR:AT4G32610.1); Has 43784 Blast hits to 26928 proteins in 1799 species: Archae - 86; Bacteria - 6347; Metaz	1.72e-07
CUST_1778_PI429115894	reCj01798ex_ne:-LSW:isotig01776	AT3G14130	2.45e-157	Aldolase-type TIM barrel family protein	1.77e-07
CUST_7551_PI429115894	reCj07573ex_ne:M--W:isotig07540	AT2G03150	5.46e-66	emb1579 ATP/GTP-binding protein family	1.77e-07
CUST_5757_PI429115894	reCj05777ex_ne:ML-W:isotig05751	AT3G15000	9.71e-68	cobalt ion binding	1.85e-07
CUST_6643_PI429115894	reCj06663ex_ne:M-SW:isotig06637	-	-	-	1.86e-07
CUST_4679_PI429115894	reCj04699ex_ne:M--W:isotig04673	AT2G34980	3.34e-75	SETH1 phosphatidylinositolglycan synthase family protein	1.87e-07
CUST_6170_PI429115894	reCj06190ex_ne:--S-:isotig06164	AT5G20190	1.84e-33	Tetratricopeptide repeat (TPR)-like superfamily protein	1.87e-07
CUST_4342_PI429115894	reCj04362ex_ne:----:isotig04336	AT1G55150	1.09e-17	DEA(D/H)-box RNA helicase family protein	1.95e-07
CUST_9464_PI429115894	reCj09486ex_ne:MLSW:isotig09453	AT5G07990	6.7e-128	TT7, CYP75B1, D501 Cytochrome P450 superfamily protein	1.98e-07
CUST_6169_PI429115894	reCj06189ex_ne:--S-:isotig06163	AT5G20190	7.8e-31	Tetratricopeptide repeat (TPR)-like superfamily protein	2e-07
CUST_20550_PI429115894	reCj20572ex_ne:-LS-:isotig20539	AT1G64220	1.17e-09	TOM7-2 translocase of outer membrane 7 kDa subunit 2	2e-07
CUST_4958_PI429115894	reCj04978ex_ne:-LSW:isotig04952	AT3G11400	5.4e-110	EIF3G1, ATEIF3G1 eukaryotic translation initiation factor 3G1	2.02e-07
CUST_15430_PI429115894	reCj15452ex_ne:---W:isotig15419	AT5G14600	7.04e-126	S-adenosyl-L-methionine-dependent methyltransferases superfamily protein	2.06e-07
CUST_8630_PI429115894	reCj08652ex_ne:-LSW:isotig08619	AT1G20370	2.99e-78	Pseudouridine synthase family protein	2.13e-07
CUST_4015_PI429115894	reCj04035ex_ne:MLSW:isotig04009	AT2G14740	0	ATVSR3, VSR3, VSR2;2, BP80-2;2 vaculolar sorting receptor 3	2.15e-07
CUST_7871_PI429115894	reCj07893ex_ne:ML-W:isotig07860	AT2G42520	0	P-loop containing nucleoside triphosphate hydrolases superfamily protein	2.16e-07
CUST_2767_PI429115894	reCj02787ex_ne:-L--:isotig02765	AT1G05675	1.44e-49	UDP-Glycosyltransferase superfamily protein	2.2e-07
CUST_4053_PI429115894	reCj04073ex_ne:MLSW:isotig04047	AT3G13930	0	Dihydrolipoamide acetyltransferase, long form protein	2.21e-07
CUST_9449_PI429115894	reCj09471ex_ne:---W:isotig09438	AT1G56460	3.67e-72	HIT zinc finger ;PAPA-1-like conserved region	2.27e-07
CUST_17807_PI429115894	reCj17829ex_ne:---W:isotig17796	AT5G08320	4.51e-52	CONTAINS InterPro DOMAIN/s: E2F-associated phosphoprotein, C-terminal (InterPro:IPR019370); Has 149 Blast hits to 149 proteins in 78 species: Archae - 0; Bacteria - 0; Metazo	2.29e-07
CUST_8499_PI429115894	reCj08521ex_ne:MLSW:isotig08488	AT2G39940	0	COI1 RNI-like superfamily protein	2.3e-07
CUST_10021_PI429115894	reCj10043ex_ne:--SW:isotig10010	AT2G19490	6.06e-149	recA DNA recombination family protein	2.31e-07
CUST_1635_PI429115894	reCj01655ex_ne:--S-:isotig01633	AT5G59320	1.19e-21	LTP3 lipid transfer protein 3	2.32e-07
CUST_617_PI429115894	reCj00634ex_ne:-L-W:isotig00612	AT1G22540	2.3e-169	Major facilitator superfamily protein	2.33e-07
CUST_14107_PI429115894	reCj14129ex_ne:ML-W:isotig14096	AT2G01250	1.83e-120	Ribosomal protein L30/L7 family protein	2.33e-07
CUST_4680_PI429115894	reCj04700ex_ne:M--W:isotig04674	AT2G34980	2.94e-75	SETH1 phosphatidylinositolglycan synthase family protein	2.36e-07
CUST_20191_PI429115894	reCj20213ex_ne:--SW:isotig20180	AT5G14105	9.42e-18	unknown protein; Has 30201 Blast hits to 17322 proteins in 780 species: Archae - 12; Bacteria - 1396; Metazoa - 17338; Fungi - 3422; Plants - 5037; Viruses - 0; Other Eukaryo	2.38e-07
CUST_11169_PI429115894	reCj11191ex_ne:M--W:isotig11158	-	-	-	2.38e-07
CUST_3512_PI429115894	reCj03532ex_ne:--SW:isotig03506	AT2G29210	7.73e-54	splicing factor PWI domain-containing protein	2.47e-07
CUST_11368_PI429115894	reCj11390ex_ne:MLSW:isotig11357	AT2G20280	2.34e-148	Zinc finger C-x8-C-x5-C-x3-H type family protein	2.61e-07
CUST_2126_PI429115894	reCj02146ex_ne:MLSW:isotig02124	AT5G64410	0	ATOPT4, OPT4 oligopeptide transporter 4	2.61e-07
CUST_16557_PI429115894	reCj16579ex_ne:----:isotig16546	AT4G10920	2.15e-27	KELP transcriptional coactivator p15 (PC4) family protein (KELP)	2.61e-07
CUST_3563_PI429115894	reCj03583ex_ne:-LSW:isotig03557	AT3G55270	5.99e-165	MKP1, ATMKP1 mitogen-activated protein kinase phosphatase 1	2.62e-07
CUST_13464_PI429115894	reCj13486ex_ne:M--W:isotig13453	AT1G73440	3.88e-21	calmodulin-related	2.62e-07
CUST_8129_PI429115894	reCj08151ex_ne:-L-W:isotig08118	AT4G27000	1.88e-15	ATRBP45C RNA-binding (RRM/RBD/RNP motifs) family protein	2.64e-07
CUST_12019_PI429115894	reCj12041ex_ne:MLSW:isotig12008	AT5G03740	6.3e-22	HD2C, HDT3 histone deacetylase 2C	2.66e-07
CUST_14254_PI429115894	reCj14276ex_ne:MLSW:isotig14243	AT4G38800	2.19e-118	ATMTN1, ATMTAN1, MTN1, MTAN1 methylthioadenosine nucleosidase 1	2.68e-07
CUST_15301_PI429115894	reCj15323ex_ne:---W:isotig15290	AT4G34320	2.75e-57	Protein of unknown function (DUF677)	2.68e-07
CUST_15385_PI429115894	reCj15407ex_ne:-L-W:isotig15374	AT1G53260	1.61e-06	LOCATED IN: endomembrane system; BEST Arabidopsis thaliana protein match is: cobalt ion binding (TAIR:AT3G15000.1); Has 32763 Blast hits to 18534 proteins in 929 species: Arc	2.7e-07
CUST_21250_PI429115894	reCj21272ex_ne:---W:isotig21239	-	-	-	2.71e-07
CUST_6901_PI429115894	reCj06921ex_ne:--SW:isotig06895	AT1G61700	2.49e-42	RNA polymerases N / 8 kDa subunit	2.73e-07
CUST_21689_PI429115894	reCj21711ex_ne:----:isotig21678	AT1G51550	1.23e-15	Kelch repeat-containing F-box family protein	2.8e-07
CUST_11286_PI429115894	reCj11308ex_ne:---W:isotig11275	AT5G59070	7.93e-135	UDP-Glycosyltransferase superfamily protein	2.88e-07
CUST_5758_PI429115894	reCj05778ex_ne:MLS-:isotig05752	AT3G15000	1.39e-69	cobalt ion binding	2.91e-07
CUST_13038_PI429115894	reCj13060ex_ne:MLSW:isotig13027	AT1G06460	8.37e-35	ACD32.1, ACD31.2 alpha-crystallin domain 32.1	2.93e-07
CUST_14985_PI429115894	reCj15007ex_ne:-LS-:isotig14974	AT5G05340	5.8e-123	Peroxidase superfamily protein	2.95e-07
CUST_11050_PI429115894	reCj11072ex_ne:--SW:isotig11039	AT3G54130	6.89e-70	Josephin family protein	2.96e-07
CUST_16534_PI429115894	reCj16556ex_ne:M-SW:isotig16523	AT2G32840	5.25e-22	proline-rich family protein	2.96e-07
CUST_5007_PI429115894	reCj05027ex_ne:---W:isotig05001	AT1G12230	5.34e-164	Aldolase superfamily protein	2.98e-07
CUST_8285_PI429115894	reCj08307ex_ne:MLSW:isotig08274	AT2G04030	0	CR88, EMB1956, HSP90.5, Hsp88.1, AtHsp90.5 Chaperone protein htpG family protein	2.99e-07
CUST_7724_PI429115894	reCj07746ex_ne:---W:isotig07713	AT5G62670	0	AHA11, HA11 H(+)-ATPase 11	3.08e-07
CUST_13343_PI429115894	reCj13365ex_ne:---W:isotig13332	AT2G29380	8.86e-93	HAI3 highly ABA-induced PP2C gene 3	3.12e-07
CUST_9326_PI429115894	reCj09348ex_ne:-LSW:isotig09315	AT3G50780	1.84e-131	BEST Arabidopsis thaliana protein match is: BTB/POZ domain-containing protein (TAIR:AT1G63850.1); Has 298 Blast hits to 298 proteins in 22 species: Archae - 0; Bacteria - 0;	3.17e-07
CUST_5177_PI429115894	reCj05197ex_ne:---W:isotig05171	AT2G06510	4.49e-132	ATRPA1A, RPA1A, RPA70A, ATRPA70A replication protein A 1A	3.19e-07
CUST_11785_PI429115894	reCj11807ex_ne:---W:isotig11774	AT2G46060	4.7e-109	transmembrane protein-related	3.2e-07
CUST_7633_PI429115894	reCj07655ex_ne:M-SW:isotig07622	AT5G47910	0	RBOHD, ATRBOHD respiratory burst oxidase homologue D	3.25e-07
CUST_9523_PI429115894	reCj09545ex_ne:--SW:isotig09512	AT3G02320	0	N2,N2-dimethylguanosine tRNA methyltransferase	3.29e-07
CUST_6902_PI429115894	reCj06922ex_ne:----:isotig06896	AT1G61700	7.08e-21	RNA polymerases N / 8 kDa subunit	3.3e-07
CUST_9173_PI429115894	reCj09195ex_ne:MLSW:isotig09162	AT2G35710	0	Nucleotide-diphospho-sugar transferases superfamily protein	3.31e-07
CUST_14559_PI429115894	reCj14581ex_ne:-L-W:isotig14548	AT1G26761	7.93e-26	Arabinanase/levansucrase/invertase	3.37e-07
CUST_5831_PI429115894	reCj05851ex_ne:--SW:isotig05825	AT2G03430	1.35e-99	Ankyrin repeat family protein	3.38e-07
CUST_3103_PI429115894	reCj03123ex_ne:-LSW:isotig03098	AT1G50920	0	Nucleolar GTP-binding protein	3.41e-07
CUST_21355_PI429115894	reCj21377ex_ne:----:isotig21344	-	-	-	3.47e-07
CUST_1682_PI429115894	reCj01702ex_ne:---W:isotig01680	AT4G36980	2.01e-31	FUNCTIONS IN: molecular function unknown; INVOLVED IN: biological process unknown; EXPRESSED IN: 23 plant structures; EXPRESSED DURING: 13 growth stages; CONTAINS InterPro DO	3.53e-07
CUST_16164_PI429115894	reCj16186ex_ne:--S-:isotig16153	AT2G47420	1.2e-86	Ribosomal RNA adenine dimethylase family protein	3.55e-07
CUST_17403_PI429115894	reCj17425ex_ne:---W:isotig17392	AT5G28050	1.79e-58	Cytidine/deoxycytidylate deaminase family protein	3.62e-07
CUST_2766_PI429115894	reCj02786ex_ne:ML--:isotig02764	AT3G02100	9.98e-57	UDP-Glycosyltransferase superfamily protein	3.67e-07
CUST_2956_PI429115894	reCj02976ex_ne:MLSW:isotig02951	AT5G19860	1.87e-38	Protein of unknown function, DUF538	3.76e-07
CUST_6644_PI429115894	reCj06664ex_ne:M-SW:isotig06638	-	-	-	3.8e-07
CUST_15606_PI429115894	reCj15628ex_ne:--S-:isotig15595	AT4G37020	4.88e-55	BEST Arabidopsis thaliana protein match is: eukaryotic initiation factor 4A-III (TAIR:AT3G19760.1); Has 30201 Blast hits to 17322 proteins in 780 species: Archae - 12; Bacter	3.81e-07
CUST_11062_PI429115894	reCj11084ex_ne:M--W:isotig11051	AT2G20410	4.66e-104	RNA-binding ASCH domain protein	3.85e-07
CUST_9359_PI429115894	reCj09381ex_ne:ML-W:isotig09348	AT1G78110	8.84e-14	unknown protein; FUNCTIONS IN: molecular function unknown; INVOLVED IN: biological process unknown; LOCATED IN: plasma membrane; EXPRESSED IN: 17 plant structures; EXPRESSED	3.9e-07
CUST_16183_PI429115894	reCj16205ex_ne:-LS-:isotig16172	AT3G26510	1.9e-24	Octicosapeptide/Phox/Bem1p family protein	4e-07
CUST_5934_PI429115894	reCj05954ex_ne:ML--:isotig05928	AT3G17670	8.51e-35	tetratricopeptide repeat (TPR)-containing protein	4.04e-07
CUST_202_PI429115894	reCj00202ex_ne:M---:isotig00180	AT2G36790	5.39e-62	UGT73C6 UDP-glucosyl transferase 73C6	4.09e-07
CUST_3104_PI429115894	reCj03124ex_ne:-LSW:isotig03099	AT1G50920	0	Nucleolar GTP-binding protein	4.15e-07
CUST_10019_PI429115894	reCj10041ex_ne:---W:isotig10008	AT1G51560	1.17e-155	Pyridoxamine 5'-phosphate oxidase family protein	4.2e-07
CUST_2225_PI429115894	reCj02245ex_ne:----:isotig02223	AT1G53210	2.6e-24	sodium/calcium exchanger family protein / calcium-binding EF hand family protein	4.25e-07
CUST_1684_PI429115894	reCj01704ex_ne:---W:isotig01682	AT4G36980	3.03e-66	FUNCTIONS IN: molecular function unknown; INVOLVED IN: biological process unknown; EXPRESSED IN: 23 plant structures; EXPRESSED DURING: 13 growth stages; CONTAINS InterPro DO	4.26e-07
CUST_5409_PI429115894	reCj05429ex_ne:---W:isotig05403	AT1G15200	7.86e-110	protein-protein interaction regulator family protein	4.28e-07
CUST_3771_PI429115894	reCj03791ex_ne:MLSW:isotig03765	AT1G07380	0	Neutral/alkaline non-lysosomal ceramidase	4.38e-07
CUST_672_PI429115894	reCj00689ex_ne:---W:isotig00667	-	-	-	4.43e-07
CUST_12057_PI429115894	reCj12079ex_ne:---W:isotig12046	AT5G48970	2.54e-162	Mitochondrial substrate carrier family protein	4.55e-07
CUST_9079_PI429115894	reCj09101ex_ne:--SW:isotig09068	AT1G74960	0	FAB1 fatty acid biosynthesis 1	4.56e-07
CUST_17528_PI429115894	reCj17550ex_ne:---W:isotig17517	AT4G36040	1.36e-20	Chaperone DnaJ-domain superfamily protein	4.56e-07
CUST_2818_PI429115894	reCj02838ex_ne:--SW:isotig02816	AT3G61220	9e-83	NAD(P)-binding Rossmann-fold superfamily protein	4.73e-07
CUST_6600_PI429115894	reCj06620ex_ne:----:isotig06594	AT1G22400	2.15e-37	UGT85A1, ATUGT85A1 UDP-Glycosyltransferase superfamily protein	4.83e-07
CUST_3946_PI429115894	reCj03966ex_ne:MLSW:isotig03940	AT1G77180	0	SKIP chromatin protein family	4.88e-07
CUST_15711_PI429115894	reCj15733ex_ne:--SW:isotig15700	AT3G13450	2.1e-135	DIN4 Transketolase family protein	4.88e-07
CUST_13056_PI429115894	reCj13078ex_ne:--S-:isotig13045	AT1G64810	7.04e-127	APO1 Arabidopsis thaliana protein of unknown function (DUF794)	4.95e-07
CUST_12733_PI429115894	reCj12755ex_ne:--SW:isotig12722	-	-	-	4.98e-07
CUST_7622_PI429115894	reCj07644ex_ne:MLSW:isotig07611	AT5G26570	0	PWD, OK1, ATGWD3 catalytics;carbohydrate kinases;phosphoglucan, water dikinases	5.03e-07
CUST_14084_PI429115894	reCj14106ex_ne:MLSW:isotig14073	AT2G35240	3.28e-36	plastid developmental protein DAG, putative	5.12e-07
CUST_3772_PI429115894	reCj03792ex_ne:MLSW:isotig03766	AT1G07380	0	Neutral/alkaline non-lysosomal ceramidase	5.22e-07
CUST_3896_PI429115894	reCj03916ex_ne:M--W:isotig03890	-	-	-	5.33e-07
CUST_18318_PI429115894	reCj18340ex_ne:MLSW:isotig18307	AT3G56490	6.3e-66	HIT3, HINT1 HIS triad family protein 3	5.47e-07
CUST_974_PI429115894	reCj00993ex_ne:MLSW:isotig00971	AT5G27640	0	TIF3B1, EIF3B, ATEIF3B-1, EIF3B-1, ATTIF3B1 translation initiation factor 3B1	5.62e-07
CUST_4162_PI429115894	reCj04182ex_ne:M---:isotig04156	AT3G61860	1.91e-92	ATRSP31, RSP31, At-RS31, RS31 RNA-binding (RRM/RBD/RNP motifs) family protein	5.83e-07
CUST_9942_PI429115894	reCj09964ex_ne:--SW:isotig09931	AT3G01170	2.3e-38	Ribosomal protein L34e superfamily protein	5.92e-07
CUST_3639_PI429115894	reCj03659ex_ne:--SW:isotig03633	AT5G60100	2.89e-55	PRR3 pseudo-response regulator 3	5.93e-07
CUST_1685_PI429115894	reCj01705ex_ne:---W:isotig01683	AT4G36980	8.69e-115	FUNCTIONS IN: molecular function unknown; INVOLVED IN: biological process unknown; EXPRESSED IN: 23 plant structures; EXPRESSED DURING: 13 growth stages; CONTAINS InterPro DO	5.97e-07
CUST_10014_PI429115894	reCj10036ex_ne:-LSW:isotig10003	AT3G48610	0	NPC6 non-specific phospholipase C6	6.08e-07
CUST_16744_PI429115894	reCj16766ex_ne:-LSW:isotig16733	AT4G31360	2.61e-29	selenium binding	6.2e-07
CUST_12014_PI429115894	reCj12036ex_ne:--SW:isotig12003	-	-	-	6.33e-07
CUST_2379_PI429115894	reCj02399ex_ne:MLSW:isotig02377	AT1G28330	2.17e-25	DRM1, DYL1 dormancy-associated protein-like 1	6.53e-07
CUST_19376_PI429115894	reCj19398ex_ne:MLSW:isotig19365	AT5G03455	3.83e-49	CDC25, ARATH;CDC25, ACR2 Rhodanese/Cell cycle control phosphatase superfamily protein	6.82e-07
CUST_8644_PI429115894	reCj08666ex_ne:MLS-:isotig08633	AT1G34300	1.09e-116	lectin protein kinase family protein	6.93e-07
CUST_12964_PI429115894	reCj12986ex_ne:---W:isotig12953	AT3G12640	2.74e-25	RNA binding (RRM/RBD/RNP motifs) family protein	6.97e-07
CUST_973_PI429115894	reCj00992ex_ne:-L-W:isotig00970	AT5G27640	0	TIF3B1, EIF3B, ATEIF3B-1, EIF3B-1, ATTIF3B1 translation initiation factor 3B1	7.16e-07
CUST_15126_PI429115894	reCj15148ex_ne:----:isotig15115	AT3G50910	6.37e-24	unknown protein; BEST Arabidopsis thaliana protein match is: unknown protein (TAIR:AT5G66480.1); Has 76 Blast hits to 75 proteins in 28 species: Archae - 0; Bacteria - 10; Me	7.39e-07
CUST_18838_PI429115894	reCj18860ex_ne:-LS-:isotig18827	AT1G79000	1.18e-06	HAC1, PCAT2, ATHPCAT2, ATHAC1 histone acetyltransferase of the CBP family 1	7.46e-07
CUST_5626_PI429115894	reCj05646ex_ne:-LS-:isotig05620	AT3G12750	2.89e-100	ZIP1 zinc transporter 1 precursor	7.49e-07
CUST_8632_PI429115894	reCj08654ex_ne:M-SW:isotig08621	AT3G11450	8.37e-119	DnaJ domain ;Myb-like DNA-binding domain	7.52e-07
CUST_20521_PI429115894	reCj20543ex_ne:----:isotig20510	-	-	-	7.57e-07
CUST_11873_PI429115894	reCj11895ex_ne:--S-:isotig11862	AT4G13940	0	HOG1, EMB1395, SAHH1, MEE58, ATSAHH1 S-adenosyl-L-homocysteine hydrolase	7.69e-07
CUST_14571_PI429115894	reCj14593ex_ne:----:isotig14560	AT1G13290	1.86e-102	DOT5, WIP6 C2H2-like zinc finger protein	7.84e-07
CUST_18446_PI429115894	reCj18468ex_ne:M-SW:isotig18435	AT5G60340	1.64e-67	P-loop containing nucleoside triphosphate hydrolases superfamily protein	7.91e-07
CUST_1683_PI429115894	reCj01703ex_ne:---W:isotig01681	AT4G36980	1.21e-75	FUNCTIONS IN: molecular function unknown; INVOLVED IN: biological process unknown; EXPRESSED IN: 23 plant structures; EXPRESSED DURING: 13 growth stages; CONTAINS InterPro DO	8.32e-07
CUST_21511_PI429115894	reCj21533ex_ne:----:isotig21500	AT5G03370	5.06e-29	acylphosphatase family	8.51e-07
CUST_9137_PI429115894	reCj09159ex_ne:MLSW:isotig09126	AT1G23170	4.88e-126	Protein of unknown function DUF2359, transmembrane	8.52e-07
CUST_5194_PI429115894	reCj05214ex_ne:-L-W:isotig05188	AT1G56310	1.49e-53	Polynucleotidyl transferase, ribonuclease H-like superfamily protein	8.52e-07
CUST_3380_PI429115894	reCj03400ex_ne:MLSW:isotig03375	-	-	-	8.52e-07
CUST_4034_PI429115894	reCj04054ex_ne:-LS-:isotig04028	AT4G23180	2.04e-135	CRK10, RLK4 cysteine-rich RLK (RECEPTOR-like protein kinase) 10	8.53e-07
CUST_2481_PI429115894	reCj02501ex_ne:M-SW:isotig02479	AT5G57110	0	ACA8, AT-ACA8 autoinhibited Ca2+ -ATPase, isoform 8	8.54e-07
CUST_18865_PI429115894	reCj18887ex_ne:----:isotig18854	-	-	-	8.6e-07
CUST_5403_PI429115894	reCj05423ex_ne:M-SW:isotig05397	AT5G36110	4.76e-135	CYP716A1 cytochrome P450, family 716, subfamily A, polypeptide 1	8.61e-07
CUST_1729_PI429115894	reCj01749ex_ne:ML-W:isotig01727	AT5G07990	8.78e-109	TT7, CYP75B1, D501 Cytochrome P450 superfamily protein	9.07e-07
CUST_11847_PI429115894	reCj11869ex_ne:-LSW:isotig11836	AT1G24267	1.94e-52	Protein of unknown function (DUF1664)	9.33e-07
CUST_13313_PI429115894	reCj13335ex_ne:-L-W:isotig13302	AT2G46280	0	TRIP-1, TIF3I1 TGF-beta receptor interacting protein 1	9.66e-07
CUST_2954_PI429115894	reCj02974ex_ne:---W:isotig02949	AT5G19860	1.07e-37	Protein of unknown function, DUF538	9.74e-07
CUST_12572_PI429115894	reCj12594ex_ne:----:isotig12561	AT4G28990	2.18e-11	RNA-binding protein-related	9.79e-07
CUST_4033_PI429115894	reCj04053ex_ne:-LS-:isotig04027	AT4G23180	2.62e-129	CRK10, RLK4 cysteine-rich RLK (RECEPTOR-like protein kinase) 10	9.79e-07
CUST_2343_PI429115894	reCj02363ex_ne:----:isotig02341	AT5G40270	2.74e-131	HD domain-containing metal-dependent phosphohydrolase family protein	1.03e-06
CUST_7788_PI429115894	reCj07810ex_ne:MLSW:isotig07777	AT2G27050	3.29e-170	EIL1, AtEIL1 ETHYLENE-INSENSITIVE3-like 1	1.05e-06
CUST_7532_PI429115894	reCj07554ex_ne:--SW:isotig07521	AT3G57300	0	INO80, ATINO80 INO80 ortholog	1.06e-06
CUST_2513_PI429115894	reCj02533ex_ne:-LS-:isotig02511	AT1G65910	2.89e-72	anac028, NAC028 NAC domain containing protein 28	1.13e-06
CUST_5251_PI429115894	reCj05271ex_ne:MLSW:isotig05245	AT5G58490	8.63e-158	NAD(P)-binding Rossmann-fold superfamily protein	1.14e-06
CUST_15441_PI429115894	reCj15463ex_ne:----:isotig15430	AT5G20510	2.06e-93	AL5 alfin-like 5	1.18e-06
CUST_14099_PI429115894	reCj14121ex_ne:-LSW:isotig14088	AT5G54540	5.19e-06	Uncharacterised conserved protein (UCP012943)	1.19e-06
CUST_9467_PI429115894	reCj09489ex_ne:MLSW:isotig09456	AT1G34220	6.87e-115	Regulator of Vps4 activity in the MVB pathway protein	1.22e-06
CUST_7425_PI429115894	reCj07447ex_ne:----:isotig07421	-	-	-	1.23e-06
CUST_20833_PI429115894	reCj20855ex_ne:----:isotig20822	ATMG00270	1.4e-100	NAD6 NADH dehydrogenase 6	1.23e-06
CUST_13267_PI429115894	reCj13289ex_ne:-L-W:isotig13256	AT5G03560	4.42e-66	Tetratricopeptide repeat (TPR)-like superfamily protein	1.25e-06
CUST_9442_PI429115894	reCj09464ex_ne:MLSW:isotig09431	AT1G22190	9.91e-33	Integrase-type DNA-binding superfamily protein	1.31e-06
CUST_1730_PI429115894	reCj01750ex_ne:ML-W:isotig01728	AT4G36220	5.37e-110	FAH1, CYP84A1 ferulic acid 5-hydroxylase 1	1.32e-06
CUST_7439_PI429115894	reCj07461ex_ne:--SW:isotig07428	AT4G29260	2.15e-44	HAD superfamily, subfamily IIIB acid phosphatase	1.39e-06
CUST_18770_PI429115894	reCj18792ex_ne:M--W:isotig18759	AT5G53070	3.79e-29	Ribosomal protein L9/RNase H1	1.4e-06
CUST_3694_PI429115894	reCj03714ex_ne:MLS-:isotig03688	AT1G32230	1.1e-64	AtRCD1 WWE protein-protein interaction domain protein family	1.44e-06
CUST_13863_PI429115894	reCj13885ex_ne:-LSW:isotig13852	AT5G58010	2.29e-42	LRL3 LJRHL1-like 3	1.46e-06
CUST_5178_PI429115894	reCj05198ex_ne:---W:isotig05172	AT2G06510	1.14e-23	ATRPA1A, RPA1A, RPA70A, ATRPA70A replication protein A 1A	1.54e-06
CUST_7639_PI429115894	reCj07661ex_ne:MLSW:isotig07628	AT3G54670	0	TTN8 Structural maintenance of chromosomes (SMC) family protein	1.57e-06
CUST_5317_PI429115894	reCj05337ex_ne:M---:isotig05311	-	-	-	1.59e-06
CUST_11430_PI429115894	reCj11452ex_ne:-LSW:isotig11419	AT5G58290	0	RPT3 regulatory particle triple-A ATPase 3	1.6e-06
CUST_5161_PI429115894	reCj05181ex_ne:MLSW:isotig05155	AT3G56460	2.69e-137	GroES-like zinc-binding alcohol dehydrogenase family protein	1.65e-06
CUST_2345_PI429115894	reCj02365ex_ne:----:isotig02343	AT5G40270	4.26e-28	HD domain-containing metal-dependent phosphohydrolase family protein	1.75e-06
CUST_3716_PI429115894	reCj03736ex_ne:-LSW:isotig03710	AT5G40390	0	SIP1 Raffinose synthase family protein	1.81e-06
CUST_15861_PI429115894	reCj15883ex_ne:---W:isotig15850	AT2G40860	5.41e-114	protein kinase family protein / protein phosphatase 2C ( PP2C) family protein	1.86e-06
CUST_4957_PI429115894	reCj04977ex_ne:--S-:isotig04951	AT3G11400	6.93e-110	EIF3G1, ATEIF3G1 eukaryotic translation initiation factor 3G1	1.87e-06
CUST_6493_PI429115894	reCj06513ex_ne:----:isotig06487	-	-	-	1.93e-06
CUST_2482_PI429115894	reCj02502ex_ne:M-SW:isotig02480	AT5G57110	0	ACA8, AT-ACA8 autoinhibited Ca2+ -ATPase, isoform 8	1.94e-06
CUST_4398_PI429115894	reCj04418ex_ne:---W:isotig04392	AT5G67240	7.76e-93	SDN3 small RNA degrading nuclease 3	1.97e-06
CUST_17990_PI429115894	reCj18012ex_ne:-L-W:isotig17979	AT5G56940	4.45e-53	Ribosomal protein S16 family protein	1.99e-06
CUST_3491_PI429115894	reCj03511ex_ne:-LSW:isotig03485	AT4G21710	0	NRPB2, EMB1989, RPB2 DNA-directed RNA polymerase family protein	2.01e-06
CUST_8838_PI429115894	reCj08860ex_ne:MLSW:isotig08827	AT1G01510	0	AN NAD(P)-binding Rossmann-fold superfamily protein	2.07e-06
CUST_17652_PI429115894	reCj17674ex_ne:MLSW:isotig17641	AT3G53630	4.81e-38	unknown protein; BEST Arabidopsis thaliana protein match is: unknown protein (TAIR:AT4G18692.1); Has 42 Blast hits to 42 proteins in 10 species: Archae - 0; Bacteria - 0; Met	2.16e-06
CUST_17558_PI429115894	reCj17580ex_ne:MLSW:isotig17547	AT1G65980	2.11e-85	TPX1 thioredoxin-dependent peroxidase 1	2.22e-06
CUST_1351_PI429115894	reCj01371ex_ne:M-S-:isotig01349	AT4G20980	0	Eukaryotic translation initiation factor 3 subunit 7 (eIF-3)	2.23e-06
CUST_2483_PI429115894	reCj02503ex_ne:M-SW:isotig02481	AT5G57110	0	ACA8, AT-ACA8 autoinhibited Ca2+ -ATPase, isoform 8	2.24e-06
CUST_970_PI429115894	reCj00989ex_ne:-L-W:isotig00967	AT5G27640	0	TIF3B1, EIF3B, ATEIF3B-1, EIF3B-1, ATTIF3B1 translation initiation factor 3B1	2.35e-06
CUST_7687_PI429115894	reCj07709ex_ne:-LSW:isotig07676	AT3G54440	0	glycoside hydrolase family 2 protein	2.37e-06
CUST_16147_PI429115894	reCj16169ex_ne:--SW:isotig16136	AT2G35790	4.63e-63	unknown protein; CONTAINS InterPro DOMAIN/s: Protein of unknown function DUF1301 (InterPro:IPR009724); Has 116 Blast hits to 116 proteins in 49 species: Archae - 0; Bacteria	2.39e-06
CUST_14139_PI429115894	reCj14161ex_ne:MLSW:isotig14128	AT2G27450	0	NLP1, ATNLP1, CPA nitrilase-like protein 1	2.43e-06
CUST_17391_PI429115894	reCj17413ex_ne:---W:isotig17380	AT4G28820	3.81e-31	HIT-type Zinc finger family protein	2.61e-06
CUST_16280_PI429115894	reCj16302ex_ne:----:isotig16269	-	-	-	2.64e-06
CUST_8411_PI429115894	reCj08433ex_ne:MLSW:isotig08400	AT1G21680	0	DPP6 N-terminal domain-like protein	2.76e-06
CUST_12957_PI429115894	reCj12979ex_ne:MLSW:isotig12946	AT3G06760	6.63e-25	Drought-responsive family protein	2.79e-06
CUST_16765_PI429115894	reCj16787ex_ne:--SW:isotig16754	AT2G45010	5.19e-108	PLAC8 family protein	2.81e-06
CUST_4577_PI429115894	reCj04597ex_ne:ML-W:isotig04571	AT3G22440	1.39e-90	FRIGIDA-like protein	2.87e-06
CUST_9507_PI429115894	reCj09529ex_ne:-L--:isotig09496	AT5G06740	8.84e-131	Concanavalin A-like lectin protein kinase family protein	2.92e-06
CUST_8102_PI429115894	reCj08124ex_ne:---W:isotig08091	AT4G21670	0	CPL1, FRY2, ATCPL1 C-terminal domain phosphatase-like 1	2.93e-06
CUST_16179_PI429115894	reCj16201ex_ne:MLSW:isotig16168	AT5G61030	3.64e-41	GR-RBP3 glycine-rich RNA-binding protein 3	2.93e-06
CUST_3715_PI429115894	reCj03735ex_ne:-L-W:isotig03709	AT5G40390	0	SIP1 Raffinose synthase family protein	2.94e-06
CUST_12005_PI429115894	reCj12027ex_ne:--S-:isotig11994	AT3G58140	0	phenylalanyl-tRNA synthetase class IIc family protein	2.98e-06
CUST_19583_PI429115894	reCj19605ex_ne:---W:isotig19572	AT5G43970	3.56e-26	TOM22-V, TOM9-2, ATTOM22-V translocase of outer membrane 22-V	3.06e-06
CUST_10663_PI429115894	reCj10685ex_ne:-L--:isotig10652	AT3G54220	2.41e-160	SCR, SGR1 GRAS family transcription factor	3.2e-06
CUST_2768_PI429115894	reCj02788ex_ne:-L--:isotig02766	AT1G22340	9.22e-28	AtUGT85A7, UGT85A7 UDP-glucosyl transferase 85A7	3.22e-06
CUST_15909_PI429115894	reCj15931ex_ne:M-S-:isotig15898	AT4G04614	3.83e-25	unknown protein; Has 35333 Blast hits to 34131 proteins in 2444 species: Archae - 798; Bacteria - 22429; Metazoa - 974; Fungi - 991; Plants - 531; Viruses - 0; Other Eukaryot	3.28e-06
CUST_17533_PI429115894	reCj17555ex_ne:MLSW:isotig17522	AT4G09320	2.56e-88	NDPK1 Nucleoside diphosphate kinase family protein	3.53e-06
CUST_5404_PI429115894	reCj05424ex_ne:----:isotig05398	AT5G36110	6.89e-52	CYP716A1 cytochrome P450, family 716, subfamily A, polypeptide 1	3.65e-06
CUST_14525_PI429115894	reCj14547ex_ne:MLSW:isotig14514	AT5G04740	1.03e-108	ACT domain-containing protein	3.66e-06
CUST_10345_PI429115894	reCj10367ex_ne:--SW:isotig10334	AT2G28130	7.01e-80	unknown protein; FUNCTIONS IN: molecular function unknown; INVOLVED IN: biological process unknown; LOCATED IN: cellular component unknown; EXPRESSED IN: 25 plant structures;	3.79e-06
CUST_18729_PI429115894	reCj18751ex_ne:---W:isotig18718	AT4G18593	9.38e-48	dual specificity protein phosphatase-related	3.82e-06
CUST_5102_PI429115894	reCj05122ex_ne:--SW:isotig05096	AT2G36690	5.02e-90	2-oxoglutarate (2OG) and Fe(II)-dependent oxygenase superfamily protein	3.91e-06
CUST_12549_PI429115894	reCj12571ex_ne:-LSW:isotig12538	AT3G54260	3.85e-102	TBL36 TRICHOME BIREFRINGENCE-LIKE 36	4.01e-06
CUST_14200_PI429115894	reCj14222ex_ne:--SW:isotig14189	AT2G03510	4.04e-158	SPFH/Band 7/PHB domain-containing membrane-associated protein family	4.09e-06
CUST_3500_PI429115894	reCj03520ex_ne:MLS-:isotig03494	AT1G66950	0	PDR11, ATPDR11 pleiotropic drug resistance 11	4.19e-06
CUST_210_PI429115894	reCj00210ex_ne:-L--:isotig00188	AT3G53160	9.28e-47	UGT73C7 UDP-glucosyl transferase 73C7	4.26e-06
CUST_2906_PI429115894	reCj02926ex_ne:ML-W:isotig02901	AT4G39700	3.77e-46	Heavy metal transport/detoxification superfamily protein	4.27e-06

## Sheet: Daylength_Cluster4
ProbeName	SEQ_ID	Arabi_ID	e-value	Description	p-value
CUST_2496_PI429115894	reCj02516ex_ne:-L--:isotig02494	AT1G54710	1.57e-141	ATATG18H, ATG18H homolog of yeast autophagy 18 (ATG18) H	5.39e-12
CUST_9522_PI429115894	reCj09544ex_ne:--SW:isotig09511	AT1G76660	6.97e-41	FUNCTIONS IN: molecular function unknown; INVOLVED IN: biological process unknown; LOCATED IN: plasma membrane; EXPRESSED IN: 22 plant structures; EXPRESSED DURING: 13 growth	1.31e-10
CUST_11380_PI429115894	reCj11402ex_ne:M--W:isotig11369	-	-	-	1.84e-10
CUST_10768_PI429115894	reCj10790ex_ne:MLS-:isotig10757	AT3G48990	0	AMP-dependent synthetase and ligase family protein	2.95e-10
CUST_8677_PI429115894	reCj08699ex_ne:MLSW:isotig08666	AT1G21380	1.28e-106	Target of Myb protein 1	3.2e-10
CUST_2497_PI429115894	reCj02517ex_ne:-L-W:isotig02495	AT1G54710	1.01e-152	ATATG18H, ATG18H homolog of yeast autophagy 18 (ATG18) H	5.22e-10
CUST_7652_PI429115894	reCj07674ex_ne:---W:isotig07641	AT4G04920	0	SFR6 sensitive to freezing 6	7.22e-10
CUST_9873_PI429115894	reCj09895ex_ne:-L-W:isotig09862	AT3G48090	3.35e-81	EDS1, ATEDS1 alpha/beta-Hydrolases superfamily protein	7.3e-10
CUST_16860_PI429115894	reCj16882ex_ne:----:isotig16849	-	-	-	9.96e-10
CUST_20947_PI429115894	reCj20969ex_ne:----:isotig20936	AT5G36930	2.3e-31	Disease resistance protein (TIR-NBS-LRR class) family	1.09e-09
CUST_6005_PI429115894	reCj06025ex_ne:----:isotig05999	AT5G26990	1.62e-20	Drought-responsive family protein	1.55e-09
CUST_20278_PI429115894	reCj20300ex_ne:----:isotig20267	-	-	-	1.79e-09
CUST_4308_PI429115894	reCj04328ex_ne:-L-W:isotig04302	AT2G40830	2.06e-41	RHC1A RING-H2 finger C1A	1.8e-09
CUST_8450_PI429115894	reCj08472ex_ne:ML-W:isotig08439	AT2G43040	0	NPG1 tetratricopeptide repeat (TPR)-containing protein	2.38e-09
CUST_3899_PI429115894	reCj03919ex_ne:-LSW:isotig03893	AT5G45380	0	ATDUR3, DUR3 solute:sodium symporters;urea transmembrane transporters	2.68e-09
CUST_18701_PI429115894	reCj18723ex_ne:-L--:isotig18690	AT2G19130	5.68e-36	S-locus lectin protein kinase family protein	3.35e-09
CUST_8948_PI429115894	reCj08970ex_ne:---W:isotig08937	AT3G26100	0	Regulator of chromosome condensation (RCC1) family protein	3.66e-09
CUST_4944_PI429115894	reCj04964ex_ne:----:isotig04938	-	-	-	4.79e-09
CUST_2357_PI429115894	reCj02377ex_ne:--SW:isotig02355	AT1G08230	3.62e-117	Transmembrane amino acid transporter family protein	5.96e-09
CUST_8187_PI429115894	reCj08209ex_ne:---W:isotig08176	AT3G26400	3.73e-18	EIF4B1 eukaryotic translation initiation factor 4B1	6.33e-09
CUST_4943_PI429115894	reCj04963ex_ne:---W:isotig04937	-	-	-	7.15e-09
CUST_4113_PI429115894	reCj04133ex_ne:--SW:isotig04107	AT5G14640	0	ATSK13, SK13 shaggy-like kinase 13	7.27e-09
CUST_9011_PI429115894	reCj09033ex_ne:-L-W:isotig09000	AT5G57940	0	ATCNGC5, CNGC5 cyclic nucleotide gated channel 5	8.46e-09
CUST_800_PI429115894	reCj00817ex_ne:-L--:isotig00795	AT5G52450	0	MATE efflux family protein	9.57e-09
CUST_3815_PI429115894	reCj03835ex_ne:M--W:isotig03809	AT2G35060	0	KUP11 K+ uptake permease 11	1.23e-08
CUST_7483_PI429115894	reCj07505ex_ne:--SW:isotig07472	AT5G16270	3.24e-29	ATRAD21.3, SYN4 sister chromatid cohesion 1 protein 4	1.24e-08
CUST_8039_PI429115894	reCj08061ex_ne:--SW:isotig08028	AT3G08760	2.69e-139	ATSIK Protein kinase superfamily protein	1.27e-08
CUST_2564_PI429115894	reCj02584ex_ne:----:isotig02562	AT1G69550	7.22e-22	disease resistance protein (TIR-NBS-LRR class)	1.44e-08
CUST_19273_PI429115894	reCj19295ex_ne:----:isotig19262	AT2G44210	1.34e-48	Protein of Unknown Function (DUF239)	1.57e-08
CUST_13507_PI429115894	reCj13529ex_ne:---W:isotig13496	AT1G69550	4.36e-15	disease resistance protein (TIR-NBS-LRR class)	1.81e-08
CUST_6006_PI429115894	reCj06026ex_ne:--S-:isotig06000	AT4G02200	9.52e-20	Drought-responsive family protein	1.98e-08
CUST_15366_PI429115894	reCj15388ex_ne:-LSW:isotig15355	AT1G75290	1.25e-84	NAD(P)-binding Rossmann-fold superfamily protein	1.99e-08
CUST_1345_PI429115894	reCj01365ex_ne:-L-W:isotig01343	-	-	-	2.07e-08
CUST_11575_PI429115894	reCj11597ex_ne:--SW:isotig11564	AT5G57710	5.08e-61	Double Clp-N motif-containing P-loop nucleoside triphosphate hydrolases superfamily protein	2.1e-08
CUST_13783_PI429115894	reCj13805ex_ne:----:isotig13772	AT4G33920	8.1e-118	Protein phosphatase 2C family protein	2.2e-08
CUST_3864_PI429115894	reCj03884ex_ne:MLSW:isotig03858	AT3G12360	0	ITN1 Ankyrin repeat family protein	2.22e-08
CUST_3816_PI429115894	reCj03836ex_ne:----:isotig03810	AT2G35060	0	KUP11 K+ uptake permease 11	2.54e-08
CUST_3475_PI429115894	reCj03495ex_ne:M--W:isotig03469	AT3G48050	1.3e-30	BAH domain ;TFIIS helical bundle-like domain	2.77e-08
CUST_7862_PI429115894	reCj07884ex_ne:MLSW:isotig07851	AT1G43850	1.51e-73	SEU SEUSS transcriptional co-regulator	2.8e-08
CUST_11784_PI429115894	reCj11806ex_ne:MLSW:isotig11773	AT2G45980	1.14e-16	unknown protein; FUNCTIONS IN: molecular function unknown; INVOLVED IN: biological process unknown; LOCATED IN: cellular component unknown; EXPRESSED IN: 25 plant structures;	2.96e-08
CUST_15367_PI429115894	reCj15389ex_ne:----:isotig15356	AT2G38050	2.09e-82	DET2, DWF6, ATDET2 3-oxo-5-alpha-steroid 4-dehydrogenase family protein	3.04e-08
CUST_10070_PI429115894	reCj10092ex_ne:---W:isotig10059	AT1G32640	2.24e-101	ATMYC2, RD22BP1, JAI1, JIN1, MYC2, ZBF1 Basic helix-loop-helix (bHLH) DNA-binding family protein	3.09e-08
CUST_13597_PI429115894	reCj13619ex_ne:M---:isotig13586	AT1G73500	7.61e-100	ATMKK9, MKK9 MAP kinase kinase 9	3.46e-08
CUST_3668_PI429115894	reCj03688ex_ne:M--W:isotig03662	AT4G33300	2.9e-137	ADR1-L1 ADR1-like 1	3.7e-08
CUST_3971_PI429115894	reCj03991ex_ne:MLSW:isotig03965	AT2G39940	0	COI1 RNI-like superfamily protein	4.13e-08
CUST_11573_PI429115894	reCj11595ex_ne:----:isotig11562	AT5G60900	6.96e-98	RLK1 receptor-like protein kinase 1	4.25e-08
CUST_10236_PI429115894	reCj10258ex_ne:-L-W:isotig10225	AT1G28070	2.13e-13	unknown protein; BEST Arabidopsis thaliana protein match is: unknown protein (TAIR:AT2G33510.1); Has 85 Blast hits to 77 proteins in 15 species: Archae - 0; Bacteria - 0; Met	4.36e-08
CUST_2195_PI429115894	reCj02215ex_ne:----:isotig02193	AT1G08090	0	ATNRT2:1, NRT2, NRT2;1AT, ACH1, LIN1, ATNRT2.1, NRT2.1, NRT2:1 nitrate transporter 2:1	4.6e-08
CUST_3932_PI429115894	reCj03952ex_ne:---W:isotig03926	AT5G10530	6.8e-103	Concanavalin A-like lectin protein kinase family protein	4.75e-08
CUST_8564_PI429115894	reCj08586ex_ne:-LSW:isotig08553	AT4G16110	3.54e-69	ARR2, RR2 response regulator 2	4.98e-08
CUST_12046_PI429115894	reCj12068ex_ne:-LSW:isotig12035	AT5G19900	4.24e-85	PRLI-interacting factor, putative	5.19e-08
CUST_3931_PI429115894	reCj03951ex_ne:---W:isotig03925	AT5G10530	1.42e-101	Concanavalin A-like lectin protein kinase family protein	5.57e-08
CUST_4989_PI429115894	reCj05009ex_ne:MLSW:isotig04983	AT2G46500	0	ATPI4K GAMMA 4, UBDK GAMMA 4, PI4K GAMMA 4 phosphoinositide 4-kinase gamma 4	5.66e-08
CUST_11267_PI429115894	reCj11289ex_ne:----:isotig11256	AT2G03140	1.16e-56	alpha/beta-Hydrolases superfamily protein	5.69e-08
CUST_16833_PI429115894	reCj16855ex_ne:M---:isotig16822	AT4G28260	8.34e-38	unknown protein; FUNCTIONS IN: molecular function unknown; INVOLVED IN: biological process unknown; LOCATED IN: cellular component unknown; EXPRESSED IN: 24 plant structures;	5.81e-08
CUST_2194_PI429115894	reCj02214ex_ne:----:isotig02192	AT5G60770	0	ATNRT2.4, NRT2.4 nitrate transporter 2.4	5.99e-08
CUST_4114_PI429115894	reCj04134ex_ne:--S-:isotig04108	AT5G14640	0	ATSK13, SK13 shaggy-like kinase 13	6.14e-08
CUST_7916_PI429115894	reCj07938ex_ne:MLSW:isotig07905	AT3G14050	0	RSH2, AT-RSH2, ATRSH2 RELA/SPOT homolog 2	6.6e-08
CUST_3923_PI429115894	reCj03943ex_ne:-LSW:isotig03917	AT4G33300	7.6e-112	ADR1-L1 ADR1-like 1	6.75e-08
CUST_7732_PI429115894	reCj07754ex_ne:MLSW:isotig07721	AT5G22770	0	alpha-ADR alpha-adaptin	6.76e-08
CUST_15815_PI429115894	reCj15837ex_ne:---W:isotig15804	AT1G32100	4.9e-106	ATPRR1, PRR1 pinoresinol reductase 1	6.78e-08
CUST_3476_PI429115894	reCj03496ex_ne:M--W:isotig03470	AT3G48050	1.22e-30	BAH domain ;TFIIS helical bundle-like domain	7.11e-08
CUST_10450_PI429115894	reCj10472ex_ne:MLSW:isotig10439	AT1G06800	0	PLA-I{gamma}1 alpha/beta-Hydrolases superfamily protein	8.12e-08
CUST_11599_PI429115894	reCj11621ex_ne:M--W:isotig11588	AT4G10960	0	UGE5 UDP-D-glucose/UDP-D-galactose 4-epimerase 5	8.21e-08
CUST_10376_PI429115894	reCj10398ex_ne:MLSW:isotig10365	AT3G62770	1.55e-148	AtATG18a Transducin/WD40 repeat-like superfamily protein	8.75e-08
CUST_10651_PI429115894	reCj10673ex_ne:--SW:isotig10640	AT4G02730	6.25e-145	Transducin/WD40 repeat-like superfamily protein	8.81e-08
CUST_5976_PI429115894	reCj05996ex_ne:M-S-:isotig05970	AT3G21150	4.28e-17	BBX32 B-box 32	8.91e-08
CUST_3863_PI429115894	reCj03883ex_ne:MLSW:isotig03857	AT3G12360	0	ITN1 Ankyrin repeat family protein	9.06e-08
CUST_4875_PI429115894	reCj04895ex_ne:--SW:isotig04869	AT1G77290	5.24e-95	Glutathione S-transferase family protein	9.38e-08
CUST_3596_PI429115894	reCj03616ex_ne:MLSW:isotig03590	AT5G42940	1.1e-60	RING/U-box superfamily protein	1.01e-07
CUST_9394_PI429115894	reCj09416ex_ne:-LSW:isotig09383	AT5G14540	3.59e-32	Protein of unknown function (DUF1421)	1.03e-07
CUST_5376_PI429115894	reCj05396ex_ne:----:isotig05370	AT3G22840	6.31e-37	ELIP1, ELIP Chlorophyll A-B binding family protein	1.18e-07
CUST_5580_PI429115894	reCj05600ex_ne:---W:isotig05574	AT1G69550	2.58e-26	disease resistance protein (TIR-NBS-LRR class)	1.21e-07
CUST_9059_PI429115894	reCj09081ex_ne:MLSW:isotig09048	AT2G38410	9.19e-128	ENTH/VHS/GAT family protein	1.22e-07
CUST_1342_PI429115894	reCj01362ex_ne:---W:isotig01340	-	-	-	1.29e-07
CUST_8156_PI429115894	reCj08178ex_ne:--SW:isotig08145	AT3G19190	2.31e-122	ATATG2, ATG2 autophagy 2	1.32e-07
CUST_15537_PI429115894	reCj15559ex_ne:----:isotig15526	AT1G15780	2.21e-83	unknown protein; BEST Arabidopsis thaliana protein match is: unknown protein (TAIR:AT2G10440.1); Has 103701 Blast hits to 43153 proteins in 1828 species: Archae - 30; Bacteri	1.41e-07
CUST_10465_PI429115894	reCj10487ex_ne:--SW:isotig10454	AT2G39570	3.57e-128	ACT domain-containing protein	1.53e-07
CUST_14689_PI429115894	reCj14711ex_ne:---W:isotig14678	AT3G07510	1.04e-43	unknown protein; FUNCTIONS IN: molecular function unknown; INVOLVED IN: biological process unknown; LOCATED IN: cellular component unknown; EXPRESSED IN: 22 plant structures;	1.6e-07
CUST_7006_PI429115894	reCj07026ex_ne:----:isotig07000	AT3G46230	2e-12	ATHSP17.4, HSP17.4 heat shock protein 17.4	1.71e-07
CUST_1341_PI429115894	reCj01361ex_ne:---W:isotig01339	-	-	-	1.73e-07
CUST_8928_PI429115894	reCj08950ex_ne:-LSW:isotig08917	AT4G28910	1.31e-29	NINJA novel interactor of JAZ	2.1e-07
CUST_3924_PI429115894	reCj03944ex_ne:--SW:isotig03918	AT4G33300	7.61e-113	ADR1-L1 ADR1-like 1	2.24e-07
CUST_7982_PI429115894	reCj08004ex_ne:-LSW:isotig07971	AT5G15400	0	U-box domain-containing protein	2.29e-07
CUST_12442_PI429115894	reCj12464ex_ne:MLSW:isotig12431	AT5G61500	1.3e-175	ATATG3, ATG3 autophagy 3 (APG3)	2.32e-07
CUST_8877_PI429115894	reCj08899ex_ne:MLSW:isotig08866	AT1G69040	0	ACR4 ACT domain repeat 4	2.33e-07
CUST_8970_PI429115894	reCj08992ex_ne:-L-W:isotig08959	AT2G24610	0	ATCNGC14, CNGC14 cyclic nucleotide-gated channel 14	2.37e-07
CUST_5382_PI429115894	reCj05402ex_ne:---W:isotig05376	-	-	-	2.42e-07
CUST_3077_PI429115894	reCj03097ex_ne:MLSW:isotig03072	AT3G23920	0	BAM1, BMY7, TR-BAMY beta-amylase 1	2.42e-07
CUST_4520_PI429115894	reCj04540ex_ne:-L-W:isotig04514	-	-	-	2.51e-07
CUST_14999_PI429115894	reCj15021ex_ne:M---:isotig14988	AT3G19950	1.25e-48	RING/U-box superfamily protein	2.55e-07
CUST_16390_PI429115894	reCj16412ex_ne:----:isotig16379	AT3G14460	5.29e-15	LRR and NB-ARC domains-containing disease resistance protein	3.03e-07
CUST_298_PI429115894	reCj00315ex_ne:---W:isotig00293	AT1G69550	4.88e-39	disease resistance protein (TIR-NBS-LRR class)	3.22e-07
CUST_7787_PI429115894	reCj07809ex_ne:M--W:isotig07776	AT1G55250	0	HUB2 histone mono-ubiquitination 2	3.92e-07
CUST_3638_PI429115894	reCj03658ex_ne:-L-W:isotig03632	AT3G02130	0	RPK2, TOAD2, CLI1 receptor-like protein kinase 2	4.05e-07
CUST_11742_PI429115894	reCj11764ex_ne:MLSW:isotig11731	AT1G11790	8.81e-68	ADT1 arogenate dehydratase 1	4.15e-07
CUST_4519_PI429115894	reCj04539ex_ne:-L-W:isotig04513	AT4G05150	1.3e-46	Octicosapeptide/Phox/Bem1p family protein	4.65e-07
CUST_7719_PI429115894	reCj07741ex_ne:MLSW:isotig07708	AT5G62090	1.56e-123	SLK2 SEUSS-like 2	5.02e-07
CUST_4609_PI429115894	reCj04629ex_ne:----:isotig04603	AT5G15790	1.09e-50	RING/U-box superfamily protein	5.39e-07
CUST_7612_PI429115894	reCj07634ex_ne:---W:isotig07601	AT3G21430	7.68e-148	ATALY3, ALY3 DNA binding	5.83e-07
CUST_10152_PI429115894	reCj10174ex_ne:-L-W:isotig10141	AT3G54850	9.43e-93	ATPUB14, PUB14 plant U-box 14	5.89e-07
CUST_8729_PI429115894	reCj08751ex_ne:M-SW:isotig08718	AT5G12480	0	CPK7 calmodulin-domain protein kinase 7	6.27e-07
CUST_13356_PI429115894	reCj13378ex_ne:MLSW:isotig13345	AT3G21870	2.82e-55	CYCP2;1 cyclin p2;1	6.34e-07
CUST_3637_PI429115894	reCj03657ex_ne:-L-W:isotig03631	AT3G02130	0	RPK2, TOAD2, CLI1 receptor-like protein kinase 2	6.64e-07
CUST_10138_PI429115894	reCj10160ex_ne:-L-W:isotig10127	AT2G20900	0	DGK5, ATDGK5 diacylglycerol kinase 5	6.84e-07
CUST_10684_PI429115894	reCj10706ex_ne:MLSW:isotig10673	AT5G15880	2.95e-50	unknown protein; Has 1807 Blast hits to 1807 proteins in 277 species: Archae - 0; Bacteria - 0; Metazoa - 736; Fungi - 347; Plants - 385; Viruses - 0; Other Eukaryotes - 339	6.97e-07
CUST_7544_PI429115894	reCj07566ex_ne:MLSW:isotig07533	AT1G15750	0	WSIP1, TPL Transducin family protein / WD-40 repeat family protein	7e-07
CUST_7503_PI429115894	reCj07525ex_ne:MLSW:isotig07492	AT3G48050	5.93e-42	BAH domain ;TFIIS helical bundle-like domain	7.16e-07
CUST_7605_PI429115894	reCj07627ex_ne:M-SW:isotig07594	AT1G59820	0	ALA3 aminophospholipid ATPase 3	7.43e-07
CUST_9251_PI429115894	reCj09273ex_ne:--SW:isotig09240	AT5G50380	4.65e-152	ATEXO70F1, EXO70F1 exocyst subunit exo70 family protein F1	7.65e-07
CUST_10883_PI429115894	reCj10905ex_ne:MLSW:isotig10872	AT1G18740	6.27e-108	Protein of unknown function (DUF793)	8.03e-07
CUST_9668_PI429115894	reCj09690ex_ne:---W:isotig09657	AT5G53060	2.24e-73	RNA-binding KH domain-containing protein	8.16e-07
CUST_2180_PI429115894	reCj02200ex_ne:-L--:isotig02178	AT5G60900	1.96e-90	RLK1 receptor-like protein kinase 1	8.38e-07
CUST_13810_PI429115894	reCj13832ex_ne:--SW:isotig13799	AT1G28200	1.36e-77	FIP1 FH interacting protein 1	9.57e-07
CUST_8440_PI429115894	reCj08462ex_ne:M-SW:isotig08429	AT5G50380	8.53e-177	ATEXO70F1, EXO70F1 exocyst subunit exo70 family protein F1	9.73e-07
CUST_16368_PI429115894	reCj16390ex_ne:--S-:isotig16357	AT5G64410	1.58e-160	ATOPT4, OPT4 oligopeptide transporter 4	1.06e-06
CUST_10566_PI429115894	reCj10588ex_ne:ML-W:isotig10555	AT1G64950	4.23e-138	CYP89A5 cytochrome P450, family 89, subfamily A, polypeptide 5	1.3e-06
CUST_5381_PI429115894	reCj05401ex_ne:---W:isotig05375	-	-	-	1.35e-06
CUST_10225_PI429115894	reCj10247ex_ne:MLS-:isotig10214	AT2G03200	1.4e-92	Eukaryotic aspartyl protease family protein	1.61e-06
CUST_1035_PI429115894	reCj01054ex_ne:--S-:isotig01032	AT3G04220	1.74e-18	Disease resistance protein (TIR-NBS-LRR class) family	1.7e-06
CUST_8548_PI429115894	reCj08570ex_ne:MLSW:isotig08537	AT5G58430	5.35e-158	ATEXO70B1, EXO70B1 exocyst subunit exo70 family protein B1	1.76e-06
CUST_16418_PI429115894	reCj16440ex_ne:--S-:isotig16407	-	-	-	2.11e-06
CUST_7606_PI429115894	reCj07628ex_ne:MLSW:isotig07595	AT3G60030	4.46e-178	SPL12 squamosa promoter-binding protein-like 12	2.22e-06
CUST_11564_PI429115894	reCj11586ex_ne:----:isotig11553	AT3G03300	8.04e-141	DCL2 dicer-like 2	2.24e-06
CUST_11163_PI429115894	reCj11185ex_ne:-LSW:isotig11152	AT5G53000	1.11e-142	TAP46 2A phosphatase associated protein of 46 kD	2.3e-06
CUST_15478_PI429115894	reCj15500ex_ne:-LSW:isotig15467	AT5G05360	9.83e-30	unknown protein; INVOLVED IN: biological process unknown; LOCATED IN: chloroplast; BEST Arabidopsis thaliana protein match is: unknown protein (TAIR:AT2G38450.1); Has 84 Blas	2.41e-06
CUST_20547_PI429115894	reCj20569ex_ne:----:isotig20536	AT5G47900	8.85e-59	Protein of unknown function (DUF1624)	2.43e-06
CUST_11726_PI429115894	reCj11748ex_ne:-LSW:isotig11715	AT5G22140	2.76e-124	FAD/NAD(P)-binding oxidoreductase family protein	2.47e-06
CUST_8311_PI429115894	reCj08333ex_ne:MLSW:isotig08300	AT3G10650	7.5e-09	BEST Arabidopsis thaliana protein match is: nucleoporin-related (TAIR:AT5G20200.1); Has 61042 Blast hits to 31782 proteins in 2093 species: Archae - 202; Bacteria - 16480; Me	2.56e-06
CUST_11966_PI429115894	reCj11988ex_ne:-L-W:isotig11955	AT5G58950	8.02e-140	Protein kinase superfamily protein	2.75e-06
CUST_4610_PI429115894	reCj04630ex_ne:---W:isotig04604	AT5G15790	6.21e-51	RING/U-box superfamily protein	2.79e-06
CUST_12177_PI429115894	reCj12199ex_ne:--SW:isotig12166	AT1G30500	1.05e-45	NF-YA7 nuclear factor Y, subunit A7	2.82e-06
CUST_20717_PI429115894	reCj20739ex_ne:--S-:isotig20706	AT4G09900	2.34e-44	ATMES12, MES12 methyl esterase 12	3.11e-06
CUST_3595_PI429115894	reCj03615ex_ne:MLS-:isotig03589	AT5G42940	1.72e-60	RING/U-box superfamily protein	3.55e-06
CUST_9166_PI429115894	reCj09188ex_ne:----:isotig09155	AT5G04930	0	ALA1 aminophospholipid ATPase 1	4.68e-06
CUST_17972_PI429115894	reCj17994ex_ne:----:isotig17961	AT5G62560	1.28e-30	RING/U-box superfamily protein with ARM repeat domain	5.36e-06
CUST_8462_PI429115894	reCj08484ex_ne:MLS-:isotig08451	AT4G00360	0	CYP86A2, ATT1 cytochrome P450, family 86, subfamily A, polypeptide 2	5.59e-06
CUST_12077_PI429115894	reCj12099ex_ne:-LS-:isotig12066	AT4G24160	0	alpha/beta-Hydrolases superfamily protein	6.03e-06
CUST_9322_PI429115894	reCj09344ex_ne:MLSW:isotig09311	AT2G01170	1.31e-144	BAT1 bidirectional amino acid transporter 1	6.38e-06
CUST_11150_PI429115894	reCj11172ex_ne:MLSW:isotig11139	AT5G45820	0	CIPK20, SnRK3.6, PKS18 CBL-interacting protein kinase 20	7.21e-06
CUST_1147_PI429115894	reCj01166ex_ne:M--W:isotig01144	AT5G06950	9.68e-123	AHBP-1B, TGA2 bZIP transcription factor family protein	8.17e-06
CUST_18038_PI429115894	reCj18060ex_ne:-LS-:isotig18027	AT3G22840	1.84e-44	ELIP1, ELIP Chlorophyll A-B binding family protein	9.26e-06
CUST_11593_PI429115894	reCj11615ex_ne:---W:isotig11582	AT5G28650	5.26e-59	WRKY74, ATWRKY74 WRKY DNA-binding protein 74	9.83e-06
CUST_4814_PI429115894	reCj04834ex_ne:-L--:isotig04808	AT1G52310	0	protein kinase family protein / C-type lectin domain-containing protein	1.17e-05
CUST_2159_PI429115894	reCj02179ex_ne:---W:isotig02157	AT3G16340	0	ATPDR1, PDR1 pleiotropic drug resistance 1	1.91e-05
CUST_1036_PI429115894	reCj01055ex_ne:--S-:isotig01033	AT3G04220	1.01e-18	Disease resistance protein (TIR-NBS-LRR class) family	2.4e-05
CUST_21959_PI429115894	reCj21981ex_ne:--S-:isotig21948	AT3G13840	4.2e-12	GRAS family transcription factor	2.49e-05
CUST_11005_PI429115894	reCj11027ex_ne:MLSW:isotig10994	AT3G12740	8.06e-158	ALIS1 ALA-interacting subunit 1	2.58e-05

## Sheet: Temperature_Cluster1
ProbeName	SEQ_ID	Arabi_ID	e-value	Description	p-value
CUST_3527_PI429115894	reCj03547ex_ne:----:isotig03521	AT1G27170	8.17e-61	transmembrane receptors;ATP binding	4.83e-12
CUST_12893_PI429115894	reCj12915ex_ne:---W:isotig12882	AT4G38540	2.16e-65	FAD/NAD(P)-binding oxidoreductase family protein	7.2e-12
CUST_3528_PI429115894	reCj03548ex_ne:---W:isotig03522	AT1G27170	6.25e-61	transmembrane receptors;ATP binding	8.12e-12
CUST_4290_PI429115894	reCj04310ex_ne:-LS-:isotig04284	AT2G17890	0	CPK16 calcium-dependent protein kinase 16	1.22e-11
CUST_2065_PI429115894	reCj02085ex_ne:----:isotig02063	AT4G09150	1.53e-75	T-complex protein 11	1.48e-11
CUST_16560_PI429115894	reCj16582ex_ne:---W:isotig16549	AT3G22320	8.63e-56	ATRPABC24.3, RPB5A, NRPB5, NRPD5 Eukaryotic rpb5 RNA polymerase subunit family protein	1.71e-11
CUST_9226_PI429115894	reCj09248ex_ne:MLSW:isotig09215	AT3G54000	2.43e-13	CONTAINS InterPro DOMAIN/s: Uncharacterised conserved protein UCP022260 (InterPro:IPR016802); Has 94 Blast hits to 94 proteins in 14 species: Archae - 0; Bacteria - 0; Metazo	1.84e-11
CUST_7513_PI429115894	reCj07535ex_ne:---W:isotig07502	AT3G28030	0	UVH3, UVR1 5'-3' exonuclease family protein	2.09e-11
CUST_2062_PI429115894	reCj02082ex_ne:---W:isotig02060	AT4G09150	9.65e-71	T-complex protein 11	2.46e-11
CUST_11953_PI429115894	reCj11975ex_ne:---W:isotig11942	AT1G03060	8.71e-105	SPI Beige/BEACH domain ;WD domain, G-beta repeat protein	3.68e-11
CUST_7656_PI429115894	reCj07678ex_ne:--SW:isotig07645	AT1G23230	0	CONTAINS InterPro DOMAIN/s: Mediator complex subunit Med23 (InterPro:IPR021629); Has 187 Blast hits to 184 proteins in 67 species: Archae - 0; Bacteria - 0; Metazoa - 135; Fu	3.98e-11
CUST_291_PI429115894	reCj00308ex_ne:---W:isotig00286	AT1G27180	1.02e-40	disease resistance protein (TIR-NBS-LRR class), putative	4.41e-11
CUST_2000_PI429115894	reCj02020ex_ne:M-SW:isotig01998	AT4G32410	0	CESA1, RSW1, AtCESA1 cellulose synthase 1	4.42e-11
CUST_7752_PI429115894	reCj07774ex_ne:-LSW:isotig07741	AT2G44900	0	ARABIDILLO-1, ARABIDILLO1 ARABIDILLO-1	6.6e-11
CUST_2064_PI429115894	reCj02084ex_ne:----:isotig02062	AT4G09150	5.59e-80	T-complex protein 11	8.06e-11
CUST_8901_PI429115894	reCj08923ex_ne:MLSW:isotig08890	AT2G19810	2.99e-73	CCCH-type zinc finger family protein	8.52e-11
CUST_7916_PI429115894	reCj07938ex_ne:MLSW:isotig07905	AT3G14050	0	RSH2, AT-RSH2, ATRSH2 RELA/SPOT homolog 2	9.74e-11
CUST_7982_PI429115894	reCj08004ex_ne:-LSW:isotig07971	AT5G15400	0	U-box domain-containing protein	1.03e-10
CUST_2480_PI429115894	reCj02500ex_ne:ML-W:isotig02478	AT2G35940	1.47e-85	BLH1 BEL1-like homeodomain 1	1.11e-10
CUST_2479_PI429115894	reCj02499ex_ne:MLSW:isotig02477	AT2G35940	1.64e-85	BLH1 BEL1-like homeodomain 1	1.12e-10
CUST_297_PI429115894	reCj00314ex_ne:---W:isotig00292	AT1G27180	1.96e-47	disease resistance protein (TIR-NBS-LRR class), putative	1.13e-10
CUST_2063_PI429115894	reCj02083ex_ne:----:isotig02061	AT4G09150	8.26e-64	T-complex protein 11	1.2e-10
CUST_18595_PI429115894	reCj18617ex_ne:----:isotig18584	AT5G60570	3.71e-06	Galactose oxidase/kelch repeat superfamily protein	1.23e-10
CUST_3460_PI429115894	reCj03480ex_ne:M-SW:isotig03454	AT1G65440	0	GTB1 global transcription factor group B1	1.33e-10
CUST_9827_PI429115894	reCj09849ex_ne:---W:isotig09816	AT1G72650	4.82e-57	TRFL6 TRF-like 6	1.39e-10
CUST_4610_PI429115894	reCj04630ex_ne:---W:isotig04604	AT5G15790	6.21e-51	RING/U-box superfamily protein	1.43e-10
CUST_7567_PI429115894	reCj07589ex_ne:--SW:isotig07556	AT2G38440	2.74e-13	ITB1, SCAR2, DIS3, WAVE4, ATSCAR2 SCAR homolog 2	1.79e-10
CUST_2478_PI429115894	reCj02498ex_ne:MLSW:isotig02476	AT2G35940	1.65e-85	BLH1 BEL1-like homeodomain 1	2.23e-10
CUST_11241_PI429115894	reCj11263ex_ne:ML-W:isotig11230	AT3G05200	1.47e-41	ATL6 RING/U-box superfamily protein	2.37e-10
CUST_3643_PI429115894	reCj03663ex_ne:--SW:isotig03637	AT1G67530	0	ARM repeat superfamily protein	2.64e-10
CUST_8049_PI429115894	reCj08071ex_ne:---W:isotig08038	AT4G00990	0	Transcription factor jumonji (jmjC) domain-containing protein	2.71e-10
CUST_1173_PI429115894	reCj01192ex_ne:---W:isotig01170	AT5G17680	9.47e-75	disease resistance protein (TIR-NBS-LRR class), putative	2.81e-10
CUST_8100_PI429115894	reCj08122ex_ne:---W:isotig08089	AT5G47750	0	D6PKL2, PK5 D6 protein kinase like 2	2.96e-10
CUST_1734_PI429115894	reCj01754ex_ne:--S-:isotig01732	AT1G69550	1.31e-45	disease resistance protein (TIR-NBS-LRR class)	3.46e-10
CUST_11222_PI429115894	reCj11244ex_ne:---W:isotig11211	AT5G16610	6.2e-73	unknown protein; Has 30201 Blast hits to 17322 proteins in 780 species: Archae - 12; Bacteria - 1396; Metazoa - 17338; Fungi - 3422; Plants - 5037; Viruses - 0; Other Eukaryo	3.79e-10
CUST_8731_PI429115894	reCj08753ex_ne:-L-W:isotig08720	AT1G75200	0	flavodoxin family protein / radical SAM domain-containing protein	4e-10
CUST_8187_PI429115894	reCj08209ex_ne:---W:isotig08176	AT3G26400	3.73e-18	EIF4B1 eukaryotic translation initiation factor 4B1	4.05e-10
CUST_3931_PI429115894	reCj03951ex_ne:---W:isotig03925	AT5G10530	1.42e-101	Concanavalin A-like lectin protein kinase family protein	4.14e-10
CUST_3644_PI429115894	reCj03664ex_ne:--S-:isotig03638	AT1G67530	0	ARM repeat superfamily protein	4.35e-10
CUST_4609_PI429115894	reCj04629ex_ne:----:isotig04603	AT5G15790	1.09e-50	RING/U-box superfamily protein	5.26e-10
CUST_9341_PI429115894	reCj09363ex_ne:---W:isotig09330	AT4G34940	9.31e-179	ARO1 armadillo repeat only 1	5.29e-10
CUST_3576_PI429115894	reCj03596ex_ne:---W:isotig03570	AT3G04240	0	SEC Tetratricopeptide repeat (TPR)-like superfamily protein	5.55e-10
CUST_7511_PI429115894	reCj07533ex_ne:-LSW:isotig07500	AT5G23150	5.61e-86	HUA2 Tudor/PWWP/MBT domain-containing protein	5.91e-10
CUST_3459_PI429115894	reCj03479ex_ne:M-SW:isotig03453	AT1G65440	0	GTB1 global transcription factor group B1	6.23e-10
CUST_8683_PI429115894	reCj08705ex_ne:ML-W:isotig08672	AT3G09100	0	mRNA capping enzyme family protein	6.64e-10
CUST_8948_PI429115894	reCj08970ex_ne:---W:isotig08937	AT3G26100	0	Regulator of chromosome condensation (RCC1) family protein	6.68e-10
CUST_7483_PI429115894	reCj07505ex_ne:--SW:isotig07472	AT5G16270	3.24e-29	ATRAD21.3, SYN4 sister chromatid cohesion 1 protein 4	6.68e-10
CUST_13790_PI429115894	reCj13812ex_ne:ML-W:isotig13779	AT5G05090	6.82e-60	Homeodomain-like superfamily protein	6.87e-10
CUST_14882_PI429115894	reCj14904ex_ne:---W:isotig14871	AT4G29380	4.34e-80	protein kinase family protein / WD-40 repeat family protein	7.04e-10
CUST_1172_PI429115894	reCj01191ex_ne:---W:isotig01169	AT5G17680	6.01e-74	disease resistance protein (TIR-NBS-LRR class), putative	7.79e-10
CUST_12620_PI429115894	reCj12642ex_ne:---W:isotig12609	AT1G13450	1.31e-106	GT-1 Homeodomain-like superfamily protein	7.8e-10
CUST_1171_PI429115894	reCj01190ex_ne:---W:isotig01168	AT5G17680	1.03e-74	disease resistance protein (TIR-NBS-LRR class), putative	7.81e-10
CUST_8567_PI429115894	reCj08589ex_ne:---W:isotig08556	AT2G22720	2.61e-18	SPT2 chromatin protein	7.97e-10
CUST_3932_PI429115894	reCj03952ex_ne:---W:isotig03926	AT5G10530	6.8e-103	Concanavalin A-like lectin protein kinase family protein	8.85e-10
CUST_2001_PI429115894	reCj02021ex_ne:MLSW:isotig01999	AT4G32410	0	CESA1, RSW1, AtCESA1 cellulose synthase 1	9.17e-10
CUST_8939_PI429115894	reCj08961ex_ne:-L-W:isotig08928	AT5G13020	1.3e-128	Emsy N Terminus (ENT)/ plant Tudor-like domains-containing protein	9.73e-10
CUST_12180_PI429115894	reCj12202ex_ne:----:isotig12169	-	-	-	1.17e-09
CUST_10660_PI429115894	reCj10682ex_ne:---W:isotig10649	AT4G13030	3.81e-58	P-loop containing nucleoside triphosphate hydrolases superfamily protein	1.19e-09
CUST_4289_PI429115894	reCj04309ex_ne:-LSW:isotig04283	AT2G17890	0	CPK16 calcium-dependent protein kinase 16	1.24e-09
CUST_2061_PI429115894	reCj02081ex_ne:-L-W:isotig02059	AT3G26000	5.44e-52	Ribonuclease inhibitor	1.25e-09
CUST_10376_PI429115894	reCj10398ex_ne:MLSW:isotig10365	AT3G62770	1.55e-148	AtATG18a Transducin/WD40 repeat-like superfamily protein	1.37e-09
CUST_1735_PI429115894	reCj01755ex_ne:--S-:isotig01733	AT1G69550	2.23e-49	disease resistance protein (TIR-NBS-LRR class)	1.41e-09
CUST_9449_PI429115894	reCj09471ex_ne:---W:isotig09438	AT1G56460	3.67e-72	HIT zinc finger ;PAPA-1-like conserved region	1.45e-09
CUST_13810_PI429115894	reCj13832ex_ne:--SW:isotig13799	AT1G28200	1.36e-77	FIP1 FH interacting protein 1	1.48e-09
CUST_7583_PI429115894	reCj07605ex_ne:MLSW:isotig07572	AT1G15750	0	WSIP1, TPL Transducin family protein / WD-40 repeat family protein	1.48e-09
CUST_13246_PI429115894	reCj13268ex_ne:----:isotig13235	AT5G44800	7.51e-09	CHR4, PKR1 chromatin remodeling 4	1.74e-09
CUST_11184_PI429115894	reCj11206ex_ne:M--W:isotig11173	AT3G24740	7.23e-75	Protein of unknown function (DUF1644)	1.76e-09
CUST_9641_PI429115894	reCj09663ex_ne:---W:isotig09630	AT2G26890	0	GRV2, KAM2 DNAJ heat shock N-terminal domain-containing protein	1.78e-09
CUST_4199_PI429115894	reCj04219ex_ne:---W:isotig04193	AT2G25050	9.95e-138	Actin-binding FH2 (Formin Homology) protein	1.84e-09
CUST_16823_PI429115894	reCj16845ex_ne:--SW:isotig16812	-	-	-	1.98e-09
CUST_8146_PI429115894	reCj08168ex_ne:--SW:isotig08135	AT1G48090	0	calcium-dependent lipid-binding family protein	2.25e-09
CUST_8792_PI429115894	reCj08814ex_ne:MLSW:isotig08781	AT3G18060	0	transducin family protein / WD-40 repeat family protein	2.37e-09
CUST_4047_PI429115894	reCj04067ex_ne:-LSW:isotig04041	AT4G09180	1.59e-44	basic helix-loop-helix (bHLH) DNA-binding superfamily protein	2.47e-09
CUST_9306_PI429115894	reCj09328ex_ne:MLSW:isotig09295	AT5G22000	4.98e-106	RHF2A RING-H2 group F2A	2.52e-09
CUST_8754_PI429115894	reCj08776ex_ne:MLSW:isotig08743	AT3G10770	4.42e-54	Single-stranded nucleic acid binding R3H protein	2.71e-09
CUST_9733_PI429115894	reCj09755ex_ne:---W:isotig09722	AT1G29800	0	RING/FYVE/PHD-type zinc finger family protein	2.75e-09
CUST_9394_PI429115894	reCj09416ex_ne:-LSW:isotig09383	AT5G14540	3.59e-32	Protein of unknown function (DUF1421)	2.94e-09
CUST_7831_PI429115894	reCj07853ex_ne:---W:isotig07820	AT1G55325	0	GCT RNA polymerase II transcription mediators	3.12e-09
CUST_7626_PI429115894	reCj07648ex_ne:-LSW:isotig07615	AT2G29200	0	APUM1, PUM1 pumilio 1	3.36e-09
CUST_9587_PI429115894	reCj09609ex_ne:---W:isotig09576	AT1G31830	0	Amino acid permease family protein	3.36e-09
CUST_7938_PI429115894	reCj07960ex_ne:---W:isotig07927	AT5G26240	5.2e-78	CLC-D, ATCLC-D chloride channel D	3.51e-09
CUST_7579_PI429115894	reCj07601ex_ne:M-SW:isotig07568	AT4G10710	0	SPT16 global transcription factor C	3.55e-09
CUST_217_PI429115894	reCj00217ex_ne:--SW:isotig00195	-	-	-	3.91e-09
CUST_8302_PI429115894	reCj08324ex_ne:---W:isotig08291	AT1G18160	3.9e-160	Protein kinase superfamily protein	4.09e-09
CUST_4876_PI429115894	reCj04896ex_ne:--S-:isotig04870	AT1G77290	2.63e-95	Glutathione S-transferase family protein	4.28e-09
CUST_8156_PI429115894	reCj08178ex_ne:--SW:isotig08145	AT3G19190	2.31e-122	ATATG2, ATG2 autophagy 2	4.45e-09
CUST_7728_PI429115894	reCj07750ex_ne:-LSW:isotig07717	AT4G16150	0	calmodulin binding;transcription regulators	4.52e-09
CUST_7627_PI429115894	reCj07649ex_ne:---W:isotig07616	AT4G33210	0	SLOMO F-box family protein	4.81e-09
CUST_4048_PI429115894	reCj04068ex_ne:----:isotig04042	-	-	-	4.82e-09
CUST_7719_PI429115894	reCj07741ex_ne:MLSW:isotig07708	AT5G62090	1.56e-123	SLK2 SEUSS-like 2	4.86e-09
CUST_290_PI429115894	reCj00307ex_ne:---W:isotig00285	AT1G27180	4.14e-39	disease resistance protein (TIR-NBS-LRR class), putative	4.98e-09
CUST_7494_PI429115894	reCj07516ex_ne:--SW:isotig07483	AT3G43300	0	ATMIN7, BEN1 HOPM interactor 7	5.09e-09
CUST_4322_PI429115894	reCj04342ex_ne:-L-W:isotig04316	AT3G54020	1.23e-127	AtIPCS1 Arabidopsis Inositol phosphorylceramide synthase 1	5.27e-09
CUST_1736_PI429115894	reCj01756ex_ne:--S-:isotig01734	AT1G69550	2.48e-44	disease resistance protein (TIR-NBS-LRR class)	5.53e-09
CUST_1402_PI429115894	reCj01422ex_ne:---W:isotig01400	-	-	-	5.64e-09
CUST_8087_PI429115894	reCj08109ex_ne:---W:isotig08076	AT5G10370	0	helicase domain-containing protein / IBR domain-containing protein / zinc finger protein-related	6e-09
CUST_3971_PI429115894	reCj03991ex_ne:MLSW:isotig03965	AT2G39940	0	COI1 RNI-like superfamily protein	6.05e-09
CUST_11380_PI429115894	reCj11402ex_ne:M--W:isotig11369	-	-	-	6.08e-09
CUST_12263_PI429115894	reCj12285ex_ne:----:isotig12252	-	-	-	6.23e-09
CUST_11155_PI429115894	reCj11177ex_ne:--SW:isotig11144	AT5G42440	1.58e-95	Protein kinase superfamily protein	6.33e-09
CUST_8518_PI429115894	reCj08540ex_ne:MLSW:isotig08507	AT3G58580	0	DNAse I-like superfamily protein	6.67e-09
CUST_12774_PI429115894	reCj12796ex_ne:MLSW:isotig12763	AT3G03870	2.73e-13	unknown protein; BEST Arabidopsis thaliana protein match is: unknown protein (TAIR:AT5G18130.1); Has 47 Blast hits to 47 proteins in 13 species: Archae - 0; Bacteria - 0; Met	7.07e-09
CUST_3710_PI429115894	reCj03730ex_ne:-LSW:isotig03704	AT4G12290	0	Copper amine oxidase family protein	7.09e-09
CUST_298_PI429115894	reCj00315ex_ne:---W:isotig00293	AT1G69550	4.88e-39	disease resistance protein (TIR-NBS-LRR class)	7.12e-09
CUST_15223_PI429115894	reCj15245ex_ne:M--W:isotig15212	AT2G46020	3.52e-29	CHR2, ATBRM, BRM, CHA2 transcription regulatory protein SNF2, putative	7.98e-09
CUST_8260_PI429115894	reCj08282ex_ne:--SW:isotig08249	-	-	-	8.38e-09
CUST_9622_PI429115894	reCj09644ex_ne:MLSW:isotig09611	AT2G26460	0	SMU2 RED family protein	8.45e-09
CUST_4520_PI429115894	reCj04540ex_ne:-L-W:isotig04514	-	-	-	8.51e-09
CUST_3201_PI429115894	reCj03221ex_ne:M-SW:isotig03196	AT1G08370	8.87e-89	DCP1, ATDCP1 decapping 1	8.69e-09
CUST_7737_PI429115894	reCj07759ex_ne:-L-W:isotig07726	AT3G06340	2.62e-50	DNAJ heat shock N-terminal domain-containing protein	8.9e-09
CUST_4200_PI429115894	reCj04220ex_ne:---W:isotig04194	AT2G25050	4.11e-110	Actin-binding FH2 (Formin Homology) protein	9.43e-09
CUST_3709_PI429115894	reCj03729ex_ne:-LSW:isotig03703	AT4G12290	0	Copper amine oxidase family protein	9.53e-09
CUST_7877_PI429115894	reCj07899ex_ne:-L-W:isotig07866	AT1G24706	0	THO2, AtTHO2 THO2	9.71e-09
CUST_7943_PI429115894	reCj07965ex_ne:-LSW:isotig07932	AT5G41580	6.11e-62	RING/U-box superfamily protein	1.04e-08
CUST_4875_PI429115894	reCj04895ex_ne:--SW:isotig04869	AT1G77290	5.24e-95	Glutathione S-transferase family protein	1.06e-08
CUST_2548_PI429115894	reCj02568ex_ne:---W:isotig02546	-	-	-	1.06e-08
CUST_7689_PI429115894	reCj07711ex_ne:MLSW:isotig07678	AT1G10390	0	Nucleoporin autopeptidase	1.07e-08
CUST_1733_PI429115894	reCj01753ex_ne:--S-:isotig01731	AT1G69550	1.2e-50	disease resistance protein (TIR-NBS-LRR class)	1.08e-08
CUST_2915_PI429115894	reCj02935ex_ne:ML-W:isotig02910	AT5G55600	1.56e-83	agenet domain-containing protein / bromo-adjacent homology (BAH) domain-containing protein	1.1e-08
CUST_8093_PI429115894	reCj08115ex_ne:---W:isotig08082	AT1G22620	0	ATSAC1 Phosphoinositide phosphatase family protein	1.1e-08
CUST_5619_PI429115894	reCj05639ex_ne:ML-W:isotig05613	AT5G55000	2.46e-08	FIP2 potassium channel tetramerisation domain-containing protein / pentapeptide repeat-containing protein	1.1e-08
CUST_7566_PI429115894	reCj07588ex_ne:MLSW:isotig07555	AT5G65700	0	BAM1 Leucine-rich receptor-like protein kinase family protein	1.15e-08
CUST_9723_PI429115894	reCj09745ex_ne:-LSW:isotig09712	AT5G53180	0	ATPTB2, PTB2 polypyrimidine tract-binding protein 2	1.2e-08
CUST_1728_PI429115894	reCj01748ex_ne:--S-:isotig01726	AT1G78070	0	Transducin/WD40 repeat-like superfamily protein	1.22e-08
CUST_3575_PI429115894	reCj03595ex_ne:---W:isotig03569	AT3G04240	0	SEC Tetratricopeptide repeat (TPR)-like superfamily protein	1.23e-08
CUST_4299_PI429115894	reCj04319ex_ne:---W:isotig04293	AT1G03280	1.1e-124	Transcription factor TFIIE, alpha subunit	1.24e-08
CUST_4285_PI429115894	reCj04305ex_ne:MLSW:isotig04279	AT3G54390	8.13e-39	sequence-specific DNA binding transcription factors	1.29e-08
CUST_7703_PI429115894	reCj07725ex_ne:ML-W:isotig07692	AT5G51300	0	splicing factor-related	1.53e-08
CUST_9010_PI429115894	reCj09032ex_ne:---W:isotig08999	AT1G05410	6.98e-55	Protein of unknown function (DUF1423)	1.57e-08
CUST_14831_PI429115894	reCj14853ex_ne:---W:isotig14820	AT1G05460	4.78e-116	SDE3 P-loop containing nucleoside triphosphate hydrolases superfamily protein	1.58e-08
CUST_2058_PI429115894	reCj02078ex_ne:MLSW:isotig02056	AT3G26000	1.17e-51	Ribonuclease inhibitor	1.61e-08
CUST_14959_PI429115894	reCj14981ex_ne:---W:isotig14948	AT3G21420	4.02e-100	2-oxoglutarate (2OG) and Fe(II)-dependent oxygenase superfamily protein	1.67e-08
CUST_8662_PI429115894	reCj08684ex_ne:---W:isotig08651	AT2G17410	9.2e-120	ARID/BRIGHT DNA-binding domain-containing protein	1.7e-08
CUST_7751_PI429115894	reCj07773ex_ne:MLSW:isotig07740	AT4G26080	4.54e-96	ABI1, AtABI1 Protein phosphatase 2C family protein	1.73e-08
CUST_9021_PI429115894	reCj09043ex_ne:---W:isotig09010	AT5G41020	9.61e-87	myb family transcription factor	1.75e-08
CUST_20168_PI429115894	reCj20190ex_ne:----:isotig20157	AT5G27970	1.74e-22	ARM repeat superfamily protein	1.81e-08
CUST_8778_PI429115894	reCj08800ex_ne:---W:isotig08767	AT3G53090	0	UPL7 ubiquitin-protein ligase 7	1.85e-08
CUST_7612_PI429115894	reCj07634ex_ne:---W:isotig07601	AT3G21430	7.68e-148	ATALY3, ALY3 DNA binding	1.87e-08
CUST_10554_PI429115894	reCj10576ex_ne:MLSW:isotig10543	AT5G42650	0	AOS, CYP74A, DDE2 allene oxide synthase	1.93e-08
CUST_287_PI429115894	reCj00304ex_ne:---W:isotig00282	AT1G27180	4.23e-39	disease resistance protein (TIR-NBS-LRR class), putative	1.93e-08
CUST_9188_PI429115894	reCj09210ex_ne:---W:isotig09177	AT3G06530	1.55e-163	ARM repeat superfamily protein	2.02e-08
CUST_3562_PI429115894	reCj03582ex_ne:---W:isotig03556	AT2G23460	0	XLG1, ATXLG1 extra-large G-protein 1	2.08e-08
CUST_8026_PI429115894	reCj08048ex_ne:-LSW:isotig08015	AT4G34280	9.9e-164	transducin family protein / WD-40 repeat family protein	2.1e-08
CUST_286_PI429115894	reCj00303ex_ne:---W:isotig00281	AT1G27180	1.04e-40	disease resistance protein (TIR-NBS-LRR class), putative	2.1e-08
CUST_2496_PI429115894	reCj02516ex_ne:-L--:isotig02494	AT1G54710	1.57e-141	ATATG18H, ATG18H homolog of yeast autophagy 18 (ATG18) H	2.17e-08
CUST_12910_PI429115894	reCj12932ex_ne:-L-W:isotig12899	AT1G15340	7.9e-20	MBD10 methyl-CPG-binding domain 10	2.19e-08
CUST_19252_PI429115894	reCj19274ex_ne:-L-W:isotig19241	AT3G52090	2.88e-57	ATRPB13.6, NRPB11, NRPD11, NRPE11 DNA-directed RNA polymerase, RBP11-like	2.3e-08
CUST_9190_PI429115894	reCj09212ex_ne:-L-W:isotig09179	AT3G19240	0	Vacuolar import/degradation, Vid27-related protein	2.38e-08
CUST_1153_PI429115894	reCj01172ex_ne:ML-W:isotig01150	AT4G02720	5.91e-85	unknown protein; FUNCTIONS IN: molecular function unknown; INVOLVED IN: biological process unknown; EXPRESSED IN: 25 plant structures; EXPRESSED DURING: 14 growth stages; CON	2.43e-08
CUST_9127_PI429115894	reCj09149ex_ne:-LSW:isotig09116	AT5G55660	2.91e-56	DEK domain-containing chromatin associated protein	2.45e-08
CUST_12450_PI429115894	reCj12472ex_ne:-LSW:isotig12439	AT1G30500	1.4e-41	NF-YA7 nuclear factor Y, subunit A7	2.45e-08
CUST_9035_PI429115894	reCj09057ex_ne:---W:isotig09024	AT5G42940	7.86e-44	RING/U-box superfamily protein	2.48e-08
CUST_16123_PI429115894	reCj16145ex_ne:---W:isotig16112	-	-	-	2.5e-08
CUST_9688_PI429115894	reCj09710ex_ne:-L-W:isotig09677	AT2G16090	0	ARI2, ATARI2 RING/U-box superfamily protein	2.59e-08
CUST_292_PI429115894	reCj00309ex_ne:---W:isotig00287	AT1G27180	4.14e-39	disease resistance protein (TIR-NBS-LRR class), putative	2.59e-08
CUST_15367_PI429115894	reCj15389ex_ne:----:isotig15356	AT2G38050	2.09e-82	DET2, DWF6, ATDET2 3-oxo-5-alpha-steroid 4-dehydrogenase family protein	3e-08
CUST_2547_PI429115894	reCj02567ex_ne:MLSW:isotig02545	AT2G35530	5.93e-73	bZIP16, AtbZIP16 basic region/leucine zipper transcription factor 16	3.02e-08
CUST_295_PI429115894	reCj00312ex_ne:---W:isotig00290	AT1G27180	2e-47	disease resistance protein (TIR-NBS-LRR class), putative	3.18e-08
CUST_3706_PI429115894	reCj03726ex_ne:-L-W:isotig03700	AT5G65290	0	LMBR1-like membrane protein	3.22e-08
CUST_7692_PI429115894	reCj07714ex_ne:MLSW:isotig07681	AT3G06670	0	binding	3.3e-08
CUST_16193_PI429115894	reCj16215ex_ne:---W:isotig16182	AT2G39420	5.14e-142	alpha/beta-Hydrolases superfamily protein	3.3e-08
CUST_9785_PI429115894	reCj09807ex_ne:MLSW:isotig09774	AT5G62640	1.44e-29	ELF5 proline-rich family protein	3.32e-08
CUST_1567_PI429115894	reCj01587ex_ne:-L-W:isotig01565	AT1G27170	3.56e-66	transmembrane receptors;ATP binding	3.46e-08
CUST_8988_PI429115894	reCj09010ex_ne:--SW:isotig08977	-	-	-	3.5e-08
CUST_12619_PI429115894	reCj12641ex_ne:---W:isotig12608	AT2G43250	3.39e-40	unknown protein; Has 32 Blast hits to 32 proteins in 11 species: Archae - 0; Bacteria - 0; Metazoa - 0; Fungi - 0; Plants - 32; Viruses - 0; Other Eukaryotes - 0 (source: NCB	3.52e-08
CUST_4286_PI429115894	reCj04306ex_ne:-LSW:isotig04280	AT3G54390	5.78e-39	sequence-specific DNA binding transcription factors	3.6e-08
CUST_2059_PI429115894	reCj02079ex_ne:ML-W:isotig02057	AT3G26000	7.97e-52	Ribonuclease inhibitor	3.7e-08
CUST_1727_PI429115894	reCj01747ex_ne:---W:isotig01725	AT1G36070	2.03e-152	Transducin/WD40 repeat-like superfamily protein	3.89e-08
CUST_8930_PI429115894	reCj08952ex_ne:--SW:isotig08919	AT1G54840	3.11e-67	HSP20-like chaperones superfamily protein	3.97e-08
CUST_2497_PI429115894	reCj02517ex_ne:-L-W:isotig02495	AT1G54710	1.01e-152	ATATG18H, ATG18H homolog of yeast autophagy 18 (ATG18) H	3.99e-08
CUST_294_PI429115894	reCj00311ex_ne:---W:isotig00289	AT1G27180	7.92e-46	disease resistance protein (TIR-NBS-LRR class), putative	4.03e-08
CUST_8603_PI429115894	reCj08625ex_ne:MLSW:isotig08592	AT2G01910	0	ATMAP65-6, MAP65-6 Microtubule associated protein (MAP65/ASE1) family protein	4.08e-08
CUST_7886_PI429115894	reCj07908ex_ne:--SW:isotig07875	AT3G09670	4e-37	Tudor/PWWP/MBT superfamily protein	4.09e-08
CUST_9243_PI429115894	reCj09265ex_ne:--SW:isotig09232	AT1G65430	0	ARI8, ATARI8 IBR domain-containing protein	4.26e-08
CUST_3899_PI429115894	reCj03919ex_ne:-LSW:isotig03893	AT5G45380	0	ATDUR3, DUR3 solute:sodium symporters;urea transmembrane transporters	4.29e-08
CUST_431_PI429115894	reCj00448ex_ne:-LSW:isotig00426	AT1G69550	1.39e-32	disease resistance protein (TIR-NBS-LRR class)	4.29e-08
CUST_20196_PI429115894	reCj20218ex_ne:M--W:isotig20185	-	-	-	4.64e-08
CUST_9918_PI429115894	reCj09940ex_ne:--S-:isotig09907	AT4G38900	1.59e-56	Basic-leucine zipper (bZIP) transcription factor family protein	4.69e-08
CUST_7518_PI429115894	reCj07540ex_ne:MLSW:isotig07507	AT5G27650	2.96e-37	Tudor/PWWP/MBT superfamily protein	4.76e-08
CUST_4171_PI429115894	reCj04191ex_ne:-L-W:isotig04165	AT3G50670	8.45e-65	U1-70K, U1SNRNP U1 small nuclear ribonucleoprotein-70K	4.86e-08
CUST_8068_PI429115894	reCj08090ex_ne:---W:isotig08057	AT1G72650	1.99e-50	TRFL6 TRF-like 6	5.41e-08
CUST_11162_PI429115894	reCj11184ex_ne:M---:isotig11151	-	-	-	5.43e-08
CUST_10809_PI429115894	reCj10831ex_ne:M-SW:isotig10798	AT5G14420	7.83e-161	RGLG2 RING domain ligase2	5.63e-08
CUST_3463_PI429115894	reCj03483ex_ne:--SW:isotig03457	AT1G05830	2.25e-46	ATX2 trithorax-like protein 2	5.86e-08
CUST_5694_PI429115894	reCj05714ex_ne:-L--:isotig05688	AT1G49950	1.94e-44	TRB1, ATTRB1 telomere repeat binding factor 1	6.16e-08
CUST_8183_PI429115894	reCj08205ex_ne:-LSW:isotig08172	AT5G50180	1.92e-145	Protein kinase superfamily protein	6.23e-08
CUST_867_PI429115894	reCj00884ex_ne:--S-:isotig00862	AT3G09030	2.71e-59	BTB/POZ domain-containing protein	6.77e-08
CUST_7585_PI429115894	reCj07607ex_ne:-LSW:isotig07574	AT4G04885	4.61e-63	PCFS4 PCF11P-similar protein 4	6.86e-08
CUST_18302_PI429115894	reCj18324ex_ne:----:isotig18291	AT1G05680	9.3e-59	UGT74E2 Uridine diphosphate glycosyltransferase 74E2	7.09e-08
CUST_289_PI429115894	reCj00306ex_ne:---W:isotig00284	AT1G27180	1.04e-40	disease resistance protein (TIR-NBS-LRR class), putative	7.4e-08
CUST_8594_PI429115894	reCj08616ex_ne:MLSW:isotig08583	AT5G48160	0	OBE2 Protein of unknown function (DUF1423)	7.54e-08
CUST_430_PI429115894	reCj00447ex_ne:-LSW:isotig00425	AT1G69550	1.39e-32	disease resistance protein (TIR-NBS-LRR class)	7.72e-08
CUST_998_PI429115894	reCj01017ex_ne:----:isotig00995	AT1G07830	1.44e-11	ribosomal protein L29 family protein	7.83e-08
CUST_4321_PI429115894	reCj04341ex_ne:-LSW:isotig04315	AT3G54020	5.04e-127	AtIPCS1 Arabidopsis Inositol phosphorylceramide synthase 1	7.85e-08
CUST_18496_PI429115894	reCj18518ex_ne:--S-:isotig18485	AT1G01490	3.58e-16	Heavy metal transport/detoxification superfamily protein	7.87e-08
CUST_3673_PI429115894	reCj03693ex_ne:-L--:isotig03667	AT4G32850	0	nPAP nuclear poly(a) polymerase	8.01e-08
CUST_7781_PI429115894	reCj07803ex_ne:---W:isotig07770	AT3G13530	0	MAPKKK7, MAP3KE1 mitogen-activated protein kinase kinase kinase 7	8.07e-08
CUST_9766_PI429115894	reCj09788ex_ne:--SW:isotig09755	AT2G07360	0	SH3 domain-containing protein	8.36e-08
CUST_1485_PI429115894	reCj01505ex_ne:--SW:isotig01483	-	-	-	8.99e-08
CUST_10648_PI429115894	reCj10670ex_ne:-L-W:isotig10637	AT5G55830	7.61e-121	Concanavalin A-like lectin protein kinase family protein	9.36e-08
CUST_7529_PI429115894	reCj07551ex_ne:MLSW:isotig07518	AT2G36910	0	ATPGP1, PGP1, ABCB1 ATP binding cassette subfamily B1	9.41e-08
CUST_20236_PI429115894	reCj20258ex_ne:---W:isotig20225	-	-	-	9.76e-08
CUST_3915_PI429115894	reCj03935ex_ne:M-S-:isotig03909	AT3G56720	6.66e-22	unknown protein; FUNCTIONS IN: molecular function unknown; INVOLVED IN: biological process unknown; LOCATED IN: cellular component unknown; EXPRESSED IN: 24 plant structures;	1.01e-07
CUST_7862_PI429115894	reCj07884ex_ne:MLSW:isotig07851	AT1G43850	1.51e-73	SEU SEUSS transcriptional co-regulator	1.07e-07
CUST_860_PI429115894	reCj00877ex_ne:MLSW:isotig00855	AT3G09030	3.42e-79	BTB/POZ domain-containing protein	1.08e-07
CUST_12239_PI429115894	reCj12261ex_ne:---W:isotig12228	AT5G55040	4.45e-06	DNA-binding bromodomain-containing protein	1.09e-07
CUST_8440_PI429115894	reCj08462ex_ne:M-SW:isotig08429	AT5G50380	8.53e-177	ATEXO70F1, EXO70F1 exocyst subunit exo70 family protein F1	1.1e-07
CUST_1687_PI429115894	reCj01707ex_ne:-L-W:isotig01685	AT3G19950	1.72e-41	RING/U-box superfamily protein	1.12e-07
CUST_11154_PI429115894	reCj11176ex_ne:---W:isotig11143	AT5G64610	0	HAM1 histone acetyltransferase of the MYST family 1	1.14e-07
CUST_2546_PI429115894	reCj02566ex_ne:---W:isotig02544	AT2G35530	3.59e-62	bZIP16, AtbZIP16 basic region/leucine zipper transcription factor 16	1.22e-07
CUST_7543_PI429115894	reCj07565ex_ne:ML--:isotig07532	AT1G13640	0	Phosphatidylinositol 3- and 4-kinase family protein	1.24e-07
CUST_9375_PI429115894	reCj09397ex_ne:--SW:isotig09364	AT2G26000	0	BRIZ2 zinc finger (C3HC4-type RING finger) family protein	1.3e-07
CUST_13709_PI429115894	reCj13731ex_ne:----:isotig13698	AT5G51380	1.12e-82	RNI-like superfamily protein	1.33e-07
CUST_4172_PI429115894	reCj04192ex_ne:-LSW:isotig04166	AT3G50670	9.59e-99	U1-70K, U1SNRNP U1 small nuclear ribonucleoprotein-70K	1.37e-07
CUST_6806_PI429115894	reCj06826ex_ne:----:isotig06800	-	-	-	1.37e-07
CUST_8978_PI429115894	reCj09000ex_ne:----:isotig08967	AT5G60100	5.6e-56	PRR3 pseudo-response regulator 3	1.42e-07
CUST_11978_PI429115894	reCj12000ex_ne:--SW:isotig11967	AT5G11260	8.1e-40	HY5, TED 5 Basic-leucine zipper (bZIP) transcription factor family protein	1.42e-07
CUST_3524_PI429115894	reCj03544ex_ne:---W:isotig03518	AT1G15750	0	WSIP1, TPL Transducin family protein / WD-40 repeat family protein	1.45e-07
CUST_7522_PI429115894	reCj07544ex_ne:-L-W:isotig07511	AT4G32620	1.68e-44	Enhancer of polycomb-like transcription factor protein	1.45e-07
CUST_991_PI429115894	reCj01010ex_ne:MLS-:isotig00988	AT1G07830	1.75e-58	ribosomal protein L29 family protein	1.49e-07
CUST_9011_PI429115894	reCj09033ex_ne:-L-W:isotig09000	AT5G57940	0	ATCNGC5, CNGC5 cyclic nucleotide gated channel 5	1.5e-07
CUST_3715_PI429115894	reCj03735ex_ne:-L-W:isotig03709	AT5G40390	0	SIP1 Raffinose synthase family protein	1.51e-07
CUST_3705_PI429115894	reCj03725ex_ne:-L-W:isotig03699	AT5G65290	0	LMBR1-like membrane protein	1.53e-07
CUST_16833_PI429115894	reCj16855ex_ne:M---:isotig16822	AT4G28260	8.34e-38	unknown protein; FUNCTIONS IN: molecular function unknown; INVOLVED IN: biological process unknown; LOCATED IN: cellular component unknown; EXPRESSED IN: 24 plant structures;	1.54e-07
CUST_997_PI429115894	reCj01016ex_ne:----:isotig00994	AT1G07830	1.56e-11	ribosomal protein L29 family protein	1.56e-07
CUST_3523_PI429115894	reCj03543ex_ne:----:isotig03517	AT1G15750	0	WSIP1, TPL Transducin family protein / WD-40 repeat family protein	1.57e-07
CUST_3716_PI429115894	reCj03736ex_ne:-LSW:isotig03710	AT5G40390	0	SIP1 Raffinose synthase family protein	1.58e-07
CUST_15710_PI429115894	reCj15732ex_ne:M-SW:isotig15699	AT1G19140	1.75e-94	FUNCTIONS IN: molecular function unknown; INVOLVED IN: ubiquinone biosynthetic process; LOCATED IN: mitochondrion; EXPRESSED IN: 24 plant structures; EXPRESSED DURING: 15 gro	1.6e-07
CUST_7932_PI429115894	reCj07954ex_ne:--SW:isotig07921	AT4G02480	0	AAA-type ATPase family protein	1.65e-07
CUST_3352_PI429115894	reCj03372ex_ne:----:isotig03347	AT3G51940	1.85e-19	unknown protein; BEST Arabidopsis thaliana protein match is: unknown protein (TAIR:AT5G03990.1); Has 215 Blast hits to 164 proteins in 38 species: Archae - 0; Bacteria - 35;	1.69e-07
CUST_216_PI429115894	reCj00216ex_ne:--SW:isotig00194	AT1G56720	1.27e-10	Protein kinase superfamily protein	1.71e-07
CUST_9118_PI429115894	reCj09140ex_ne:MLSW:isotig09107	AT3G22430	2.45e-71	CONTAINS InterPro DOMAIN/s: Domain of unknown function XS (InterPro:IPR005380); BEST Arabidopsis thaliana protein match is: XS domain-containing protein / XS zinc finger doma	1.73e-07
CUST_8015_PI429115894	reCj08037ex_ne:---W:isotig08004	AT2G39580	2.42e-86	CONTAINS InterPro DOMAIN/s: Putative zinc-finger domain (InterPro:IPR019607); Has 249 Blast hits to 219 proteins in 85 species: Archae - 0; Bacteria - 144; Metazoa - 29; Fung	1.78e-07
CUST_8486_PI429115894	reCj08508ex_ne:-LSW:isotig08475	AT5G43670	0	Sec23/Sec24 protein transport family protein	1.8e-07
CUST_10760_PI429115894	reCj10782ex_ne:---W:isotig10749	AT1G69220	3.83e-171	SIK1 Protein kinase superfamily protein	1.87e-07
CUST_10783_PI429115894	reCj10805ex_ne:---W:isotig10772	AT5G03140	1.84e-97	Concanavalin A-like lectin protein kinase family protein	1.91e-07
CUST_995_PI429115894	reCj01014ex_ne:-L--:isotig00992	AT1G07830	1.69e-59	ribosomal protein L29 family protein	1.97e-07
CUST_14340_PI429115894	reCj14362ex_ne:---W:isotig14329	AT3G26850	1.08e-31	histone-lysine N-methyltransferases	2.01e-07
CUST_16846_PI429115894	reCj16868ex_ne:---W:isotig16835	-	-	-	2.02e-07
CUST_8982_PI429115894	reCj09004ex_ne:MLSW:isotig08971	AT1G15740	0	Leucine-rich repeat family protein	2.03e-07
CUST_6466_PI429115894	reCj06486ex_ne:----:isotig06460	-	-	-	2.1e-07
CUST_10544_PI429115894	reCj10566ex_ne:-L-W:isotig10533	AT2G30700	1.55e-122	unknown protein; BEST Arabidopsis thaliana protein match is: unknown protein (TAIR:AT1G61900.1); Has 68 Blast hits to 67 proteins in 13 species: Archae - 0; Bacteria - 2; Met	2.11e-07
CUST_994_PI429115894	reCj01013ex_ne:-L--:isotig00991	AT1G07830	1.95e-59	ribosomal protein L29 family protein	2.11e-07
CUST_22177_PI429115894	reCj22200ex_ne:----:isotig22167	-	-	-	2.18e-07
CUST_8317_PI429115894	reCj08339ex_ne:ML-W:isotig08306	AT5G55860	1.24e-89	Plant protein of unknown function (DUF827)	2.2e-07
CUST_1486_PI429115894	reCj01506ex_ne:--SW:isotig01484	-	-	-	2.21e-07
CUST_1976_PI429115894	reCj01996ex_ne:MLS-:isotig01974	AT1G04700	2.28e-141	PB1 domain-containing protein tyrosine kinase	2.27e-07
CUST_5515_PI429115894	reCj05535ex_ne:---W:isotig05509	AT3G23590	3.79e-112	RFR1, MED33A REF4-related 1	2.33e-07
CUST_10227_PI429115894	reCj10249ex_ne:--SW:isotig10216	AT5G45110	1.95e-98	NPR3, ATNPR3 NPR1-like protein 3	2.43e-07
CUST_902_PI429115894	reCj00921ex_ne:M--W:isotig00899	AT1G06230	1.17e-86	GTE4 global transcription factor group E4	2.47e-07
CUST_11605_PI429115894	reCj11627ex_ne:--S-:isotig11594	AT5G08720	0	CONTAINS InterPro DOMAIN/s: Streptomyces cyclase/dehydrase (InterPro:IPR005031); BEST Arabidopsis thaliana protein match is: Polyketide cyclase / dehydrase and lipid transpor	2.5e-07
CUST_10634_PI429115894	reCj10656ex_ne:----:isotig10623	AT3G09360	5.97e-66	Cyclin/Brf1-like TBP-binding protein	2.67e-07
CUST_1683_PI429115894	reCj01703ex_ne:---W:isotig01681	AT4G36980	1.21e-75	FUNCTIONS IN: molecular function unknown; INVOLVED IN: biological process unknown; EXPRESSED IN: 23 plant structures; EXPRESSED DURING: 13 growth stages; CONTAINS InterPro DO	2.72e-07
CUST_996_PI429115894	reCj01015ex_ne:----:isotig00993	AT1G07830	1.74e-11	ribosomal protein L29 family protein	2.78e-07
CUST_1675_PI429115894	reCj01695ex_ne:----:isotig01673	-	-	-	2.79e-07
CUST_5244_PI429115894	reCj05264ex_ne:----:isotig05238	AT3G54450	6.52e-46	Major facilitator superfamily protein	2.8e-07
CUST_2004_PI429115894	reCj02024ex_ne:MLS-:isotig02002	AT2G27090	1.12e-80	Protein of unknown function (DUF630 and DUF632)	2.89e-07
CUST_8985_PI429115894	reCj09007ex_ne:-LSW:isotig08974	AT1G60500	0	DRP4C Dynamin related protein 4C	2.95e-07
CUST_3923_PI429115894	reCj03943ex_ne:-LSW:isotig03917	AT4G33300	7.6e-112	ADR1-L1 ADR1-like 1	2.98e-07
CUST_7324_PI429115894	reCj07344ex_ne:----:isotig07318	-	-	-	3.02e-07
CUST_7464_PI429115894	reCj07486ex_ne:M-SW:isotig07453	AT3G02890	3.2e-43	RING/FYVE/PHD zinc finger superfamily protein	3.05e-07
CUST_21803_PI429115894	reCj21825ex_ne:----:isotig21792	-	-	-	3.06e-07
CUST_5243_PI429115894	reCj05263ex_ne:---W:isotig05237	AT4G15475	6.5e-26	F-box/RNI-like superfamily protein	3.08e-07
CUST_9477_PI429115894	reCj09499ex_ne:MLS-:isotig09466	AT4G23180	1.67e-115	CRK10, RLK4 cysteine-rich RLK (RECEPTOR-like protein kinase) 10	3.13e-07
CUST_1674_PI429115894	reCj01694ex_ne:----:isotig01672	-	-	-	3.2e-07
CUST_3561_PI429115894	reCj03581ex_ne:---W:isotig03555	AT2G23460	0	XLG1, ATXLG1 extra-large G-protein 1	3.21e-07
CUST_10475_PI429115894	reCj10497ex_ne:ML-W:isotig10464	AT5G46170	5.18e-129	F-box family protein	3.24e-07
CUST_8039_PI429115894	reCj08061ex_ne:--SW:isotig08028	AT3G08760	2.69e-139	ATSIK Protein kinase superfamily protein	3.25e-07
CUST_10569_PI429115894	reCj10591ex_ne:-L--:isotig10558	AT3G16910	0	AAE7, ACN1 acyl-activating enzyme 7	3.3e-07
CUST_11593_PI429115894	reCj11615ex_ne:---W:isotig11582	AT5G28650	5.26e-59	WRKY74, ATWRKY74 WRKY DNA-binding protein 74	3.39e-07
CUST_1688_PI429115894	reCj01708ex_ne:----:isotig01686	AT3G19950	1.38e-41	RING/U-box superfamily protein	3.39e-07
CUST_1487_PI429115894	reCj01507ex_ne:--SW:isotig01485	-	-	-	3.46e-07
CUST_11672_PI429115894	reCj11694ex_ne:-LS-:isotig11661	AT2G19130	2.11e-136	S-locus lectin protein kinase family protein	3.51e-07
CUST_19088_PI429115894	reCj19110ex_ne:---W:isotig19077	AT4G04885	2.97e-46	PCFS4 PCF11P-similar protein 4	3.57e-07
CUST_4098_PI429115894	reCj04118ex_ne:ML-W:isotig04092	AT2G39840	0	TOPP4 type one serine/threonine protein phosphatase 4	3.66e-07
CUST_8725_PI429115894	reCj08747ex_ne:-L-W:isotig08714	AT2G27100	0	SE C2H2 zinc-finger protein SERRATE (SE)	3.69e-07
CUST_1685_PI429115894	reCj01705ex_ne:---W:isotig01683	AT4G36980	8.69e-115	FUNCTIONS IN: molecular function unknown; INVOLVED IN: biological process unknown; EXPRESSED IN: 23 plant structures; EXPRESSED DURING: 13 growth stages; CONTAINS InterPro DO	3.78e-07
CUST_17885_PI429115894	reCj17907ex_ne:---W:isotig17874	AT3G50380	1.42e-46	Protein of unknown function (DUF1162)	3.98e-07
CUST_10742_PI429115894	reCj10764ex_ne:---W:isotig10731	AT1G54130	0	RSH3, AT-RSH3, ATRSH3 RELA/SPOT homolog 3	4.24e-07
CUST_17148_PI429115894	reCj17170ex_ne:----:isotig17137	AT4G38470	1.16e-98	ACT-like protein tyrosine kinase family protein	4.39e-07
CUST_13136_PI429115894	reCj13158ex_ne:-LSW:isotig13125	AT2G36270	5.64e-34	ABI5, GIA1 Basic-leucine zipper (bZIP) transcription factor family protein	4.45e-07
CUST_1673_PI429115894	reCj01693ex_ne:----:isotig01671	-	-	-	4.51e-07
CUST_895_PI429115894	reCj00914ex_ne:---W:isotig00892	AT1G06230	3.78e-56	GTE4 global transcription factor group E4	4.58e-07
CUST_7702_PI429115894	reCj07724ex_ne:MLSW:isotig07691	AT2G32730	0	26S proteasome regulatory complex, non-ATPase subcomplex, Rpn2/Psmd1 subunit	4.59e-07
CUST_2095_PI429115894	reCj02115ex_ne:MLSW:isotig02093	AT3G06480	0	DEAD box RNA helicase family protein	4.69e-07
CUST_1682_PI429115894	reCj01702ex_ne:---W:isotig01680	AT4G36980	2.01e-31	FUNCTIONS IN: molecular function unknown; INVOLVED IN: biological process unknown; EXPRESSED IN: 23 plant structures; EXPRESSED DURING: 13 growth stages; CONTAINS InterPro DO	4.75e-07
CUST_7842_PI429115894	reCj07864ex_ne:---W:isotig07831	AT2G27050	1.78e-150	EIL1, AtEIL1 ETHYLENE-INSENSITIVE3-like 1	5.07e-07
CUST_6036_PI429115894	reCj06056ex_ne:---W:isotig06030	-	-	-	5.5e-07
CUST_1975_PI429115894	reCj01995ex_ne:MLSW:isotig01973	AT1G04700	2.66e-141	PB1 domain-containing protein tyrosine kinase	5.74e-07
CUST_1684_PI429115894	reCj01704ex_ne:---W:isotig01682	AT4G36980	3.03e-66	FUNCTIONS IN: molecular function unknown; INVOLVED IN: biological process unknown; EXPRESSED IN: 23 plant structures; EXPRESSED DURING: 13 growth stages; CONTAINS InterPro DO	5.76e-07
CUST_2100_PI429115894	reCj02120ex_ne:MLS-:isotig02098	AT3G48080	1.05e-44	alpha/beta-Hydrolases superfamily protein	5.9e-07
CUST_2511_PI429115894	reCj02531ex_ne:MLSW:isotig02509	AT1G65910	5.1e-72	anac028, NAC028 NAC domain containing protein 28	6.87e-07
CUST_11110_PI429115894	reCj11132ex_ne:---W:isotig11099	AT4G11270	1.11e-144	Transducin/WD40 repeat-like superfamily protein	7.14e-07
CUST_14575_PI429115894	reCj14597ex_ne:---W:isotig14564	-	-	-	7.83e-07
CUST_11058_PI429115894	reCj11080ex_ne:-L-W:isotig11047	AT5G16820	1.03e-86	HSF3, HSFA1B, ATHSFA1B heat shock factor 3	8.14e-07
CUST_7889_PI429115894	reCj07911ex_ne:--SW:isotig07878	AT4G33210	0	SLOMO F-box family protein	9.36e-07
CUST_4097_PI429115894	reCj04117ex_ne:MLSW:isotig04091	AT2G39840	0	TOPP4 type one serine/threonine protein phosphatase 4	9.43e-07
CUST_2154_PI429115894	reCj02174ex_ne:-LS-:isotig02152	AT4G05320	0	UBQ10 polyubiquitin 10	9.46e-07
CUST_5147_PI429115894	reCj05167ex_ne:---W:isotig05141	AT5G22040	2.24e-18	unknown protein; FUNCTIONS IN: molecular function unknown; INVOLVED IN: biological process unknown; LOCATED IN: cellular component unknown.	9.74e-07
CUST_3916_PI429115894	reCj03936ex_ne:M-SW:isotig03910	AT3G56720	3.59e-23	unknown protein; Has 6239 Blast hits to 4635 proteins in 365 species: Archae - 6; Bacteria - 230; Metazoa - 3389; Fungi - 659; Plants - 656; Viruses - 13; Other Eukaryotes -	9.85e-07
CUST_2155_PI429115894	reCj02175ex_ne:-LS-:isotig02153	AT4G05320	0	UBQ10 polyubiquitin 10	9.95e-07
CUST_17782_PI429115894	reCj17804ex_ne:----:isotig17771	AT2G23380	1.69e-159	CLF, ICU1, SDG1, SET1 SET domain-containing protein	1.07e-06
CUST_1488_PI429115894	reCj01508ex_ne:--SW:isotig01486	-	-	-	1.16e-06
CUST_9431_PI429115894	reCj09453ex_ne:---W:isotig09420	AT4G02480	0	AAA-type ATPase family protein	1.31e-06
CUST_10282_PI429115894	reCj10304ex_ne:--SW:isotig10271	AT5G65910	2.57e-52	BSD domain-containing protein	1.35e-06
CUST_7569_PI429115894	reCj07591ex_ne:---W:isotig07558	AT2G39950	4.32e-93	unknown protein; Has 978 Blast hits to 254 proteins in 81 species: Archae - 0; Bacteria - 8; Metazoa - 109; Fungi - 53; Plants - 41; Viruses - 0; Other Eukaryotes - 767 (sour	1.36e-06
CUST_16286_PI429115894	reCj16308ex_ne:-LSW:isotig16275	AT4G29850	6.14e-51	Eukaryotic protein of unknown function (DUF872)	1.42e-06
CUST_17778_PI429115894	reCj17800ex_ne:---W:isotig17767	AT3G54610	9.66e-68	HAT1, GCN5, HAG1, HAC3, HAG01, BGT histone acetyltransferase of the GNAT family 1	1.61e-06
CUST_8001_PI429115894	reCj08023ex_ne:-LSW:isotig07990	AT2G18790	0	PHYB, HY3, OOP1 phytochrome B	1.64e-06
CUST_21855_PI429115894	reCj21877ex_ne:----:isotig21844	AT3G14090	2.14e-26	ATEXO70D3, EXO70D3 exocyst subunit exo70 family protein D3	1.77e-06
CUST_7957_PI429115894	reCj07979ex_ne:--SW:isotig07946	AT2G03140	1.48e-103	alpha/beta-Hydrolases superfamily protein	1.8e-06
CUST_10001_PI429115894	reCj10023ex_ne:ML-W:isotig09990	AT3G19950	6.04e-35	RING/U-box superfamily protein	1.8e-06
CUST_13606_PI429115894	reCj13628ex_ne:-LSW:isotig13595	AT1G68490	9.24e-15	unknown protein; FUNCTIONS IN: molecular function unknown; INVOLVED IN: biological process unknown; LOCATED IN: chloroplast; EXPRESSED IN: 22 plant structures; EXPRESSED DURI	1.86e-06
CUST_9150_PI429115894	reCj09172ex_ne:---W:isotig09139	AT1G71960	6.01e-162	ABCG25, ATABCG25 ATP-binding casette family G25	2.15e-06
CUST_9880_PI429115894	reCj09902ex_ne:M-SW:isotig09869	AT5G05850	3.84e-117	PIRL1 plant intracellular ras group-related LRR 1	2.44e-06
CUST_6631_PI429115894	reCj06651ex_ne:---W:isotig06625	AT1G05670	2.18e-44	Pentatricopeptide repeat (PPR-like) superfamily protein	3.44e-06
CUST_3885_PI429115894	reCj03905ex_ne:MLSW:isotig03879	AT5G50011	3.23e-11	CPuORF37 conserved peptide upstream open reading frame 37	3.46e-06
CUST_9367_PI429115894	reCj09389ex_ne:---W:isotig09356	AT5G62940	4.34e-36	HCA2, DOF5.6 Dof-type zinc finger DNA-binding family protein	3.64e-06
CUST_9990_PI429115894	reCj10012ex_ne:---W:isotig09979	AT3G57540	1.26e-22	Remorin family protein	5.7e-06
CUST_4989_PI429115894	reCj05009ex_ne:MLSW:isotig04983	AT2G46500	0	ATPI4K GAMMA 4, UBDK GAMMA 4, PI4K GAMMA 4 phosphoinositide 4-kinase gamma 4	5.83e-06
CUST_8748_PI429115894	reCj08770ex_ne:-LSW:isotig08737	AT5G60580	1.06e-111	RING/U-box superfamily protein	1.55e-05
CUST_22000_PI429115894	reCj22022ex_ne:----:isotig21989	-	-	-	1.82e-05
CUST_9344_PI429115894	reCj09366ex_ne:---W:isotig09333	AT2G33170	0	Leucine-rich repeat receptor-like protein kinase family protein	2.7e-05

## Sheet: Temperature_Cluster2
ProbeName	SEQ_ID	Arabi_ID	e-value	Description	p-value
CUST_10497_PI429115894	reCj10519ex_ne:-L-W:isotig10486	AT3G14200	3.52e-31	Chaperone DnaJ-domain superfamily protein	2.69e-16
CUST_12720_PI429115894	reCj12742ex_ne:----:isotig12709	AT4G24730	2.84e-160	Calcineurin-like metallo-phosphoesterase superfamily protein	4.73e-16
CUST_12292_PI429115894	reCj12314ex_ne:MLSW:isotig12281	AT3G12050	9.2e-149	Aha1 domain-containing protein	1.98e-15
CUST_17284_PI429115894	reCj17306ex_ne:----:isotig17273	AT3G55580	5.53e-78	Regulator of chromosome condensation (RCC1) family protein	3.3e-15
CUST_10899_PI429115894	reCj10921ex_ne:MLSW:isotig10888	AT3G19760	0	EIF4A-III eukaryotic initiation factor 4A-III	4.43e-15
CUST_13644_PI429115894	reCj13666ex_ne:--S-:isotig13633	AT5G64200	1.43e-54	ATSC35, SC35, At-SC35 ortholog of human splicing factor SC35	4.58e-15
CUST_15538_PI429115894	reCj15560ex_ne:---W:isotig15527	AT5G24360	3.53e-126	IRE1-1 inositol requiring 1-1	7.16e-15
CUST_9652_PI429115894	reCj09674ex_ne:M--W:isotig09641	AT3G25230	0	ROF1, ATFKBP62, FKBP62 rotamase FKBP 1	7.82e-15
CUST_3796_PI429115894	reCj03816ex_ne:MLSW:isotig03790	AT5G56030	0	HSP81-2, ERD8, HSP90.2, AtHsp90.2 heat shock protein 81-2	2.86e-14
CUST_9235_PI429115894	reCj09257ex_ne:-LSW:isotig09224	AT4G00660	0	RH8, ATRH8 RNAhelicase-like 8	2.95e-14
CUST_20699_PI429115894	reCj20721ex_ne:--SW:isotig20688	-	-	-	5.88e-14
CUST_8606_PI429115894	reCj08628ex_ne:MLSW:isotig08595	AT3G48560	0	CSR1, ALS, AHAS, TZP5, IMR1 chlorsulfuron/imidazolinone resistant 1	5.94e-14
CUST_3795_PI429115894	reCj03815ex_ne:MLSW:isotig03789	AT5G56030	0	HSP81-2, ERD8, HSP90.2, AtHsp90.2 heat shock protein 81-2	6.3e-14
CUST_18955_PI429115894	reCj18977ex_ne:-L--:isotig18944	AT3G46230	1.18e-60	ATHSP17.4, HSP17.4 heat shock protein 17.4	6.32e-14
CUST_4510_PI429115894	reCj04530ex_ne:--SW:isotig04504	AT1G30480	2.22e-72	DRT111 D111/G-patch domain-containing protein	6.64e-14
CUST_9409_PI429115894	reCj09431ex_ne:ML-W:isotig09398	AT1G65320	3.59e-109	Cystathionine beta-synthase (CBS) family protein	9.86e-14
CUST_20118_PI429115894	reCj20140ex_ne:----:isotig20107	AT4G10250	8e-49	ATHSP22.0 HSP20-like chaperones superfamily protein	1.1e-13
CUST_19141_PI429115894	reCj19163ex_ne:MLSW:isotig19130	AT3G02790	2.34e-54	zinc finger (C2H2 type) family protein	1.18e-13
CUST_1214_PI429115894	reCj01233ex_ne:--S-:isotig01211	AT1G55310	2.2e-13	SR33, ATSCL33, SCL33, At-SCL33 SC35-like splicing factor 33	1.29e-13
CUST_16609_PI429115894	reCj16631ex_ne:--SW:isotig16598	AT4G02450	4.2e-33	HSP20-like chaperones superfamily protein	1.64e-13
CUST_4503_PI429115894	reCj04523ex_ne:M--W:isotig04497	AT4G33690	1.01e-28	unknown protein; FUNCTIONS IN: molecular function unknown; INVOLVED IN: biological process unknown; LOCATED IN: chloroplast; EXPRESSED IN: pollen tube; Has 543 Blast hits to	2.1e-13
CUST_1213_PI429115894	reCj01232ex_ne:--SW:isotig01210	AT1G55310	2.73e-33	SR33, ATSCL33, SCL33, At-SCL33 SC35-like splicing factor 33	2.38e-13
CUST_14155_PI429115894	reCj14177ex_ne:MLSW:isotig14144	AT2G41530	1.9e-158	ATSFGH, SFGH S-formylglutathione hydrolase	3.12e-13
CUST_12863_PI429115894	reCj12885ex_ne:MLSW:isotig12852	AT4G22140	3.91e-116	EBS PHD finger family protein / bromo-adjacent homology (BAH) domain-containing protein	3.41e-13
CUST_12235_PI429115894	reCj12257ex_ne:MLSW:isotig12224	AT3G17860	2.33e-13	JAZ3, JAI3, TIFY6B jasmonate-zim-domain protein 3	3.61e-13
CUST_4731_PI429115894	reCj04751ex_ne:-LSW:isotig04725	AT3G09350	4.28e-159	Fes1A Fes1A	4.26e-13
CUST_9543_PI429115894	reCj09565ex_ne:M-SW:isotig09532	AT1G78070	1.9e-175	Transducin/WD40 repeat-like superfamily protein	5.17e-13
CUST_15091_PI429115894	reCj15113ex_ne:---W:isotig15080	AT3G49600	2.12e-43	UBP26, SUP32, ATUBP26 ubiquitin-specific protease 26	7.35e-13
CUST_8460_PI429115894	reCj08482ex_ne:ML--:isotig08449	AT3G57880	0	Calcium-dependent lipid-binding (CaLB domain) plant phosphoribosyltransferase family protein	1.09e-12
CUST_2543_PI429115894	reCj02563ex_ne:--SW:isotig02541	AT4G38540	9.42e-64	FAD/NAD(P)-binding oxidoreductase family protein	1.27e-12
CUST_9046_PI429115894	reCj09068ex_ne:---W:isotig09035	AT3G26932	1.08e-45	DRB3 dsRNA-binding protein 3	1.33e-12
CUST_17263_PI429115894	reCj17285ex_ne:---W:isotig17252	AT1G69680	5.47e-73	Mog1/PsbP/DUF1795-like photosystem II reaction center PsbP family protein	1.35e-12
CUST_6134_PI429115894	reCj06154ex_ne:--S-:isotig06128	AT3G24500	7.16e-65	MBF1C, ATMBF1C multiprotein bridging factor 1C	1.44e-12
CUST_19241_PI429115894	reCj19263ex_ne:M-SW:isotig19230	AT5G62575	1.21e-23	unknown protein; FUNCTIONS IN: molecular function unknown; INVOLVED IN: biological process unknown; EXPRESSED IN: 25 plant structures; EXPRESSED DURING: 15 growth stages; BES	1.48e-12
CUST_6133_PI429115894	reCj06153ex_ne:ML-W:isotig06127	AT3G24500	2.28e-64	MBF1C, ATMBF1C multiprotein bridging factor 1C	1.59e-12
CUST_19310_PI429115894	reCj19332ex_ne:---W:isotig19299	AT5G05010	8.73e-64	clathrin adaptor complexes medium subunit family protein	1.6e-12
CUST_18877_PI429115894	reCj18899ex_ne:-LSW:isotig18866	-	-	-	1.84e-12
CUST_22065_PI429115894	reCj22087ex_ne:----:isotig22054	AT4G13615	3.8e-14	Uncharacterised protein family SERF	1.99e-12
CUST_19077_PI429115894	reCj19099ex_ne:-LSW:isotig19066	AT5G12020	3.24e-46	HSP17.6II 17.6 kDa class II heat shock protein	2.08e-12
CUST_7959_PI429115894	reCj07981ex_ne:--SW:isotig07948	AT4G39680	1.62e-48	SAP domain-containing protein	2.23e-12
CUST_8920_PI429115894	reCj08942ex_ne:MLSW:isotig08909	AT5G02500	0	HSC70-1, HSP70-1, AT-HSC70-1, HSC70 heat shock cognate protein 70-1	2.29e-12
CUST_3607_PI429115894	reCj03627ex_ne:ML-W:isotig03601	AT2G46520	0	cellular apoptosis susceptibility protein, putative / importin-alpha re-exporter, putative	2.54e-12
CUST_8196_PI429115894	reCj08218ex_ne:MLSW:isotig08185	AT5G35690	3.14e-104	CONTAINS InterPro DOMAIN/s: WLM (InterPro:IPR013536), PUB domain (InterPro:IPR018997), PUG domain (InterPro:IPR006567); BEST Arabidopsis thaliana protein match is: zinc ion b	2.58e-12
CUST_13395_PI429115894	reCj13417ex_ne:MLSW:isotig13384	AT3G19000	2.24e-126	2-oxoglutarate (2OG) and Fe(II)-dependent oxygenase superfamily protein	2.64e-12
CUST_2544_PI429115894	reCj02564ex_ne:--SW:isotig02542	AT4G38540	8.56e-64	FAD/NAD(P)-binding oxidoreductase family protein	2.65e-12
CUST_11746_PI429115894	reCj11768ex_ne:--SW:isotig11735	AT2G28380	7.79e-17	DRB2 dsRNA-binding protein 2	2.82e-12
CUST_9178_PI429115894	reCj09200ex_ne:MLSW:isotig09167	AT3G12580	0	HSP70, ATHSP70 heat shock protein 70	2.97e-12
CUST_7510_PI429115894	reCj07532ex_ne:--SW:isotig07499	AT3G13300	2.8e-140	VCS Transducin/WD40 repeat-like superfamily protein	3.21e-12
CUST_11694_PI429115894	reCj11716ex_ne:---W:isotig11683	AT4G19670	1.29e-47	RING/U-box superfamily protein	3.27e-12
CUST_17736_PI429115894	reCj17758ex_ne:MLSW:isotig17725	AT5G59910	2.99e-53	HTB4 Histone superfamily protein	3.34e-12
CUST_3608_PI429115894	reCj03628ex_ne:ML-W:isotig03602	AT2G46520	0	cellular apoptosis susceptibility protein, putative / importin-alpha re-exporter, putative	4.08e-12
CUST_10352_PI429115894	reCj10374ex_ne:MLSW:isotig10341	AT1G54850	3.57e-43	HSP20-like chaperones superfamily protein	4.28e-12
CUST_2545_PI429115894	reCj02565ex_ne:-LSW:isotig02543	AT4G38540	4.01e-83	FAD/NAD(P)-binding oxidoreductase family protein	4.47e-12
CUST_18082_PI429115894	reCj18104ex_ne:-LSW:isotig18071	AT3G46230	5.83e-56	ATHSP17.4, HSP17.4 heat shock protein 17.4	4.61e-12
CUST_5327_PI429115894	reCj05347ex_ne:M-SW:isotig05321	AT1G30230	5.77e-71	Glutathione S-transferase, C-terminal-like;Translation elongation factor EF1B/ribosomal protein S6	5.08e-12
CUST_16878_PI429115894	reCj16900ex_ne:MLSW:isotig16867	AT5G35330	4.26e-55	MBD02 methyl-CPG-binding domain protein 02	5.81e-12
CUST_2723_PI429115894	reCj02743ex_ne:--S-:isotig02721	AT1G24450	1.09e-17	NFD2 Ribonuclease III family protein	6.61e-12
CUST_9395_PI429115894	reCj09417ex_ne:M---:isotig09384	AT3G26400	1.21e-54	EIF4B1 eukaryotic translation initiation factor 4B1	7.29e-12
CUST_5051_PI429115894	reCj05071ex_ne:ML-W:isotig05045	AT4G29680	0	Alkaline-phosphatase-like family protein	8.26e-12
CUST_11275_PI429115894	reCj11297ex_ne:--SW:isotig11264	AT1G74320	2.02e-153	Protein kinase superfamily protein	8.92e-12
CUST_7671_PI429115894	reCj07693ex_ne:MLSW:isotig07660	AT1G79090	4.64e-148	FUNCTIONS IN: molecular function unknown; INVOLVED IN: biological process unknown; LOCATED IN: cellular component unknown; EXPRESSED IN: 25 plant structures; EXPRESSED DURING	9.42e-12
CUST_4351_PI429115894	reCj04371ex_ne:---W:isotig04345	AT3G33520	0	ATARP6, ARP6, SUF3, ESD1 actin-related protein 6	9.8e-12
CUST_9899_PI429115894	reCj09921ex_ne:MLSW:isotig09888	AT3G20170	2.28e-97	ARM repeat superfamily protein	1.03e-11
CUST_3574_PI429115894	reCj03594ex_ne:---W:isotig03568	AT1G33240	2.39e-11	AT-GTL1, AT-GTL2, GTL1 GT-2-like 1	1.07e-11
CUST_10521_PI429115894	reCj10543ex_ne:M---:isotig10510	AT1G50300	3.45e-104	TAF15 TBP-associated factor 15	1.1e-11
CUST_5588_PI429115894	reCj05608ex_ne:----:isotig05582	AT1G44770	6.03e-31	unknown protein; FUNCTIONS IN: molecular function unknown; INVOLVED IN: biological process unknown; LOCATED IN: cellular component unknown; EXPRESSED IN: 24 plant structures;	1.17e-11
CUST_8799_PI429115894	reCj08821ex_ne:MLSW:isotig08788	AT2G26920	6.32e-79	Ubiquitin-associated/translation elongation factor EF1B protein	1.34e-11
CUST_8672_PI429115894	reCj08694ex_ne:MLSW:isotig08661	AT1G10950	0	TMN1, AtTMN1 transmembrane nine 1	1.35e-11
CUST_8522_PI429115894	reCj08544ex_ne:---W:isotig08511	AT5G49570	0	AtPNG1, PNG1 peptide-N-glycanase 1	1.39e-11
CUST_14670_PI429115894	reCj14692ex_ne:-LSW:isotig14659	AT2G28900	2.25e-45	OEP16, ATOEP16-L, ATOEP16-1, OEP16-1 outer plastid envelope protein 16-1	1.52e-11
CUST_5587_PI429115894	reCj05607ex_ne:MLSW:isotig05581	AT1G44770	3.78e-44	unknown protein; FUNCTIONS IN: molecular function unknown; INVOLVED IN: biological process unknown; LOCATED IN: cellular component unknown; EXPRESSED IN: 24 plant structures;	1.59e-11
CUST_6114_PI429115894	reCj06134ex_ne:----:isotig06108	AT5G47790	1.83e-09	SMAD/FHA domain-containing protein	1.63e-11
CUST_7835_PI429115894	reCj07857ex_ne:-LSW:isotig07824	AT3G54500	6.78e-32	BEST Arabidopsis thaliana protein match is: dentin sialophosphoprotein-related (TAIR:AT5G64170.1); Has 183 Blast hits to 175 proteins in 44 species: Archae - 0; Bacteria - 4;	1.64e-11
CUST_11789_PI429115894	reCj11811ex_ne:MLSW:isotig11778	AT2G32070	2.82e-154	Polynucleotidyl transferase, ribonuclease H-like superfamily protein	1.71e-11
CUST_11840_PI429115894	reCj11862ex_ne:-L--:isotig11829	AT3G02645	1.12e-98	Plant protein of unknown function (DUF247)	1.82e-11
CUST_11240_PI429115894	reCj11262ex_ne:MLSW:isotig11229	AT1G26480	2.95e-142	GRF12, GF14 IOTA general regulatory factor 12	1.86e-11
CUST_2956_PI429115894	reCj02976ex_ne:MLSW:isotig02951	AT5G19860	1.87e-38	Protein of unknown function, DUF538	1.87e-11
CUST_16010_PI429115894	reCj16032ex_ne:MLSW:isotig15999	AT2G17240	5.4e-12	unknown protein; FUNCTIONS IN: molecular function unknown; INVOLVED IN: biological process unknown; LOCATED IN: chloroplast; EXPRESSED IN: 23 plant structures; EXPRESSED DURI	2.05e-11
CUST_17438_PI429115894	reCj17460ex_ne:MLSW:isotig17427	AT3G62840	6.61e-59	Small nuclear ribonucleoprotein family protein	2.08e-11
CUST_2724_PI429115894	reCj02744ex_ne:M--W:isotig02722	AT1G24450	3.58e-17	NFD2 Ribonuclease III family protein	2.09e-11
CUST_18823_PI429115894	reCj18845ex_ne:MLSW:isotig18812	-	-	-	2.11e-11
CUST_5328_PI429115894	reCj05348ex_ne:MLS-:isotig05322	AT1G30230	4.52e-71	Glutathione S-transferase, C-terminal-like;Translation elongation factor EF1B/ribosomal protein S6	2.21e-11
CUST_5191_PI429115894	reCj05211ex_ne:M--W:isotig05185	AT5G62740	1.35e-169	HIR1, ATHIR1 SPFH/Band 7/PHB domain-containing membrane-associated protein family	2.36e-11
CUST_10060_PI429115894	reCj10082ex_ne:MLSW:isotig10049	AT5G55550	1.46e-75	RNA-binding (RRM/RBD/RNP motifs) family protein	2.37e-11
CUST_17079_PI429115894	reCj17101ex_ne:----:isotig17068	-	-	-	2.61e-11
CUST_2750_PI429115894	reCj02770ex_ne:MLSW:isotig02748	AT5G47120	4.25e-67	ATBI-1, BI-1, ATBI1, BI1 BAX inhibitor 1	2.62e-11
CUST_9949_PI429115894	reCj09971ex_ne:-L-W:isotig09938	AT2G33700	1.3e-158	Protein phosphatase 2C family protein	2.85e-11
CUST_8618_PI429115894	reCj08640ex_ne:MLSW:isotig08607	AT4G24690	3.72e-112	ubiquitin-associated (UBA)/TS-N domain-containing protein / octicosapeptide/Phox/Bemp1 (PB1) domain-containing protein	2.96e-11
CUST_7906_PI429115894	reCj07928ex_ne:---W:isotig07895	AT2G06210	0	ELF8, VIP6 binding	2.98e-11
CUST_5685_PI429115894	reCj05705ex_ne:-LSW:isotig05679	AT5G09920	3.01e-57	RPB15.9, ATRPB15.9, RPB15.9.9, NRPB4 RNA polymerase II, Rpb4, core protein	2.99e-11
CUST_20722_PI429115894	reCj20744ex_ne:----:isotig20711	AT1G65430	1.7e-54	ARI8, ATARI8 IBR domain-containing protein	3.03e-11
CUST_2954_PI429115894	reCj02974ex_ne:---W:isotig02949	AT5G19860	1.07e-37	Protein of unknown function, DUF538	3.09e-11
CUST_9068_PI429115894	reCj09090ex_ne:MLSW:isotig09057	AT5G65670	1.99e-77	IAA9 indole-3-acetic acid inducible 9	3.12e-11
CUST_16211_PI429115894	reCj16233ex_ne:-L-W:isotig16200	AT5G62020	4.47e-63	AT-HSFB2A, HSFB2A heat shock transcription factor B2A	3.16e-11
CUST_10412_PI429115894	reCj10434ex_ne:MLSW:isotig10401	AT4G04950	0	thioredoxin family protein	3.24e-11
CUST_11399_PI429115894	reCj11421ex_ne:-LSW:isotig11388	AT4G02220	1.36e-104	zinc finger (MYND type) family protein / programmed cell death 2 C-terminal domain-containing protein	3.31e-11
CUST_12763_PI429115894	reCj12785ex_ne:-L-W:isotig12752	AT2G28910	1.1e-51	CXIP4 CAX interacting protein 4	3.45e-11
CUST_3845_PI429115894	reCj03865ex_ne:-L-W:isotig03839	AT5G52640	0	HSP81-1, ATHS83, HSP81.1, HSP83, ATHSP90.1, AtHsp90-1, HSP90.1 heat shock protein 90.1	3.55e-11
CUST_9268_PI429115894	reCj09290ex_ne:MLSW:isotig09257	AT1G60900	0	U2 snRNP auxilliary factor, large subunit, splicing factor	3.56e-11
CUST_18131_PI429115894	reCj18153ex_ne:MLSW:isotig18120	AT4G25200	6.2e-32	ATHSP23.6-MITO, HSP23.6-MITO mitochondrion-localized small heat shock protein 23.6	3.94e-11
CUST_9134_PI429115894	reCj09156ex_ne:MLSW:isotig09123	AT4G29210	0	GGT3, GGT4 gamma-glutamyl transpeptidase 4	4.13e-11
CUST_6113_PI429115894	reCj06133ex_ne:----:isotig06107	AT3G23610	1.59e-23	DSPTP1 dual specificity protein phosphatase 1	4.34e-11
CUST_16942_PI429115894	reCj16964ex_ne:-LSW:isotig16931	-	-	-	4.64e-11
CUST_2541_PI429115894	reCj02561ex_ne:MLSW:isotig02539	AT1G65910	1.93e-82	anac028, NAC028 NAC domain containing protein 28	5.07e-11
CUST_12107_PI429115894	reCj12129ex_ne:MLSW:isotig12096	AT3G42790	5.54e-102	AL3 alfin-like 3	5.44e-11
CUST_13653_PI429115894	reCj13675ex_ne:---W:isotig13642	AT5G23950	8.04e-37	Calcium-dependent lipid-binding (CaLB domain) family protein	5.7e-11
CUST_6112_PI429115894	reCj06132ex_ne:---W:isotig06106	AT1G22270	4.83e-38	Trm112p-like protein	6.03e-11
CUST_10450_PI429115894	reCj10472ex_ne:MLSW:isotig10439	AT1G06800	0	PLA-I{gamma}1 alpha/beta-Hydrolases superfamily protein	6.13e-11
CUST_14060_PI429115894	reCj14082ex_ne:MLSW:isotig14049	AT3G09640	5.59e-125	APX2, APX1B ascorbate peroxidase 2	6.35e-11
CUST_792_PI429115894	reCj00809ex_ne:M-S-:isotig00787	AT3G05500	1.43e-41	Rubber elongation factor protein (REF)	6.45e-11
CUST_3573_PI429115894	reCj03593ex_ne:----:isotig03567	AT1G33240	2.44e-11	AT-GTL1, AT-GTL2, GTL1 GT-2-like 1	6.7e-11
CUST_10452_PI429115894	reCj10474ex_ne:MLSW:isotig10441	AT4G32940	0	GAMMA-VPE, GAMMAVPE gamma vacuolar processing enzyme	6.76e-11
CUST_652_PI429115894	reCj00669ex_ne:---W:isotig00647	AT4G00430	7.76e-180	TMP-C, PIP1;4, PIP1E plasma membrane intrinsic protein 1;4	7.29e-11
CUST_705_PI429115894	reCj00722ex_ne:-LSW:isotig00700	AT1G78380	2.82e-81	ATGSTU19, GST8, GSTU19 glutathione S-transferase TAU 19	7.33e-11
CUST_21144_PI429115894	reCj21166ex_ne:----:isotig21133	AT5G64610	7.06e-36	HAM1 histone acetyltransferase of the MYST family 1	7.33e-11
CUST_21374_PI429115894	reCj21396ex_ne:----:isotig21363	AT5G59720	5.36e-55	HSP18.2 heat shock protein 18.2	7.51e-11
CUST_21913_PI429115894	reCj21935ex_ne:----:isotig21902	-	-	-	7.87e-11
CUST_11976_PI429115894	reCj11998ex_ne:---W:isotig11965	-	-	-	9.22e-11
CUST_4282_PI429115894	reCj04302ex_ne:MLSW:isotig04276	AT2G16850	8.88e-164	PIP3B, PIP2;8 plasma membrane intrinsic protein 2;8	9.28e-11
CUST_9089_PI429115894	reCj09111ex_ne:ML-W:isotig09078	AT5G28540	0	BIP1 heat shock protein 70 (Hsp 70) family protein	9.48e-11
CUST_10145_PI429115894	reCj10167ex_ne:--SW:isotig10134	AT5G58720	6.07e-43	smr (Small MutS Related) domain-containing protein	9.89e-11
CUST_9838_PI429115894	reCj09860ex_ne:---W:isotig09827	AT1G13220	6.2e-07	LINC2 nuclear matrix constituent protein-related	1e-10
CUST_8819_PI429115894	reCj08841ex_ne:--SW:isotig08808	AT5G35410	0	SOS2, SNRK3.11, CIPK24, ATSOS2 Protein kinase superfamily protein	1e-10
CUST_4492_PI429115894	reCj04512ex_ne:---W:isotig04486	AT5G62940	5.08e-29	HCA2, DOF5.6 Dof-type zinc finger DNA-binding family protein	1e-10
CUST_12248_PI429115894	reCj12270ex_ne:--SW:isotig12237	AT3G19920	7.78e-68	unknown protein; BEST Arabidopsis thaliana protein match is: unknown protein (TAIR:AT5G64230.1); Has 217 Blast hits to 217 proteins in 16 species: Archae - 0; Bacteria - 2; M	1.04e-10
CUST_9382_PI429115894	reCj09404ex_ne:-L-W:isotig09371	AT5G27730	0	Protein of unknown function (DUF1624)	1.08e-10
CUST_16787_PI429115894	reCj16809ex_ne:-LSW:isotig16776	AT5G20720	9.88e-100	CPN20 chaperonin 20	1.21e-10
CUST_8687_PI429115894	reCj08709ex_ne:-L-W:isotig08676	AT1G49760	0	PAB8 poly(A) binding protein 8	1.22e-10
CUST_5686_PI429115894	reCj05706ex_ne:-LSW:isotig05680	AT5G09920	1.03e-57	RPB15.9, ATRPB15.9, RPB15.9.9, NRPB4 RNA polymerase II, Rpb4, core protein	1.22e-10
CUST_8996_PI429115894	reCj09018ex_ne:MLSW:isotig08985	AT4G12400	0	Hop3 stress-inducible protein, putative	1.24e-10
CUST_654_PI429115894	reCj00671ex_ne:---W:isotig00649	AT4G00430	7.38e-141	TMP-C, PIP1;4, PIP1E plasma membrane intrinsic protein 1;4	1.25e-10
CUST_648_PI429115894	reCj00665ex_ne:---W:isotig00643	AT4G00430	3.85e-179	TMP-C, PIP1;4, PIP1E plasma membrane intrinsic protein 1;4	1.28e-10
CUST_4491_PI429115894	reCj04511ex_ne:----:isotig04485	AT5G62940	1.29e-28	HCA2, DOF5.6 Dof-type zinc finger DNA-binding family protein	1.28e-10
CUST_2955_PI429115894	reCj02975ex_ne:MLSW:isotig02950	AT5G19860	5.71e-37	Protein of unknown function, DUF538	1.34e-10
CUST_598_PI429115894	reCj00615ex_ne:M--W:isotig00593	AT1G60420	1.04e-107	DC1 domain-containing protein	1.5e-10
CUST_18343_PI429115894	reCj18365ex_ne:-LSW:isotig18332	AT1G76560	5.82e-32	CP12-3 CP12 domain-containing protein 3	1.63e-10
CUST_20051_PI429115894	reCj20073ex_ne:-L-W:isotig20040	-	-	-	1.68e-10
CUST_3539_PI429115894	reCj03559ex_ne:MLSW:isotig03533	AT5G42220	1.1e-69	Ubiquitin-like superfamily protein	1.7e-10
CUST_11907_PI429115894	reCj11929ex_ne:MLSW:isotig11896	AT2G36310	2.74e-142	URH1 uridine-ribohydrolase 1	1.71e-10
CUST_11634_PI429115894	reCj11656ex_ne:-LSW:isotig11623	AT5G22300	7.36e-176	NIT4, AtNIT4 nitrilase 4	1.72e-10
CUST_787_PI429115894	reCj00804ex_ne:---W:isotig00782	AT3G05500	4.5e-36	Rubber elongation factor protein (REF)	1.8e-10
CUST_2513_PI429115894	reCj02533ex_ne:-LS-:isotig02511	AT1G65910	2.89e-72	anac028, NAC028 NAC domain containing protein 28	1.86e-10
CUST_14084_PI429115894	reCj14106ex_ne:MLSW:isotig14073	AT2G35240	3.28e-36	plastid developmental protein DAG, putative	1.87e-10
CUST_13267_PI429115894	reCj13289ex_ne:-L-W:isotig13256	AT5G03560	4.42e-66	Tetratricopeptide repeat (TPR)-like superfamily protein	1.94e-10
CUST_655_PI429115894	reCj00672ex_ne:---W:isotig00650	AT4G00430	7.38e-141	TMP-C, PIP1;4, PIP1E plasma membrane intrinsic protein 1;4	1.95e-10
CUST_15459_PI429115894	reCj15481ex_ne:MLSW:isotig15448	AT3G58680	1.06e-68	MBF1B, ATMBF1B multiprotein bridging factor 1B	1.96e-10
CUST_1533_PI429115894	reCj01553ex_ne:M---:isotig01531	AT4G02760	1.8e-55	RNI-like superfamily protein	1.98e-10
CUST_15387_PI429115894	reCj15409ex_ne:MLS-:isotig15376	AT3G07090	1.04e-103	PPPDE putative thiol peptidase family protein	2.02e-10
CUST_8274_PI429115894	reCj08296ex_ne:MLSW:isotig08263	AT1G25350	0	OVA9 glutamine-tRNA ligase, putative / glutaminyl-tRNA synthetase, putative / GlnRS, putative	2.08e-10
CUST_5693_PI429115894	reCj05713ex_ne:-L-W:isotig05687	AT1G49950	1.87e-51	TRB1, ATTRB1 telomere repeat binding factor 1	2.1e-10
CUST_8370_PI429115894	reCj08392ex_ne:MLS-:isotig08359	AT5G65670	2.21e-75	IAA9 indole-3-acetic acid inducible 9	2.11e-10
CUST_12572_PI429115894	reCj12594ex_ne:----:isotig12561	AT4G28990	2.18e-11	RNA-binding protein-related	2.15e-10
CUST_20388_PI429115894	reCj20410ex_ne:-LS-:isotig20377	AT1G54690	4.17e-54	HTA3, H2AXB, G-H2AX, GAMMA-H2AX gamma histone variant H2AX	2.17e-10
CUST_13152_PI429115894	reCj13174ex_ne:MLSW:isotig13141	AT5G57330	5.57e-170	Galactose mutarotase-like superfamily protein	2.18e-10
CUST_18751_PI429115894	reCj18773ex_ne:M---:isotig18740	AT1G60420	4.06e-76	DC1 domain-containing protein	2.34e-10
CUST_593_PI429115894	reCj00610ex_ne:--SW:isotig00588	AT1G60420	4.08e-157	DC1 domain-containing protein	2.36e-10
CUST_592_PI429115894	reCj00609ex_ne:---W:isotig00587	AT1G60420	0	DC1 domain-containing protein	2.39e-10
CUST_4012_PI429115894	reCj04032ex_ne:MLS-:isotig04006	AT4G16580	2.47e-137	Protein phosphatase 2C family protein	2.5e-10
CUST_12260_PI429115894	reCj12282ex_ne:MLSW:isotig12249	AT1G68490	8.99e-26	unknown protein; FUNCTIONS IN: molecular function unknown; INVOLVED IN: biological process unknown; LOCATED IN: chloroplast; EXPRESSED IN: 22 plant structures; EXPRESSED DURI	2.5e-10
CUST_590_PI429115894	reCj00607ex_ne:---W:isotig00585	AT1G60420	0	DC1 domain-containing protein	2.53e-10
CUST_15374_PI429115894	reCj15396ex_ne:--SW:isotig15363	AT3G05070	1.05e-33	CONTAINS InterPro DOMAIN/s: mRNA splicing factor, Cwf18 (InterPro:IPR013169); Has 292 Blast hits to 292 proteins in 153 species: Archae - 0; Bacteria - 0; Metazoa - 118; Fung	2.53e-10
CUST_10919_PI429115894	reCj10941ex_ne:MLSW:isotig10908	AT1G15410	2.08e-80	aspartate-glutamate racemase family	2.65e-10
CUST_20559_PI429115894	reCj20581ex_ne:--SW:isotig20548	AT5G46030	1.44e-28	unknown protein; CONTAINS InterPro DOMAIN/s: Protein of unknown function DUF701, zinc-binding putative (InterPro:IPR007808); Has 30201 Blast hits to 17322 proteins in 780 spe	2.75e-10
CUST_14264_PI429115894	reCj14286ex_ne:-LSW:isotig14253	-	-	-	2.76e-10
CUST_600_PI429115894	reCj00617ex_ne:M--W:isotig00595	AT1G60420	1.41e-141	DC1 domain-containing protein	2.9e-10
CUST_8148_PI429115894	reCj08170ex_ne:MLSW:isotig08137	AT1G48480	0	RKL1 receptor-like kinase 1	2.98e-10
CUST_13586_PI429115894	reCj13608ex_ne:---W:isotig13575	AT3G19540	3.26e-133	Protein of unknown function (DUF620)	3.32e-10
CUST_601_PI429115894	reCj00618ex_ne:MLSW:isotig00596	AT1G60420	8.07e-105	DC1 domain-containing protein	3.37e-10
CUST_4281_PI429115894	reCj04301ex_ne:---W:isotig04275	AT2G16850	2.78e-135	PIP3B, PIP2;8 plasma membrane intrinsic protein 2;8	3.42e-10
CUST_596_PI429115894	reCj00613ex_ne:--SW:isotig00591	AT1G60420	0	DC1 domain-containing protein	3.44e-10
CUST_1647_PI429115894	reCj01667ex_ne:MLSW:isotig01645	AT1G30330	0	ARF6 auxin response factor 6	3.5e-10
CUST_14727_PI429115894	reCj14749ex_ne:M-SW:isotig14716	AT5G06370	1.29e-98	NC domain-containing protein-related	3.53e-10
CUST_19869_PI429115894	reCj19891ex_ne:---W:isotig19858	AT2G31305	1.75e-19	INH3 inhibitor-3	3.66e-10
CUST_13217_PI429115894	reCj13239ex_ne:----:isotig13206	AT5G49690	1.3e-78	UDP-Glycosyltransferase superfamily protein	3.82e-10
CUST_4113_PI429115894	reCj04133ex_ne:--SW:isotig04107	AT5G14640	0	ATSK13, SK13 shaggy-like kinase 13	3.98e-10
CUST_17321_PI429115894	reCj17343ex_ne:-LSW:isotig17310	AT3G23490	3.89e-72	CYN cyanase	4.08e-10
CUST_17807_PI429115894	reCj17829ex_ne:---W:isotig17796	AT5G08320	4.51e-52	CONTAINS InterPro DOMAIN/s: E2F-associated phosphoprotein, C-terminal (InterPro:IPR019370); Has 149 Blast hits to 149 proteins in 78 species: Archae - 0; Bacteria - 0; Metazo	4.16e-10
CUST_12251_PI429115894	reCj12273ex_ne:--S-:isotig12240	AT3G07810	2.96e-73	RNA-binding (RRM/RBD/RNP motifs) family protein	4.35e-10
CUST_9476_PI429115894	reCj09498ex_ne:MLSW:isotig09465	-	-	-	4.54e-10
CUST_791_PI429115894	reCj00808ex_ne:ML-W:isotig00786	AT3G05500	8.15e-52	Rubber elongation factor protein (REF)	4.6e-10
CUST_12434_PI429115894	reCj12456ex_ne:M--W:isotig12423	AT2G15230	2.59e-152	ATLIP1, LIP1 lipase 1	4.79e-10
CUST_602_PI429115894	reCj00619ex_ne:MLSW:isotig00597	AT1G60420	3.99e-139	DC1 domain-containing protein	4.8e-10
CUST_20386_PI429115894	reCj20408ex_ne:-LSW:isotig20375	AT3G24100	4.28e-08	Uncharacterised protein family SERF	4.83e-10
CUST_594_PI429115894	reCj00611ex_ne:--SW:isotig00589	AT1G60420	7.76e-153	DC1 domain-containing protein	5.02e-10
CUST_2705_PI429115894	reCj02725ex_ne:ML-W:isotig02703	AT2G30933	4.06e-31	Carbohydrate-binding X8 domain superfamily protein	5.08e-10
CUST_10177_PI429115894	reCj10199ex_ne:MLSW:isotig10166	AT1G04170	0	EIF2 GAMMA eukaryotic translation initiation factor 2 gamma subunit	5.19e-10
CUST_8045_PI429115894	reCj08067ex_ne:M-SW:isotig08034	AT3G02760	0	Class II aaRS and biotin synthetases superfamily protein	5.19e-10
CUST_589_PI429115894	reCj00606ex_ne:---W:isotig00584	AT1G60420	9.14e-156	DC1 domain-containing protein	5.25e-10
CUST_789_PI429115894	reCj00806ex_ne:----:isotig00784	AT3G05500	3.79e-36	Rubber elongation factor protein (REF)	5.31e-10
CUST_14599_PI429115894	reCj14621ex_ne:---W:isotig14588	-	-	-	5.47e-10
CUST_14862_PI429115894	reCj14884ex_ne:---W:isotig14851	AT4G22140	1.19e-121	EBS PHD finger family protein / bromo-adjacent homology (BAH) domain-containing protein	5.51e-10
CUST_9027_PI429115894	reCj09049ex_ne:--S-:isotig09016	AT1G27340	6.56e-14	Galactose oxidase/kelch repeat superfamily protein	5.69e-10
CUST_21123_PI429115894	reCj21145ex_ne:----:isotig21112	AT5G10510	2.07e-08	AIL6 AINTEGUMENTA-like 6	5.72e-10
CUST_9143_PI429115894	reCj09165ex_ne:-L-W:isotig09132	AT5G02500	0	HSC70-1, HSP70-1, AT-HSC70-1, HSC70 heat shock cognate protein 70-1	5.74e-10
CUST_1838_PI429115894	reCj01858ex_ne:ML-W:isotig01836	AT5G16710	1.11e-107	DHAR3 dehydroascorbate reductase 1	5.8e-10
CUST_5206_PI429115894	reCj05226ex_ne:M-SW:isotig05200	AT4G23470	3.52e-116	PLAC8 family protein	5.82e-10
CUST_21113_PI429115894	reCj21135ex_ne:----:isotig21102	AT3G07650	2.14e-23	COL9 CONSTANS-like 9	5.83e-10
CUST_587_PI429115894	reCj00604ex_ne:-L-W:isotig00582	AT1G60420	6.1e-155	DC1 domain-containing protein	5.94e-10
CUST_595_PI429115894	reCj00612ex_ne:--SW:isotig00590	AT1G60420	0	DC1 domain-containing protein	5.99e-10
CUST_6664_PI429115894	reCj06684ex_ne:-L--:isotig06658	AT3G46230	4.15e-22	ATHSP17.4, HSP17.4 heat shock protein 17.4	6.12e-10
CUST_6593_PI429115894	reCj06613ex_ne:----:isotig06587	AT5G15250	4.72e-152	FTSH6, ATFTSH6 FTSH protease 6	6.25e-10
CUST_15260_PI429115894	reCj15282ex_ne:-L-W:isotig15249	AT5G10050	2.08e-100	NAD(P)-binding Rossmann-fold superfamily protein	6.37e-10
CUST_1950_PI429115894	reCj01970ex_ne:ML--:isotig01948	AT5G52660	1.2e-80	Homeodomain-like superfamily protein	6.45e-10
CUST_9348_PI429115894	reCj09370ex_ne:M--W:isotig09337	AT3G59660	0	C2 domain-containing protein / GRAM domain-containing protein	6.55e-10
CUST_650_PI429115894	reCj00667ex_ne:---W:isotig00645	AT4G00430	3.85e-179	TMP-C, PIP1;4, PIP1E plasma membrane intrinsic protein 1;4	6.7e-10
CUST_5103_PI429115894	reCj05123ex_ne:M--W:isotig05097	AT5G49400	4.67e-44	zinc knuckle (CCHC-type) family protein	6.85e-10
CUST_14082_PI429115894	reCj14104ex_ne:---W:isotig14071	AT1G52540	1.83e-110	Protein kinase superfamily protein	6.87e-10
CUST_16125_PI429115894	reCj16147ex_ne:-LSW:isotig16114	AT5G10350	3.04e-47	RNA-binding (RRM/RBD/RNP motifs) family protein	6.88e-10
CUST_704_PI429115894	reCj00721ex_ne:-LSW:isotig00699	AT1G78380	5.61e-81	ATGSTU19, GST8, GSTU19 glutathione S-transferase TAU 19	6.93e-10
CUST_653_PI429115894	reCj00670ex_ne:---W:isotig00648	AT4G00430	7.76e-180	TMP-C, PIP1;4, PIP1E plasma membrane intrinsic protein 1;4	6.96e-10
CUST_10684_PI429115894	reCj10706ex_ne:MLSW:isotig10673	AT5G15880	2.95e-50	unknown protein; Has 1807 Blast hits to 1807 proteins in 277 species: Archae - 0; Bacteria - 0; Metazoa - 736; Fungi - 347; Plants - 385; Viruses - 0; Other Eukaryotes - 339	7.27e-10
CUST_1943_PI429115894	reCj01963ex_ne:--SW:isotig01941	AT1G07350	4e-32	RNA-binding (RRM/RBD/RNP motifs) family protein	7.73e-10
CUST_10401_PI429115894	reCj10423ex_ne:---W:isotig10390	AT2G45500	3.5e-165	AAA-type ATPase family protein	8.02e-10
CUST_785_PI429115894	reCj00802ex_ne:---W:isotig00780	AT3G05500	4.82e-36	Rubber elongation factor protein (REF)	8.26e-10
CUST_591_PI429115894	reCj00608ex_ne:-L-W:isotig00586	AT1G60420	0	DC1 domain-containing protein	8.44e-10
CUST_9154_PI429115894	reCj09176ex_ne:MLSW:isotig09143	AT4G19860	0	alpha/beta-Hydrolases superfamily protein	8.84e-10
CUST_10992_PI429115894	reCj11014ex_ne:----:isotig10981	AT3G11670	0	DGD1 UDP-Glycosyltransferase superfamily protein	8.94e-10
CUST_3214_PI429115894	reCj03234ex_ne:MLSW:isotig03209	AT4G00755	3.77e-68	F-box family protein	9.14e-10
CUST_586_PI429115894	reCj00603ex_ne:---W:isotig00581	AT1G60420	4.81e-160	DC1 domain-containing protein	9.51e-10
CUST_585_PI429115894	reCj00602ex_ne:-L-W:isotig00580	AT1G60420	3.2e-159	DC1 domain-containing protein	9.63e-10
CUST_3215_PI429115894	reCj03235ex_ne:ML-W:isotig03210	AT4G00755	2.72e-68	F-box family protein	9.85e-10
CUST_12288_PI429115894	reCj12310ex_ne:MLSW:isotig12277	AT4G22740	3.81e-29	glycine-rich protein	9.87e-10
CUST_6663_PI429115894	reCj06683ex_ne:-L--:isotig06657	AT3G46230	2.14e-15	ATHSP17.4, HSP17.4 heat shock protein 17.4	1e-09
CUST_19046_PI429115894	reCj19068ex_ne:--SW:isotig19035	AT5G13840	6.09e-28	FZR3 FIZZY-related 3	1.01e-09
CUST_6107_PI429115894	reCj06127ex_ne:MLSW:isotig06101	AT5G14240	2.86e-91	Thioredoxin superfamily protein	1.02e-09
CUST_17689_PI429115894	reCj17711ex_ne:MLSW:isotig17678	AT5G64400	8.06e-28	CONTAINS InterPro DOMAIN/s: CHCH (InterPro:IPR010625); BEST Arabidopsis thaliana protein match is: Cox19-like CHCH family protein (TAIR:AT5G09570.1); Has 1807 Blast hits to 1	1.03e-09
CUST_788_PI429115894	reCj00805ex_ne:----:isotig00783	AT3G05500	9.15e-27	Rubber elongation factor protein (REF)	1.07e-09
CUST_4011_PI429115894	reCj04031ex_ne:MLSW:isotig04005	AT4G16580	2.47e-137	Protein phosphatase 2C family protein	1.09e-09
CUST_20417_PI429115894	reCj20439ex_ne:MLSW:isotig20406	AT5G09830	2e-34	BolA-like family protein	1.1e-09
CUST_19804_PI429115894	reCj19826ex_ne:----:isotig19793	AT1G07700	3.31e-23	Thioredoxin superfamily protein	1.11e-09
CUST_3073_PI429115894	reCj03093ex_ne:ML--:isotig03068	AT3G62240	0	RING/U-box superfamily protein	1.13e-09
CUST_6203_PI429115894	reCj06223ex_ne:---W:isotig06197	AT5G51440	5.57e-35	HSP20-like chaperones superfamily protein	1.15e-09
CUST_1147_PI429115894	reCj01166ex_ne:M--W:isotig01144	AT5G06950	9.68e-123	AHBP-1B, TGA2 bZIP transcription factor family protein	1.18e-09
CUST_1839_PI429115894	reCj01859ex_ne:ML-W:isotig01837	AT5G16710	7.83e-108	DHAR3 dehydroascorbate reductase 1	1.23e-09
CUST_1942_PI429115894	reCj01962ex_ne:--SW:isotig01940	AT1G07350	1.3e-31	RNA-binding (RRM/RBD/RNP motifs) family protein	1.23e-09
CUST_6507_PI429115894	reCj06527ex_ne:-LSW:isotig06501	AT3G58170	2.59e-46	ATBS14A, ATBET11, BET11, BS14A BET1P/SFT1P-like protein 14A	1.24e-09
CUST_1836_PI429115894	reCj01856ex_ne:MLSW:isotig01834	AT5G16710	3.87e-105	DHAR3 dehydroascorbate reductase 1	1.25e-09
CUST_9851_PI429115894	reCj09873ex_ne:---W:isotig09840	AT1G76460	2.63e-91	RNA-binding (RRM/RBD/RNP motifs) family protein	1.25e-09
CUST_18396_PI429115894	reCj18418ex_ne:----:isotig18385	AT5G16160	1.01e-08	unknown protein; Has 30201 Blast hits to 17322 proteins in 780 species: Archae - 12; Bacteria - 1396; Metazoa - 17338; Fungi - 3422; Plants - 5037; Viruses - 0; Other Eukaryo	1.25e-09
CUST_7682_PI429115894	reCj07704ex_ne:M-SW:isotig07671	AT2G40930	0	UBP5, ATUBP5, PDE323 ubiquitin-specific protease 5	1.27e-09
CUST_3074_PI429115894	reCj03094ex_ne:ML-W:isotig03069	AT3G62240	0	RING/U-box superfamily protein	1.28e-09
CUST_11797_PI429115894	reCj11819ex_ne:--SW:isotig11786	AT4G24880	4.97e-147	unknown protein; Has 30201 Blast hits to 17322 proteins in 780 species: Archae - 12; Bacteria - 1396; Metazoa - 17338; Fungi - 3422; Plants - 5037; Viruses - 0; Other Eukaryo	1.29e-09
CUST_9810_PI429115894	reCj09832ex_ne:ML-W:isotig09799	AT5G54110	7.29e-74	ATMAMI, MAMI membrane-associated mannitol-induced	1.32e-09
CUST_7855_PI429115894	reCj07877ex_ne:MLSW:isotig07844	AT2G44090	0	Ankyrin repeat family protein	1.34e-09
CUST_703_PI429115894	reCj00720ex_ne:--S-:isotig00698	AT1G78380	4.72e-81	ATGSTU19, GST8, GSTU19 glutathione S-transferase TAU 19	1.37e-09
CUST_6730_PI429115894	reCj06750ex_ne:---W:isotig06724	-	-	-	1.37e-09
CUST_6508_PI429115894	reCj06528ex_ne:---W:isotig06502	AT3G58170	1.03e-46	ATBS14A, ATBET11, BET11, BS14A BET1P/SFT1P-like protein 14A	1.46e-09
CUST_4006_PI429115894	reCj04026ex_ne:--SW:isotig04000	AT1G76990	0	ACR3 ACT domain repeat 3	1.47e-09
CUST_699_PI429115894	reCj00716ex_ne:--SW:isotig00694	AT1G78380	1.3e-80	ATGSTU19, GST8, GSTU19 glutathione S-transferase TAU 19	1.48e-09
CUST_4205_PI429115894	reCj04225ex_ne:-L--:isotig04199	AT5G05550	2.59e-53	sequence-specific DNA binding transcription factors	1.51e-09
CUST_4005_PI429115894	reCj04025ex_ne:-LSW:isotig03999	AT1G76990	0	ACR3 ACT domain repeat 3	1.53e-09
CUST_7668_PI429115894	reCj07690ex_ne:-L-W:isotig07657	AT5G23890	5.09e-94	LOCATED IN: mitochondrion, chloroplast thylakoid membrane, chloroplast, plastid, chloroplast envelope; EXPRESSED IN: 24 plant structures; EXPRESSED DURING: 14 growth stages;	1.57e-09
CUST_6204_PI429115894	reCj06224ex_ne:MLSW:isotig06198	AT5G51440	1.77e-35	HSP20-like chaperones superfamily protein	1.57e-09
CUST_597_PI429115894	reCj00614ex_ne:ML-W:isotig00592	AT1G60420	7.01e-107	DC1 domain-containing protein	1.61e-09
CUST_11481_PI429115894	reCj11503ex_ne:-L-W:isotig11470	AT1G56670	5.13e-103	GDSL-like Lipase/Acylhydrolase superfamily protein	1.61e-09
CUST_11475_PI429115894	reCj11497ex_ne:MLSW:isotig11464	AT1G06570	3.01e-180	PDS1, HPD phytoene desaturation 1	1.63e-09
CUST_790_PI429115894	reCj00807ex_ne:----:isotig00785	AT3G05500	3.47e-36	Rubber elongation factor protein (REF)	1.71e-09
CUST_5856_PI429115894	reCj05876ex_ne:----:isotig05850	AT2G25920	1.91e-12	BEST Arabidopsis thaliana protein match is: 3'-5' exonuclease domain-containing protein / K homology domain-containing protein / KH domain-containing protein (TAIR:AT2G25910.	1.74e-09
CUST_10388_PI429115894	reCj10410ex_ne:-L-W:isotig10377	AT5G01180	7.15e-47	PTR5, ATPTR5 peptide transporter 5	1.83e-09
CUST_18715_PI429115894	reCj18737ex_ne:----:isotig18704	AT1G79220	1.32e-26	Mitochondrial transcription termination factor family protein	1.85e-09
CUST_18606_PI429115894	reCj18628ex_ne:---W:isotig18595	AT1G75560	7.6e-85	zinc knuckle (CCHC-type) family protein	1.87e-09
CUST_19548_PI429115894	reCj19570ex_ne:--SW:isotig19537	-	-	-	1.91e-09
CUST_7694_PI429115894	reCj07716ex_ne:ML-W:isotig07683	AT3G57410	0	VLN3, ATVLN3 villin 3	1.92e-09
CUST_5769_PI429115894	reCj05789ex_ne:-LSW:isotig05763	AT2G21970	3.34e-35	SEP2 stress enhanced protein 2	1.94e-09
CUST_20256_PI429115894	reCj20278ex_ne:-LS-:isotig20245	AT5G59720	6.39e-73	HSP18.2 heat shock protein 18.2	1.97e-09
CUST_793_PI429115894	reCj00810ex_ne:MLS-:isotig00788	AT3G05500	5.36e-52	Rubber elongation factor protein (REF)	1.98e-09
CUST_10247_PI429115894	reCj10269ex_ne:---W:isotig10236	AT2G17890	0	CPK16 calcium-dependent protein kinase 16	2e-09
CUST_588_PI429115894	reCj00605ex_ne:-L-W:isotig00583	AT1G60420	0	DC1 domain-containing protein	2.02e-09
CUST_1837_PI429115894	reCj01857ex_ne:MLSW:isotig01835	AT5G16710	2.74e-105	DHAR3 dehydroascorbate reductase 1	2.07e-09
CUST_13253_PI429115894	reCj13275ex_ne:----:isotig13242	AT3G02750	6.94e-115	Protein phosphatase 2C family protein	2.1e-09
CUST_15140_PI429115894	reCj15162ex_ne:MLSW:isotig15129	AT3G21510	1.25e-56	AHP1 histidine-containing phosphotransmitter 1	2.13e-09
CUST_7807_PI429115894	reCj07829ex_ne:-LSW:isotig07796	AT3G04910	3.66e-164	WNK1, ZIK4, ATWNK1 with no lysine (K) kinase 1	2.2e-09
CUST_1531_PI429115894	reCj01551ex_ne:M---:isotig01529	AT4G02760	8.84e-68	RNI-like superfamily protein	2.29e-09
CUST_18729_PI429115894	reCj18751ex_ne:---W:isotig18718	AT4G18593	9.38e-48	dual specificity protein phosphatase-related	2.35e-09
CUST_11969_PI429115894	reCj11991ex_ne:M--W:isotig11958	AT1G70750	4.92e-18	Protein of unknown function, DUF593	2.35e-09
CUST_1648_PI429115894	reCj01668ex_ne:MLSW:isotig01646	AT1G30330	0	ARF6 auxin response factor 6	2.38e-09
CUST_506_PI429115894	reCj00523ex_ne:MLSW:isotig00501	AT5G54400	6.62e-103	S-adenosyl-L-methionine-dependent methyltransferases superfamily protein	2.41e-09
CUST_16900_PI429115894	reCj16922ex_ne:--S-:isotig16889	-	-	-	2.63e-09
CUST_9734_PI429115894	reCj09756ex_ne:-L-W:isotig09723	AT3G08970	9.55e-113	ATERDJ3A, TMS1 DNAJ heat shock N-terminal domain-containing protein	2.69e-09
CUST_16115_PI429115894	reCj16137ex_ne:-L-W:isotig16104	-	-	-	2.69e-09
CUST_7881_PI429115894	reCj07903ex_ne:MLSW:isotig07870	AT3G13460	4.21e-147	ECT2 evolutionarily conserved C-terminal region 2	2.75e-09
CUST_13760_PI429115894	reCj13782ex_ne:-LSW:isotig13749	AT1G14700	1.71e-104	PAP3, ATPAP3 purple acid phosphatase 3	2.76e-09
CUST_3934_PI429115894	reCj03954ex_ne:MLSW:isotig03928	AT5G24690	3.15e-142	Protein of unknown function (DUF3411)	2.77e-09
CUST_10756_PI429115894	reCj10778ex_ne:---W:isotig10745	AT1G03520	0	Core-2/I-branching beta-1,6-N-acetylglucosaminyltransferase family protein	2.78e-09
CUST_13200_PI429115894	reCj13222ex_ne:-LSW:isotig13189	AT4G29160	9.81e-87	SNF7.1 SNF7 family protein	2.89e-09
CUST_4424_PI429115894	reCj04444ex_ne:-LSW:isotig04418	AT1G64040	0	TOPP3 type one serine/threonine protein phosphatase 3	2.9e-09
CUST_786_PI429115894	reCj00803ex_ne:----:isotig00781	AT3G05500	9.3e-27	Rubber elongation factor protein (REF)	2.95e-09
CUST_9121_PI429115894	reCj09143ex_ne:MLSW:isotig09110	AT1G62660	0	Glycosyl hydrolases family 32 protein	2.97e-09
CUST_1530_PI429115894	reCj01550ex_ne:M---:isotig01528	AT4G02760	1.05e-67	RNI-like superfamily protein	2.98e-09
CUST_4206_PI429115894	reCj04226ex_ne:-LSW:isotig04200	AT5G05550	2.12e-53	sequence-specific DNA binding transcription factors	3.04e-09
CUST_2748_PI429115894	reCj02768ex_ne:M-SW:isotig02746	AT5G47120	4.4e-67	ATBI-1, BI-1, ATBI1, BI1 BAX inhibitor 1	3.1e-09
CUST_16903_PI429115894	reCj16925ex_ne:MLSW:isotig16892	AT5G14030	4.82e-59	translocon-associated protein beta (TRAPB) family protein	3.35e-09
CUST_599_PI429115894	reCj00616ex_ne:ML-W:isotig00594	AT1G60420	3.07e-140	DC1 domain-containing protein	3.47e-09
CUST_13331_PI429115894	reCj13353ex_ne:MLSW:isotig13320	AT2G34420	2.4e-156	LHB1B2, LHCB1.5 photosystem II light harvesting complex gene B1B2	3.5e-09
CUST_21172_PI429115894	reCj21194ex_ne:----:isotig21161	AT3G55530	3.65e-26	SDIR1 RING/U-box superfamily protein	3.84e-09
CUST_3921_PI429115894	reCj03941ex_ne:MLSW:isotig03915	AT1G78700	4.74e-59	BEH4 BES1/BZR1 homolog 4	3.86e-09
CUST_3933_PI429115894	reCj03953ex_ne:MLSW:isotig03927	AT5G24690	1.12e-141	Protein of unknown function (DUF3411)	3.87e-09
CUST_700_PI429115894	reCj00717ex_ne:--SW:isotig00695	AT1G78380	6.56e-81	ATGSTU19, GST8, GSTU19 glutathione S-transferase TAU 19	3.9e-09
CUST_13621_PI429115894	reCj13643ex_ne:MLS-:isotig13610	AT1G01630	2.63e-78	Sec14p-like phosphatidylinositol transfer family protein	3.98e-09
CUST_13961_PI429115894	reCj13983ex_ne:-LSW:isotig13950	-	-	-	4e-09
CUST_6103_PI429115894	reCj06123ex_ne:-LS-:isotig06097	AT1G60950	1.97e-36	FED A, ATFD2 2Fe-2S ferredoxin-like superfamily protein	4.1e-09
CUST_9229_PI429115894	reCj09251ex_ne:MLSW:isotig09218	AT4G30600	0	signal recognition particle receptor alpha subunit family protein	4.15e-09
CUST_18660_PI429115894	reCj18682ex_ne:---W:isotig18649	AT4G01710	2.53e-55	CRK, ARPC5 ARP2/3 complex 16 kDa subunit (p16-Arc)	4.15e-09
CUST_16659_PI429115894	reCj16681ex_ne:-LSW:isotig16648	AT3G59280	8.3e-48	TXR1 Protein Transporter, Pam16	4.29e-09
CUST_6729_PI429115894	reCj06749ex_ne:---W:isotig06723	-	-	-	4.35e-09
CUST_5163_PI429115894	reCj05183ex_ne:-LSW:isotig05157	AT4G38810	5.38e-104	Calcium-binding EF-hand family protein	4.49e-09
CUST_9566_PI429115894	reCj09588ex_ne:M--W:isotig09555	AT1G55460	2.4e-170	DNA/RNA-binding protein Kin17, conserved region	4.69e-09
CUST_15121_PI429115894	reCj15143ex_ne:MLSW:isotig15110	AT1G02140	5.92e-92	MEE63, MAGO, HAP1 mago nashi family protein	4.75e-09
CUST_11553_PI429115894	reCj11575ex_ne:M-SW:isotig11542	AT1G66200	0	ATGSR2, GSR2, GLN1;2 glutamine synthase clone F11	4.9e-09
CUST_6794_PI429115894	reCj06814ex_ne:--SW:isotig06788	AT2G30000	1.46e-81	PHF5-like protein	4.91e-09
CUST_15906_PI429115894	reCj15928ex_ne:---W:isotig15895	-	-	-	4.98e-09
CUST_9371_PI429115894	reCj09393ex_ne:MLSW:isotig09360	AT5G17530	0	phosphoglucosamine mutase family protein	4.98e-09
CUST_18347_PI429115894	reCj18369ex_ne:MLS-:isotig18336	AT3G21055	2.06e-10	PSBTN photosystem II subunit T	5.18e-09
CUST_14904_PI429115894	reCj14926ex_ne:MLSW:isotig14893	AT5G13780	1.45e-97	Acyl-CoA N-acyltransferases (NAT) superfamily protein	5.19e-09
CUST_16303_PI429115894	reCj16325ex_ne:M--W:isotig16292	AT5G05360	1.49e-33	unknown protein; INVOLVED IN: biological process unknown; LOCATED IN: chloroplast; BEST Arabidopsis thaliana protein match is: unknown protein (TAIR:AT2G38450.1); Has 84 Blas	5.58e-09
CUST_11115_PI429115894	reCj11137ex_ne:MLSW:isotig11104	AT3G50000	0	CKA2, ATCKA2 casein kinase II, alpha chain 2	5.61e-09
CUST_8755_PI429115894	reCj08777ex_ne:-LSW:isotig08744	AT3G46510	0	PUB13, ATPUB13 plant U-box 13	5.64e-09
CUST_6714_PI429115894	reCj06734ex_ne:MLSW:isotig06708	-	-	-	5.64e-09
CUST_11320_PI429115894	reCj11342ex_ne:-L--:isotig11309	AT5G03555	0	permease, cytosine/purines, uracil, thiamine, allantoin family protein	5.67e-09
CUST_5795_PI429115894	reCj05815ex_ne:---W:isotig05789	AT1G14340	1.9e-29	RNA-binding (RRM/RBD/RNP motifs) family protein	5.79e-09
CUST_6383_PI429115894	reCj06403ex_ne:----:isotig06377	AT2G47770	3.2e-10	ATTSPO, TSPO TSPO(outer membrane tryptophan-rich sensory protein)-related	5.92e-09
CUST_1205_PI429115894	reCj01224ex_ne:-LSW:isotig01202	AT3G14200	4.23e-40	Chaperone DnaJ-domain superfamily protein	6.05e-09
CUST_7743_PI429115894	reCj07765ex_ne:MLSW:isotig07732	AT4G34100	0	RING/U-box superfamily protein	6.67e-09
CUST_4114_PI429115894	reCj04134ex_ne:--S-:isotig04108	AT5G14640	0	ATSK13, SK13 shaggy-like kinase 13	6.85e-09
CUST_1148_PI429115894	reCj01167ex_ne:---W:isotig01145	AT5G06950	4.22e-123	AHBP-1B, TGA2 bZIP transcription factor family protein	6.86e-09
CUST_19969_PI429115894	reCj19991ex_ne:----:isotig19958	AT3G27520	4.58e-15	unknown protein; Has 28 Blast hits to 28 proteins in 10 species: Archae - 0; Bacteria - 0; Metazoa - 0; Fungi - 0; Plants - 28; Viruses - 0; Other Eukaryotes - 0 (source: NCB	6.89e-09
CUST_19466_PI429115894	reCj19488ex_ne:MLSW:isotig19455	AT1G51650	9.74e-24	ATP synthase epsilon chain, mitochondrial	6.91e-09
CUST_11768_PI429115894	reCj11790ex_ne:MLSW:isotig11757	AT4G05320	0	UBQ10 polyubiquitin 10	6.93e-09
CUST_15339_PI429115894	reCj15361ex_ne:-LS-:isotig15328	AT4G35450	4.16e-103	AKR2, AFT, AKR2A ankyrin repeat-containing protein 2	7.3e-09
CUST_1036_PI429115894	reCj01055ex_ne:--S-:isotig01033	AT3G04220	1.01e-18	Disease resistance protein (TIR-NBS-LRR class) family	7.33e-09
CUST_10005_PI429115894	reCj10027ex_ne:MLSW:isotig09994	AT1G75560	1.31e-55	zinc knuckle (CCHC-type) family protein	7.35e-09
CUST_502_PI429115894	reCj00519ex_ne:M-S-:isotig00497	AT5G54400	1.71e-101	S-adenosyl-L-methionine-dependent methyltransferases superfamily protein	7.36e-09
CUST_1532_PI429115894	reCj01552ex_ne:M---:isotig01530	AT4G02760	2.11e-55	RNI-like superfamily protein	7.37e-09
CUST_498_PI429115894	reCj00515ex_ne:M-SW:isotig00493	AT5G54400	6.42e-99	S-adenosyl-L-methionine-dependent methyltransferases superfamily protein	7.63e-09
CUST_7610_PI429115894	reCj07632ex_ne:MLSW:isotig07599	AT3G11910	0	UBP13 ubiquitin-specific protease 13	7.74e-09
CUST_15785_PI429115894	reCj15807ex_ne:---W:isotig15774	AT1G24560	5.6e-44	unknown protein; BEST Arabidopsis thaliana protein match is: unknown protein (TAIR:AT3G49055.1); Has 71940 Blast hits to 38124 proteins in 2481 species: Archae - 1358; Bacter	7.82e-09
CUST_19904_PI429115894	reCj19926ex_ne:--SW:isotig19893	-	-	-	7.85e-09
CUST_14005_PI429115894	reCj14027ex_ne:MLSW:isotig13994	AT5G62420	2.22e-106	NAD(P)-linked oxidoreductase superfamily protein	7.92e-09
CUST_3397_PI429115894	reCj03417ex_ne:MLSW:isotig03392	AT4G34700	4.13e-31	CIB22, AtCIB22 LYR family of Fe/S cluster biogenesis protein	8e-09
CUST_19081_PI429115894	reCj19103ex_ne:----:isotig19070	AT3G46940	2.75e-72	DUT1 DUTP-PYROPHOSPHATASE-LIKE 1	8.22e-09
CUST_6384_PI429115894	reCj06404ex_ne:----:isotig06378	AT2G47770	1.28e-15	ATTSPO, TSPO TSPO(outer membrane tryptophan-rich sensory protein)-related	8.26e-09
CUST_762_PI429115894	reCj00779ex_ne:----:isotig00757	AT3G04220	2.86e-29	Disease resistance protein (TIR-NBS-LRR class) family	8.29e-09
CUST_17116_PI429115894	reCj17138ex_ne:----:isotig17105	-	-	-	8.51e-09
CUST_12177_PI429115894	reCj12199ex_ne:--SW:isotig12166	AT1G30500	1.05e-45	NF-YA7 nuclear factor Y, subunit A7	8.55e-09
CUST_9338_PI429115894	reCj09360ex_ne:MLSW:isotig09327	AT3G25230	0	ROF1, ATFKBP62, FKBP62 rotamase FKBP 1	8.7e-09
CUST_6713_PI429115894	reCj06733ex_ne:MLSW:isotig06707	-	-	-	8.84e-09
CUST_6116_PI429115894	reCj06136ex_ne:MLSW:isotig06110	-	-	-	8.9e-09
CUST_16231_PI429115894	reCj16253ex_ne:MLSW:isotig16220	AT3G55420	1.86e-68	unknown protein; Has 21 Blast hits to 21 proteins in 8 species: Archae - 0; Bacteria - 0; Metazoa - 0; Fungi - 0; Plants - 21; Viruses - 0; Other Eukaryotes - 0 (source: NCBI	9.1e-09
CUST_5996_PI429115894	reCj06016ex_ne:M-SW:isotig05990	AT3G22230	3.05e-71	Ribosomal L27e protein family	9.18e-09
CUST_15081_PI429115894	reCj15103ex_ne:MLSW:isotig15070	AT1G29520	3.41e-42	AWPM-19-like family protein	9.57e-09
CUST_3653_PI429115894	reCj03673ex_ne:MLSW:isotig03647	AT1G74310	0	ATHSP101, HSP101, HOT1 heat shock protein 101	9.67e-09
CUST_19379_PI429115894	reCj19401ex_ne:----:isotig19368	AT2G25440	8.75e-12	AtRLP20, RLP20 receptor like protein 20	9.68e-09
CUST_2749_PI429115894	reCj02769ex_ne:MLSW:isotig02747	AT5G47120	4.25e-67	ATBI-1, BI-1, ATBI1, BI1 BAX inhibitor 1	9.94e-09
CUST_496_PI429115894	reCj00513ex_ne:M-S-:isotig00491	AT5G54400	1.36e-98	S-adenosyl-L-methionine-dependent methyltransferases superfamily protein	9.97e-09
CUST_5192_PI429115894	reCj05212ex_ne:----:isotig05186	AT5G62740	4.54e-170	HIR1, ATHIR1 SPFH/Band 7/PHB domain-containing membrane-associated protein family	1.01e-08
CUST_5049_PI429115894	reCj05069ex_ne:M--W:isotig05043	AT5G67290	2.6e-136	FAD-dependent oxidoreductase family protein	1.02e-08
CUST_6542_PI429115894	reCj06562ex_ne:----:isotig06536	AT3G13677	1.08e-14	unknown protein; FUNCTIONS IN: molecular function unknown; INVOLVED IN: biological process unknown; LOCATED IN: cellular component unknown; Has 24 Blast hits to 24 proteins i	1.03e-08
CUST_5796_PI429115894	reCj05816ex_ne:---W:isotig05790	AT3G01210	2.83e-14	RNA-binding (RRM/RBD/RNP motifs) family protein	1.03e-08
CUST_12441_PI429115894	reCj12463ex_ne:MLSW:isotig12430	AT5G62740	3.93e-147	HIR1, ATHIR1 SPFH/Band 7/PHB domain-containing membrane-associated protein family	1.06e-08
CUST_11709_PI429115894	reCj11731ex_ne:MLSW:isotig11698	AT1G10150	1.14e-90	Carbohydrate-binding protein	1.06e-08
CUST_499_PI429115894	reCj00516ex_ne:M-S-:isotig00494	AT5G54400	5.81e-101	S-adenosyl-L-methionine-dependent methyltransferases superfamily protein	1.07e-08
CUST_9087_PI429115894	reCj09109ex_ne:-L-W:isotig09076	AT4G00150	2.82e-84	HAM3, ATHAM3, LOM3 GRAS family transcription factor	1.07e-08
CUST_8859_PI429115894	reCj08881ex_ne:MLSW:isotig08848	AT4G21150	0	HAP6 ribophorin II (RPN2) family protein	1.1e-08
CUST_12335_PI429115894	reCj12357ex_ne:-LSW:isotig12324	AT2G20560	1.79e-136	DNAJ heat shock family protein	1.12e-08
CUST_4732_PI429115894	reCj04752ex_ne:-LSW:isotig04726	AT3G09350	6.93e-162	Fes1A Fes1A	1.15e-08
CUST_15441_PI429115894	reCj15463ex_ne:----:isotig15430	AT5G20510	2.06e-93	AL5 alfin-like 5	1.3e-08
CUST_1143_PI429115894	reCj01162ex_ne:M--W:isotig01140	AT5G06950	1.05e-121	AHBP-1B, TGA2 bZIP transcription factor family protein	1.31e-08
CUST_10795_PI429115894	reCj10817ex_ne:MLSW:isotig10784	AT3G44110	0	ATJ3, ATJ DNAJ homologue 3	1.34e-08
CUST_11131_PI429115894	reCj11153ex_ne:ML-W:isotig11120	AT4G16830	1.85e-18	Hyaluronan / mRNA binding family	1.39e-08
CUST_16631_PI429115894	reCj16653ex_ne:--SW:isotig16620	AT3G63310	2.45e-92	BIL4 Bax inhibitor-1 family protein	1.42e-08
CUST_1206_PI429115894	reCj01225ex_ne:MLSW:isotig01203	AT3G14200	8.87e-40	Chaperone DnaJ-domain superfamily protein	1.42e-08
CUST_6106_PI429115894	reCj06126ex_ne:---W:isotig06100	AT3G27100	1.91e-31	FUNCTIONS IN: molecular function unknown; INVOLVED IN: biological process unknown; LOCATED IN: chloroplast envelope; EXPRESSED IN: 23 plant structures; EXPRESSED DURING: 13 g	1.45e-08
CUST_503_PI429115894	reCj00520ex_ne:M-SW:isotig00498	AT5G54400	1.52e-101	S-adenosyl-L-methionine-dependent methyltransferases superfamily protein	1.47e-08
CUST_11368_PI429115894	reCj11390ex_ne:MLSW:isotig11357	AT2G20280	2.34e-148	Zinc finger C-x8-C-x5-C-x3-H type family protein	1.54e-08
CUST_17966_PI429115894	reCj17988ex_ne:----:isotig17955	AT1G10580	6.41e-89	Transducin/WD40 repeat-like superfamily protein	1.54e-08
CUST_11842_PI429115894	reCj11864ex_ne:---W:isotig11831	AT1G20780	1.96e-32	PUB44, ATPUB44, SAUL1 senescence-associated E3 ubiquitin ligase 1	1.54e-08
CUST_4858_PI429115894	reCj04878ex_ne:ML--:isotig04852	AT4G01690	2.18e-117	PPOX, HEMG1, PPO1 Flavin containing amine oxidoreductase family	1.61e-08
CUST_15020_PI429115894	reCj15042ex_ne:-LSW:isotig15009	AT5G57950	4.78e-71	26S proteasome regulatory subunit, putative	1.61e-08
CUST_14173_PI429115894	reCj14195ex_ne:---W:isotig14162	AT4G15563	4.53e-27	unknown protein; Has 36 Blast hits to 36 proteins in 12 species: Archae - 0; Bacteria - 0; Metazoa - 0; Fungi - 0; Plants - 36; Viruses - 0; Other Eukaryotes - 0 (source: NCB	1.63e-08
CUST_3628_PI429115894	reCj03648ex_ne:M--W:isotig03622	AT1G53025	1.4e-35	Ubiquitin-conjugating enzyme family protein	1.65e-08
CUST_497_PI429115894	reCj00514ex_ne:M-SW:isotig00492	AT5G54400	8.84e-99	S-adenosyl-L-methionine-dependent methyltransferases superfamily protein	1.67e-08
CUST_6104_PI429115894	reCj06124ex_ne:-L--:isotig06098	AT1G60950	1.67e-36	FED A, ATFD2 2Fe-2S ferredoxin-like superfamily protein	1.68e-08
CUST_5817_PI429115894	reCj05837ex_ne:-LSW:isotig05811	AT1G56700	3.21e-87	Peptidase C15, pyroglutamyl peptidase I-like	1.74e-08
CUST_8862_PI429115894	reCj08884ex_ne:MLSW:isotig08851	AT5G10290	0	leucine-rich repeat transmembrane protein kinase family protein	1.76e-08
CUST_8489_PI429115894	reCj08511ex_ne:-LSW:isotig08478	AT1G76140	0	Prolyl oligopeptidase family protein	1.8e-08
CUST_9211_PI429115894	reCj09233ex_ne:--S-:isotig09200	AT3G16000	9.65e-80	MFP1 MAR binding filament-like protein 1	1.83e-08
CUST_13441_PI429115894	reCj13463ex_ne:---W:isotig13430	AT5G01880	9.96e-21	RING/U-box superfamily protein	1.88e-08
CUST_4983_PI429115894	reCj05003ex_ne:-L--:isotig04977	AT1G73880	2.15e-95	UGT89B1 UDP-glucosyl transferase 89B1	1.91e-08
CUST_4366_PI429115894	reCj04386ex_ne:--SW:isotig04360	AT3G01690	6.07e-153	alpha/beta-Hydrolases superfamily protein	1.96e-08
CUST_6105_PI429115894	reCj06125ex_ne:---W:isotig06099	AT3G27100	2.48e-31	FUNCTIONS IN: molecular function unknown; INVOLVED IN: biological process unknown; LOCATED IN: chloroplast envelope; EXPRESSED IN: 23 plant structures; EXPRESSED DURING: 13 g	1.97e-08
CUST_5771_PI429115894	reCj05791ex_ne:-LS-:isotig05765	AT5G41040	8.92e-64	HXXXD-type acyl-transferase family protein	1.99e-08
CUST_500_PI429115894	reCj00517ex_ne:M-SW:isotig00495	AT5G54400	2.65e-101	S-adenosyl-L-methionine-dependent methyltransferases superfamily protein	2.03e-08
CUST_13920_PI429115894	reCj13942ex_ne:MLSW:isotig13909	AT3G60910	1.02e-80	S-adenosyl-L-methionine-dependent methyltransferases superfamily protein	2.09e-08
CUST_4359_PI429115894	reCj04379ex_ne:-L--:isotig04353	AT5G19900	7.28e-28	PRLI-interacting factor, putative	2.12e-08
CUST_17141_PI429115894	reCj17163ex_ne:-L--:isotig17130	AT4G27670	5.04e-63	HSP21 heat shock protein 21	2.29e-08
CUST_3654_PI429115894	reCj03674ex_ne:MLSW:isotig03648	AT1G74310	0	ATHSP101, HSP101, HOT1 heat shock protein 101	2.33e-08
CUST_18558_PI429115894	reCj18580ex_ne:---W:isotig18547	AT3G46960	3.33e-105	RNA helicase, ATP-dependent, SK12/DOB1 protein	2.48e-08
CUST_6041_PI429115894	reCj06061ex_ne:----:isotig06035	AT5G02020	3.85e-12	SIS Encodes a protein involved in salt tolerance, names SIS (Salt Induced Serine rich).	2.53e-08
CUST_14142_PI429115894	reCj14164ex_ne:---W:isotig14131	-	-	-	2.53e-08
CUST_15158_PI429115894	reCj15180ex_ne:----:isotig15147	AT4G01020	1.23e-92	helicase domain-containing protein / IBR domain-containing protein / zinc finger protein-related	2.54e-08
CUST_15829_PI429115894	reCj15851ex_ne:MLSW:isotig15818	AT3G54840	1.3e-100	ARA6, ATRABF1, ARA-6, ATRAB5C Ras-related small GTP-binding family protein	2.55e-08
CUST_8009_PI429115894	reCj08031ex_ne:MLSW:isotig07998	AT1G20780	1.63e-42	PUB44, ATPUB44, SAUL1 senescence-associated E3 ubiquitin ligase 1	2.55e-08
CUST_4255_PI429115894	reCj04275ex_ne:--SW:isotig04249	AT1G65930	0	cICDH cytosolic NADP+-dependent isocitrate dehydrogenase	2.58e-08
CUST_17019_PI429115894	reCj17041ex_ne:----:isotig17008	AT5G62930	1.47e-107	SGNH hydrolase-type esterase superfamily protein	2.59e-08
CUST_11085_PI429115894	reCj11107ex_ne:MLSW:isotig11074	AT1G34780	3.61e-64	ATAPRL4, APRL4 APR-like 4	2.59e-08
CUST_14499_PI429115894	reCj14521ex_ne:MLSW:isotig14488	-	-	-	2.7e-08
CUST_11602_PI429115894	reCj11624ex_ne:M---:isotig11591	AT5G61530	2.32e-119	small G protein family protein / RhoGAP family protein	2.71e-08
CUST_759_PI429115894	reCj00776ex_ne:----:isotig00754	AT3G04220	3e-29	Disease resistance protein (TIR-NBS-LRR class) family	2.84e-08
CUST_3019_PI429115894	reCj03039ex_ne:--SW:isotig03014	-	-	-	2.88e-08
CUST_12823_PI429115894	reCj12845ex_ne:-L-W:isotig12812	AT3G52970	9.28e-116	CYP76G1 cytochrome P450, family 76, subfamily G, polypeptide 1	2.89e-08
CUST_13792_PI429115894	reCj13814ex_ne:-LSW:isotig13781	AT1G11720	1.34e-97	ATSS3, SS3 starch synthase 3	2.94e-08
CUST_17788_PI429115894	reCj17810ex_ne:-LSW:isotig17777	AT1G77350	2.42e-50	unknown protein; FUNCTIONS IN: molecular function unknown; INVOLVED IN: biological process unknown; LOCATED IN: endomembrane system; EXPRESSED IN: 23 plant structures; EXPRES	3e-08
CUST_12230_PI429115894	reCj12252ex_ne:---W:isotig12219	AT5G65940	5.99e-136	CHY1 beta-hydroxyisobutyryl-CoA hydrolase 1	3.12e-08
CUST_10951_PI429115894	reCj10973ex_ne:-L-W:isotig10940	AT1G11260	0	STP1, ATSTP1 sugar transporter 1	3.24e-08
CUST_8311_PI429115894	reCj08333ex_ne:MLSW:isotig08300	AT3G10650	7.5e-09	BEST Arabidopsis thaliana protein match is: nucleoporin-related (TAIR:AT5G20200.1); Has 61042 Blast hits to 31782 proteins in 2093 species: Archae - 202; Bacteria - 16480; Me	3.32e-08
CUST_9340_PI429115894	reCj09362ex_ne:MLSW:isotig09329	AT5G65750	0	2-oxoglutarate dehydrogenase, E1 component	3.33e-08
CUST_16251_PI429115894	reCj16273ex_ne:MLSW:isotig16240	AT1G13950	5.66e-95	EIF-5A, ELF5A-1, ATELF5A-1, EIF5A eukaryotic elongation factor 5A-1	3.39e-08
CUST_4365_PI429115894	reCj04385ex_ne:----:isotig04359	AT4G24760	1.69e-119	alpha/beta-Hydrolases superfamily protein	3.41e-08
CUST_11407_PI429115894	reCj11429ex_ne:----:isotig11396	AT4G32295	4.61e-33	unknown protein; BEST Arabidopsis thaliana protein match is: unknown protein (TAIR:AT3G24150.1); Has 39 Blast hits to 39 proteins in 10 species: Archae - 0; Bacteria - 0; Met	3.51e-08
CUST_5523_PI429115894	reCj05543ex_ne:----:isotig05517	AT3G02300	0	Regulator of chromosome condensation (RCC1) family protein	3.64e-08
CUST_21176_PI429115894	reCj21198ex_ne:----:isotig21165	-	-	-	3.7e-08
CUST_10322_PI429115894	reCj10344ex_ne:MLSW:isotig10311	AT1G68370	0	ARG1 Chaperone DnaJ-domain superfamily protein	3.77e-08
CUST_12130_PI429115894	reCj12152ex_ne:---W:isotig12119	AT5G16040	0	Regulator of chromosome condensation (RCC1) family protein	3.81e-08
CUST_8957_PI429115894	reCj08979ex_ne:MLSW:isotig08946	AT4G24620	0	PGI1, PGI phosphoglucose isomerase 1	3.95e-08
CUST_4161_PI429115894	reCj04181ex_ne:---W:isotig04155	AT3G61860	1.3e-65	ATRSP31, RSP31, At-RS31, RS31 RNA-binding (RRM/RBD/RNP motifs) family protein	4e-08
CUST_7764_PI429115894	reCj07786ex_ne:---W:isotig07753	AT1G73930	0	unknown protein; CONTAINS InterPro DOMAIN/s: Protein of unknown function DUF1630 (InterPro:IPR012860); Has 35333 Blast hits to 34131 proteins in 2444 species: Archae - 798; B	4.03e-08
CUST_7563_PI429115894	reCj07585ex_ne:MLSW:isotig07552	AT2G38800	3.3e-14	Plant calmodulin-binding protein-related	4.07e-08
CUST_10187_PI429115894	reCj10209ex_ne:-LSW:isotig10176	AT1G34060	3.63e-134	Pyridoxal phosphate (PLP)-dependent transferases superfamily protein	4.08e-08
CUST_10691_PI429115894	reCj10713ex_ne:--S-:isotig10680	AT2G03810	1.71e-09	18S pre-ribosomal assembly protein gar2-related	4.24e-08
CUST_11989_PI429115894	reCj12011ex_ne:---W:isotig11978	-	-	-	4.26e-08
[truncated: 262 more rows]

## Sheet: Temperature_Cluster3
ProbeName	SEQ_ID	Arabi_ID	e-value	Description	p-value
[truncated: 626 more rows]

[truncated: 1 more sheets: Temperature_Cluster4]
